# Supplementary material for: Zetomipzomib (KZR-616) attenuates lupus in mice via modulation of innate and adaptive immune responses
Source: Front Immunol. 2023 Mar 10;14:1043680. doi: 10.3389/fimmu.2023.1043680 (PMC10036830; doi:10.3389/fimmu.2023.1043680)
Supplement: Supplementary file 3 [file Table_1.xlsx]

## Sheet: Table S1 Human SLE and HV PBMC
	Patient: Primary Diagnosis: Diagnosis Name	Gender	Patient Age At Collection	Treatment Status: Current Treatments	Race	Patient: Ethnicity	Patient: Tobacco History	Patient: Alcohol History	Collection Tube Type: Description	Draw Date	Product Description	% Cell Viability
1	Lupus, Systemic Lupus Erythematosus (SLE)	Female	38	Plaquenil	White	Non-Hispanic	Previous Use	No History	10mL Green (Sodium Hep)	2017-10-18	1.0mL Peripheral Blood Mononuclear Cells	95.24
2	Lupus, Systemic Lupus Erythematosus (SLE)	Female	64	Plaquenil	White	Non-Hispanic	Current Cigarette	Past Use	10mL Green (Sodium Hep)	2019-02-26	1.0mL Peripheral Blood Mononuclear Cells	88.58
3	Lupus, Systemic Lupus Erythematosus (SLE)	Female	60	Plaquenil	White	Non-Hispanic	Never Used	Current Use	10mL Green (Sodium Hep)	2018-03-23	1.0mL Peripheral Blood Mononuclear Cells	88.59
4	Normal	Female	38		White	Non-Hispanic	Never Used	Current Use	10mL Green (Sodium Hep)	2014-05-22	1.0mL Peripheral Blood Mononuclear Cells	90.48
5	Normal	Female	60		White	Non-Hispanic	Never Used	No History	10mL Green (Sodium Hep)	2019-01-08	1.0mL Peripheral Blood Mononuclear Cells	96.89
6	Normal	Female	63		White	Non-Hispanic	Previous Use	Current Use	10mL Green (Sodium Hep)	2019-02-18	1.0mL Peripheral Blood Mononuclear Cells	87.97

## Sheet: Table_S2
		log2 Fold-Change						Adjusted P-Value
		Blood		Kidney		Spleen		Blood		Kidney		Spleen
genes	baseMean	D vs PD	616 vs Veh	D vs PD	616 vs Veh	D vs PD	616 vs Veh	D vs PD	616 vs Veh	D vs PD	616 vs Veh	D vs PD	616 vs Veh
Oxct1	10788.6	-0.453341	0.211448	-2.13217	1.79175	-0.0522673	0.37838	0.000186226	0.093061	2.07989e-99	1.21538e-76	0.886173	0.000640701
Leprel1	1058.46	1.00109	-0.849642	-1.88037	1.81895	-0.544654	0.409476	0.337728	0.345269	2.42447e-63	8.0971e-65	0.000607076	0.00178903
Srd5a1	237.732	-0.189533	-0.062681	2.24305	-2.48103	-0.120523	0.97719	0.715875	0.949941	2.44316e-48	1.20116e-64	0.88104	3.34993e-05
Vcam1	3660.46	1.97349	0.284062	3.47375	-3.98833	0.105372	0.352396	0.000494131	0.684758	2.2402e-43	2.97181e-62	0.918384	0.244652
H2-DMb2	1912.68	-0.011487	-1.38007	3.57808	-4.19369	0.0374491	-1.5594	1	2.30101e-08	2.45451e-43	1.16211e-61	0.976962	1.53035e-10
Cx3cr1	936.879	1.29615	-3.22404	2.6739	-4.1177	1.14087	-3.09809	4.19395e-06	3.06604e-36	2.67487e-25	3.21488e-61	0.000608299	3.66311e-33
Ctss	9994.39	1.53123	-0.968128	3.3119	-4.1614	0.482804	-1.30071	1.99522e-07	0.000637216	1.09546e-35	6.25278e-61	0.364542	2.43833e-06
Mxra7	171.7	0.779005	0.0463136	2.10621	-2.20182	-0.419816	-0.353743	0.00382328	0.956499	3.44167e-49	1.2425e-59	0.0541291	0.0288701
Golm1	1240.05	-0.274394	0.395801	2.03051	-1.88577	-0.0199483	1.16648	0.0806481	0.00442914	4.06826e-61	1.42549e-58	0.972775	1.54391e-20
Mpeg1	7919.19	0.824553	-1.0185	2.23172	-3.62778	0.207749	-0.887804	0.00300937	4.88126e-05	1.35571e-20	1.46162e-57	0.756903	0.000434969
Vav1	1973.55	0.0804383	-1.08028	2.42177	-3.60587	0.133511	-0.835424	0.850572	2.60615e-07	8.57194e-28	2.84529e-57	0.835808	7.66804e-05
Cd44	4995.73	1.14815	-0.685671	4.03128	-3.84174	0.205571	-0.252363	4.90145e-05	0.0124382	8.03352e-56	7.54401e-57	0.77716	0.433136
H2-K1	16416	-0.00955544	-0.748741	2.32851	-2.17005	0.342922	-1.62593	1	8.48433e-07	1.0929e-58	2.88422e-56	0.175048	3.03353e-28
D17H6S56E-5	3710.75	0.0938671	-0.85362	4.05349	-3.5759	0.384	0.849123	0.849816	0.000952823	3.71137e-64	4.4411e-56	0.452615	0.000847561
Lif	66.3151	-0.305301	-0.487988	4.69891	-4.60995	0.0831301	-1.58641	0.681034	0.516378	5.89186e-50	4.37711e-55	0.945236	9.35717e-06
Fyb	3769.46	0.0232715	-0.540947	2.62608	-3.42002	-0.15276	-0.439899	1	0.0281221	1.05382e-30	3.32598e-54	0.82143	0.0829469
Nckap1l	4615.39	0.169509	-1.0626	2.01355	-3.0919	-0.00860873	-0.795795	0.603896	7.98188e-07	2.97881e-21	1.17659e-51	1	0.000265736
Evi2a	908.131	0.533991	-0.363165	1.94869	-3.78426	-0.0610086	-1.44193	0.0455464	0.154795	2.20702e-16	1.52152e-51	0.938587	1.12224e-10
Ly6e	16657.2	0.632493	-1.76599	2.40591	-2.16188	0.157526	-1.03992	0.000286997	1.15901e-30	2.43291e-57	4.03779e-51	0.689884	3.25061e-11
Cd74	44341.1	0.129715	-1.53597	2.52659	-3.75626	0.0222618	-1.44891	0.801327	2.35648e-08	2.05245e-21	4.55264e-51	0.996035	1.32506e-07
Tmsb10	6427.59	-0.830533	-0.083425	2.36842	-2.54833	-0.391218	-0.783613	3.55143e-05	0.76815	5.50916e-40	5.79375e-51	0.225138	2.90086e-05
Ikzf1	4835.34	-0.656273	-0.337683	1.68547	-3.19621	-0.270495	-0.00432608	0.00385345	0.138489	1.27807e-15	5.79375e-51	0.530728	1
Lcp2	2289.6	0.141537	-0.537595	2.50172	-3.77366	0.305163	-0.736179	0.712635	0.02971	7.55248e-24	3.68337e-50	0.542768	0.00196995
Mybpc2	87.8463	0.487857	-2.60698	5.33244	-5.06301	0.24822	-2.06492	0.289463	1.54913e-09	4.58488e-46	1.12666e-49	0.80238	3.08376e-09
Apbb1ip	2691.71	0.0138333	-0.837099	2.26366	-3.20617	-0.0754456	-0.373301	1	1.41778e-05	1.86976e-26	2.32752e-49	0.910564	0.0751411
Timp1	79.297	0.706638	-0.68611	6.29227	-6.07753	0.360007	-0.402822	0.338072	0.379177	3.17837e-44	4.86059e-49	0.747056	0.435136
H2-DMb1	798.641	0.177485	-1.70643	2.69112	-2.99067	0.148116	-1.3565	0.581461	6.227e-15	5.3992e-36	1.2167e-48	0.818467	1.8366e-10
Coro1a	14201.7	0.182159	-1.30079	2.15933	-3.02661	-0.0993131	-0.961673	0.576789	1.42119e-09	1.26622e-23	1.41681e-48	0.890093	9.44248e-06
C3	8470.68	1.70072	-1.72865	3.4305	-4.21691	0.588979	-1.27458	5.69682e-07	5.61305e-08	2.50319e-29	1.58941e-48	0.325652	7.71723e-05
Nfkbie	781.091	0.807774	-1.67316	2.23338	-2.51445	0.00852442	-1.29158	3.22205e-05	1.1904e-20	5.74396e-34	6.34701e-47	1	2.55175e-13
Pou2f2	1360.17	1.15421	-2.43587	3.24641	-4.05213	0.663026	-2.33595	7.55102e-06	2.46665e-25	2.56725e-32	6.85461e-47	0.0697522	1.95686e-23
Psmb8	2898.44	0.185105	-1.11668	2.30392	-2.66178	0.342164	-1.56161	0.524274	2.04985e-08	5.20278e-32	1.35626e-46	0.374757	1.46392e-15
Icam1	1295.47	1.05591	-1.61925	1.84031	-2.10539	0.226988	-1.25605	5.10969e-10	5.62395e-24	2.04649e-32	1.44669e-46	0.501131	1.72382e-15
Clec4a1	1853.35	2.11296	-2.95739	3.91433	-4.21155	1.60002	-1.72353	2.22312e-12	3.44939e-26	5.95694e-37	2.21768e-46	3.00637e-06	1.49592e-09
H2-Q4	3723.91	-0.263625	-0.547854	2.07533	-2.04761	0.356175	-1.5902	0.178447	0.000715605	1.92865e-42	7.95824e-46	0.172338	2.59565e-25
Syt12	27.7235	0	0	1.85404	-2.90578	-0.248451	-0.667762	1	1	2.54955e-20	1.4607e-45	0.749614	0.0855165
H2-Ab1	9404.46	0.25846	-1.61935	2.62967	-3.00429	0.0645049	-1.44621	0.426835	2.5187e-12	1.08641e-31	2.2493e-45	0.941525	3.9256e-10
Spn	4534.89	0.260308	-1.31044	1.8787	-2.7996	0.24917	-0.597679	0.323694	2.05464e-11	3.0956e-20	2.32313e-45	0.569272	0.00355101
Fcgr1	220.748	1.15435	-2.31556	3.39744	-5.47481	0.947871	-1.444	0.00322754	7.09471e-11	1.26666e-21	2.69688e-45	0.077205	4.35502e-05
Ccr5	321.259	-0.453708	0.543351	2.50028	-4.90773	0.710498	-2.46899	0.329173	0.1758	7.82299e-13	3.75778e-45	0.260194	1.54309e-12
H2-DMa	1590.97	0.199529	-1.21124	2.39259	-2.54448	0.107696	-1.42274	0.457235	2.05618e-10	4.14226e-36	4.04845e-45	0.860954	3.65843e-14
Clec4a2	492.71	2.05274	-0.835964	3.85449	-4.92555	0.50808	0.0284301	3.19276e-10	0.010518	2.66892e-30	4.16804e-45	0.405036	0.962413
Slc34a2	318.862	0.881751	0.324438	3.59777	-2.90786	-1.53625	-0.00409311	0.560488	0.926112	7.13618e-61	7.52066e-45	0.270867	0.98236
H2-Aa	16886.7	0.356642	-1.41532	2.24181	-3.63742	0.0461463	-1.39889	0.355401	7.39658e-07	5.4825e-16	7.82583e-45	0.974088	8.8696e-07
Serpina3g	1016.36	1.68539	-1.68935	3.63016	-4.06101	1.16559	-2.05826	4.87144e-08	7.34395e-09	1.76898e-33	1.08674e-44	0.00213564	4.98692e-13
Bcl2a1b	1085.03	3.5499	-1.77893	3.61755	-4.39821	0.70835	-2.02734	7.53649e-30	3.94898e-09	1.23992e-29	3.62614e-44	0.155388	1.30761e-11
Cd72	1355.15	0.322468	-1.58906	2.97814	-3.33766	0.950436	-2.04825	0.339211	3.76459e-10	3.23253e-32	5.24233e-44	0.00480014	9.72865e-17
MHC B7.2	1132.69	-0.0560485	-0.415181	2.05506	-1.86403	0.374603	-1.45177	0.830948	0.00518991	9.33377e-47	6.46433e-44	0.0852508	8.97854e-26
Cd53	6162.24	0.490458	0.225017	2.61844	-3.27649	-0.0436069	-1.1251	0.102731	0.450017	4.10047e-26	3.21757e-43	0.963445	4.73438e-06
Plek	11181.3	0.816844	0.538135	2.59848	-3.51329	0.0705967	0.242213	0.00728531	0.0627195	1.46646e-22	4.18023e-43	0.945236	0.46554
Arhgap30	3701.44	0.11126	-0.488607	2.01302	-3.14955	-0.0518183	-1.00657	0.798199	0.0586766	2.54816e-17	4.81189e-43	0.950393	2.50287e-05
Hck	2696.74	1.8922	-2.20683	3.06602	-3.64162	0.416006	-0.984945	3.25738e-12	3.22102e-18	3.32177e-29	5.50047e-43	0.423262	0.000185842
Pld4	4271.74	1.06886	-1.63467	2.6377	-3.27716	0.285415	-1.39328	0.000117193	7.78044e-11	6.15602e-26	5.56361e-43	0.63153	3.21875e-08
H2-Eb1	12709.5	0.352009	-1.4846	2.38816	-3.66575	0.159045	-1.56339	0.385626	5.74894e-07	9.48324e-17	3.59805e-42	0.872798	1.14335e-07
Cd52	5994.67	0.335584	-1.01489	2.38155	-3.37463	-0.145422	-1.16057	0.344189	0.000150126	6.48982e-20	1.14746e-41	0.858362	1.07572e-05
Runx1	764.322	-0.19459	-0.342126	3.8957	-3.47405	0.0372259	-0.286259	0.63685	0.288103	1.30813e-44	2.93135e-41	0.978128	0.391364
H2-D1	27004	0.0844764	-0.432117	1.71059	-1.55388	0.370797	-1.33277	0.678206	0.00102139	8.77609e-45	5.47874e-41	0.0505009	9.27066e-27
Il10ra	2449.61	1.01463	-0.958888	2.23723	-3.25569	0.335284	-1.10989	0.000221834	0.000174812	7.90741e-19	1.21291e-40	0.53781	1.00601e-05
Egf	14090.3	-0.067717	0.593819	-3.16831	3.0946	-0.431767	-0.531202	0.968675	0.178564	2.94084e-38	2.81593e-40	0.443007	0.0920185
Adssl1	432.213	0.534076	-0.717186	-1.95383	2.95278	-0.233997	0.0727853	0.0622655	0.00475804	2.81786e-16	2.81593e-40	0.703632	0.847346
Lcn2	3972.56	2.26388	0.774275	7.33705	-5.48493	-2.16387	4.67295	3.54791e-06	0.123657	6.50393e-62	5.72465e-40	0.000121577	6.62833e-26
Apobec1	1192.87	1.07484	-0.204852	2.02395	-2.8718	0.837113	-1.66109	1.95419e-05	0.480148	1.22303e-18	1.29251e-39	0.0081208	4.60183e-13
Cyth4	3331.09	0.408718	-0.825981	2.32281	-2.88138	0.303031	-1.17903	0.168209	0.000670515	1.10819e-23	2.16525e-39	0.560216	5.57533e-07
Cd84	2516.27	0.326379	0.920189	3.10361	-3.95732	-0.0872003	-0.730981	0.375751	0.000858073	4.60752e-25	6.32707e-39	0.925538	0.00999321
Cybb	6442.71	1.32346	-1.16992	2.16724	-3.24921	0.248917	-0.680389	4.79051e-06	1.66633e-05	1.89822e-16	7.1516e-39	0.722796	0.0169446
Parp9	978.106	-0.138817	-0.561278	1.14457	-1.53494	0.21237	-0.965616	0.432323	2.89471e-05	6.76171e-20	1.54743e-38	0.393121	1.89129e-14
Slfn2	4035.95	0.559029	-0.628333	2.47839	-2.91676	0.328383	-1.20381	0.0384956	0.00902979	6.93703e-26	2.21463e-38	0.494395	1.31828e-07
Irf8	2330.38	-0.457618	-1.26598	0.550735	-2.03431	0.0596126	-0.948518	0.0155258	1.62374e-14	0.00173493	2.28914e-38	0.922308	6.4015e-09
Clec12a	1240.93	2.28012	-2.13346	3.24072	-3.94858	0.199847	0.0580667	5.73464e-13	1.06336e-12	4.92971e-25	2.56564e-38	0.827598	0.907083
H2-Ea-ps	7210.12	0.618541	-0.968544	2.09317	-3.05166	0.0644361	-1.27794	0.0431225	0.00025202	9.29877e-17	4.72714e-38	0.949391	7.56209e-07
Ms4a7	136.25	3.57274	-2.59895	4.19297	-4.98514	1.40362	-1.88127	5.12449e-15	1.82779e-08	2.49991e-26	5.44129e-38	0.00717856	1.08155e-06
Ms4a6c	1850.91	2.70111	-1.70373	3.74778	-4.33054	1.13366	-1.37241	8.59581e-14	9.74221e-07	3.8741e-27	5.92404e-38	0.020714	9.31132e-05
Fcer1g	5182.53	1.8708	-1.69766	2.945	-3.08831	0.63396	-0.556632	1.71609e-12	1.18694e-11	6.48825e-31	1.48647e-37	0.117055	0.0418223
Irf4	1049.03	-0.515664	-0.361027	2.70472	-3.80103	0.483033	-1.81699	0.152125	0.296549	2.37011e-19	1.68999e-37	0.404433	2.87915e-10
Ncf4	2464.66	1.29482	-1.40545	2.86015	-3.45984	-0.336967	-0.134455	1.94489e-06	2.68654e-08	9.73906e-25	6.81105e-37	0.533686	0.704388
Ugt2b37	64.3265	1.00309	0.222723	4.75284	-5.46542	0.512106	-0.262683	0.544639	0.963792	2.79685e-26	1.02039e-36	0.873598	0.875926
Clec4a3	1397.28	2.61426	-2.20869	3.41263	-4.31853	1.91923	-2.06683	5.5647e-14	2.20205e-11	4.99816e-23	1.3828e-36	1.04531e-06	3.6971e-10
Cdc42se2	2373.79	-0.535128	0.231719	0.876643	-1.09041	0.127857	-1.05476	6.14978e-08	0.0211867	9.98045e-22	1.40793e-36	0.51538	1.68324e-31
H2-Q2	721.226	-0.269768	-0.493647	2.44017	-2.34354	0.337271	-1.58729	0.285882	0.0188681	5.73962e-35	2.05794e-36	0.368945	1.71255e-16
Neurl3	1796.1	0.104873	-0.583234	2.04019	-2.48472	-0.0551104	-0.978683	0.779376	0.00826907	1.48001e-22	3.34636e-36	0.941503	3.42254e-06
Kcns1	27.5701	1.31566	-2.06099	-4.17299	5.26485	1.03524	-1.15895	0.113119	0.0450407	2.86167e-21	4.0009e-36	0.296991	0.0682797
Dennd1c	1506.48	-0.38431	-0.844073	1.9588	-2.95215	-0.130955	-1.01098	0.1532	0.000170981	1.38476e-16	1.22427e-35	0.842187	4.09178e-06
Siglec1	304.568	-0.297945	-1.27318	3.41715	-4.97063	-0.175361	-1.63135	0.630193	0.00696224	5.01844e-18	1.66102e-35	0.881631	3.13996e-05
Tyrobp	7056.35	1.68839	-0.722524	2.56177	-3.15205	0.132959	-0.17232	2.67814e-09	0.0105343	6.80113e-22	2.05863e-35	0.880209	0.633102
Rac2	11668	-0.366662	-0.708503	2.2477	-2.9872	-0.0997324	-0.905218	0.247878	0.00711997	4.5484e-19	2.34294e-35	0.909644	0.000411926
Ciita	1160.29	-0.348953	-1.20676	1.8148	-2.78911	0.0943018	-1.51931	0.234851	2.91817e-07	8.8755e-15	2.48652e-35	0.911368	2.22728e-11
Rras	792.629	1.82478	-2.11502	1.628	-1.32595	-0.00866851	-0.405806	4.61375e-55	3.86722e-77	2.49416e-46	3.49116e-35	0.995824	0.00120625
Tnfaip3	760.138	0.798403	-0.649099	2.01877	-2.75086	0.321826	-1.32931	0.00295278	0.0106568	8.03594e-18	3.49116e-35	0.530728	2.09031e-08
Itgam	2707.65	0.201144	0.876656	3.49605	-4.16367	0.2434	0.613614	0.749442	0.0213359	4.20299e-23	3.66739e-35	0.820388	0.128056
Pirb	3155.43	1.3063	-0.773989	3.16063	-3.82257	0.30858	-0.671484	0.000208351	0.0238988	1.07539e-22	3.93589e-35	0.707393	0.0544338
Itga4	6318.18	0.616629	-1.24336	1.23236	-2.62252	0.0411303	0.0705258	0.0153003	1.58843e-08	4.31462e-08	5.14125e-35	0.966135	0.829791
Arpc5	5363.89	0.424977	-0.275715	0.884934	-1.02692	-0.13855	-0.0851076	1.58374e-05	0.00384742	1.70241e-23	1.16915e-34	0.460362	0.453992
Cd48	1709.87	1.09061	-0.758561	2.00512	-3.1601	0.247003	-1.02924	1.36816e-05	0.00159428	2.74991e-15	2.06798e-34	0.663477	1.02373e-05
Pyhin1	1583.12	0.44273	-0.173377	2.13554	-4.62871	-0.197513	-1.52955	0.287633	0.70067	1.35385e-10	2.56846e-34	0.82929	1.16439e-06
Wfdc15b	1404.66	1.70672	-0.527513	-2.65466	3.52143	-3.27328	2.66122	0.196397	0.701972	4.40718e-18	2.5734e-34	0.00522388	0.00926721
Sash3	2975.04	-0.483318	-0.693216	2.03014	-3.00776	-0.0982072	-1.14361	0.0706812	0.00320137	1.69347e-16	3.49828e-34	0.896345	3.73344e-07
Tlr1	735.22	-0.150923	-0.618109	1.99517	-2.75196	-0.00639987	-1.62389	0.640598	0.00637042	2.90334e-18	5.97994e-34	1	8.64526e-15
Col1a1	440.882	0.999098	0.395202	2.41216	-3.8511	-0.498717	-0.367302	0.139532	0.612295	1.19671e-12	7.95881e-34	0.480658	0.388809
Slc9a8	3019.45	-0.407757	0.271026	-2.25204	2.16482	-0.0143309	-0.119692	0.0897623	0.243067	5.05179e-33	9.65069e-34	0.996074	0.65546
Sptlc2	1595.14	0.223211	-0.424818	0.959386	-1.34428	-0.0161892	-0.327097	0.144272	0.00111951	5.48043e-16	9.79935e-34	0.977848	0.0122341
Myo1g	3093.83	0.697044	-1.48681	2.1056	-2.71698	0.124523	-1.09681	0.00319413	8.3118e-13	7.09454e-20	1.3808e-33	0.852999	1.59709e-07
Igsf6	1737.4	1.81092	-1.15244	2.45898	-3.38151	0.161769	-0.020709	7.31869e-11	1.62362e-05	3.0172e-18	1.43966e-33	0.84382	0.974382
Dock10	2219.66	-0.80394	0.134138	1.5606	-2.30822	-0.525918	-0.61483	0.000366719	0.626555	1.20652e-14	1.72156e-33	0.101259	0.00387757
Hmha1	10058.5	-0.616852	-0.534092	1.81011	-2.44372	-0.177479	-0.701706	0.011145	0.0191643	2.71774e-17	2.36307e-33	0.754731	0.00149028
Ccl5	1817.7	-0.00600043	-0.91334	3.56452	-5.29182	-0.0914438	-1.23744	1	0.0404559	3.97952e-17	3.39123e-33	0.950405	0.00391094
Lair1	943.407	2.16579	-1.79176	2.45196	-3.26862	0.349182	-1.04194	9.69178e-15	1.73914e-11	1.61518e-18	4.54005e-33	0.553793	0.000132417
Cd83	1118.83	1.30126	-1.84415	2.05712	-3.11264	0.653623	-1.72346	3.70634e-06	1.50698e-12	1.63962e-14	5.96749e-33	0.118687	2.34038e-11
Cdh3	164.589	1.33126	-0.802701	2.20811	-2.18569	-0.424632	-0.379082	0.267667	0.484477	3.89074e-30	6.72131e-33	0.298142	0.160969
Adcy7	2479.74	-0.463086	-0.205118	2.27672	-2.63423	-0.313388	-0.523044	0.100757	0.481831	1.42836e-22	9.19634e-33	0.527742	0.037903
AF251705	914.206	2.16238	-1.63437	3.06033	-3.48381	0.730451	-0.871359	5.77389e-14	2.74453e-09	6.0765e-24	1.12818e-32	0.0902361	0.00231145
Ptprc	12016.2	0.267016	-0.368992	1.91806	-2.8719	0.0319837	-1.24325	0.47334	0.219616	8.34356e-14	1.36749e-32	0.983918	1.93099e-06
Ubd	84.2251	1.31034	-0.145336	4.30882	-4.1729	-0.089017	-2.04292	0.352136	0.942794	3.93444e-30	2.2418e-32	0.938289	2.88121e-08
Fcgr3	2128.86	0.787077	0.376895	3.25449	-3.34513	0.560538	-0.161441	0.0216135	0.26578	1.33251e-27	2.52586e-32	0.301219	0.692964
Themis2	1355.37	0.736426	-1.1376	1.93226	-3.3222	0.3971	-1.66149	0.0145693	1.80934e-05	3.43485e-12	3.01613e-32	0.465174	1.3577e-10
Tmem173	1211.84	-0.853783	-0.856678	2.58123	-2.47699	0.0729641	-1.47163	0.000551827	0.000222792	3.33324e-31	3.97194e-32	0.929961	3.82377e-11
Ctsc	3092.05	0.645537	-0.894408	2.13751	-1.93638	0.418898	-1.16823	0.00122286	7.74882e-07	3.90578e-35	4.05434e-32	0.154538	4.52371e-11
Ptpn22	1540.58	-0.066342	-0.194561	1.77985	-2.7763	0.44655	-1.26999	0.909137	0.543129	8.90703e-13	5.52683e-32	0.346793	3.29531e-07
Irf9	1393.21	-0.411947	-0.654821	1.27059	-1.45198	0.189437	-0.625293	0.00599685	1.59873e-06	2.22858e-22	5.75945e-32	0.494395	2.50663e-06
Lsp1	11542.8	0.409187	-1.12191	1.39188	-2.29475	-0.394722	-0.857683	0.104405	4.31104e-08	1.66934e-11	6.06007e-32	0.29024	3.48126e-05
Dusp15	151.47	0	0	-3.30674	3.61144	-0.554246	-0.84742	1	1	2.17723e-24	8.91466e-32	0.562086	0.128504
H2-K2	735.996	0.154489	-0.615084	1.76924	-1.88282	0.412344	-1.57781	0.512363	0.000288069	2.56937e-25	9.54414e-32	0.111598	1.06893e-22
Laptm5	12773.6	-0.0263302	-0.494949	1.89425	-2.83734	0.253636	-1.14096	0.995613	0.0849186	1.83194e-13	1.15099e-31	0.701992	1.33424e-05
Ifitm10	121.363	-1.46201	-0.42888	2.7859	-3.03192	-0.908049	-0.827521	3.11275e-10	0.104271	1.94117e-24	1.27309e-31	0.00332271	0.00184541
Fcgr4	1689.65	2.90997	-2.36845	3.49471	-4.86634	3.50123	-3.57403	2.98837e-12	2.11891e-09	1.70541e-17	1.27488e-31	8.73473e-16	3.95364e-20
Tifab	1285.99	1.05423	-1.86583	1.65262	-3.22295	-0.0675959	-0.492515	0.000524634	8.37776e-12	6.84512e-09	1.29696e-31	0.945485	0.109232
Gbp6	357.168	-1.12119	-0.132266	1.29118	-3.22846	0.385928	-2.57973	0.000589247	0.775671	1.66713e-05	1.63409e-31	0.549793	7.522e-19
Cd300a	1853.78	1.16517	-1.15792	2.54683	-2.76169	0.25513	-0.264318	9.82716e-07	1.97164e-07	1.7032e-24	1.85068e-31	0.62048	0.321209
Nudt19	1037.86	0.462718	-0.00363283	-1.95559	1.85321	0.187807	0.353209	0.0264679	1	1.1926e-31	1.93628e-31	0.658596	0.0678316
Tap1	2018.24	-0.684875	-0.747056	1.72838	-1.96249	0.31888	-1.6345	0.000514374	4.73598e-05	2.83136e-22	2.08864e-31	0.350138	1.1007e-20
Tlr13	1499.47	1.70524	-0.979303	2.79144	-3.3538	0.721214	-0.692814	4.41984e-08	0.00121077	1.39244e-20	2.37875e-31	0.127683	0.0275717
Parp14	1489.67	-0.313326	-0.843871	1.6735	-2.19741	0.184899	-1.39138	0.234851	7.42883e-05	7.10778e-17	2.39505e-31	0.735329	7.44712e-12
Il17rd	206.075	0.434292	0.3719	0.863576	-1.44675	-0.619724	-0.243312	0.242803	0.348926	7.95737e-11	2.4057e-31	0.000866625	0.163934
Prkcb	3010.51	-0.0320666	-0.707034	1.64099	-2.55052	-0.127794	-1.2241	0.97906	0.00234044	7.35071e-13	3.01932e-31	0.85235	3.38861e-08
Edn1	95.461	3.78058	-2.48697	3.6113	-3.04524	0.010049	-1.00956	0.000300779	0.00464966	6.18858e-38	3.08873e-31	1	0.00556484
Fbxw17	171.102	-0.108445	-0.297627	0.760198	-1.50978	0.0182714	-0.707169	0.678363	0.174371	4.16123e-08	3.66794e-31	0.97813	1.24679e-06
Pik3cd	3478.93	-0.854965	-0.0874214	1.96956	-2.35554	-0.0710201	-1.04479	0.000173014	0.791656	2.84997e-20	3.74971e-31	0.923441	5.50786e-07
Cyp2j13	39.2196	0	0	4.69736	-3.63997	0	0	1	1	1.13685e-39	3.80483e-31	1	1
Rap2b	586.772	-0.114944	0.23781	1.57031	-1.56776	0.0265052	-0.241402	0.565577	0.126896	1.34902e-27	5.11199e-31	0.961897	0.11221
H2-Q1	306.345	-0.266191	-0.604374	1.992	-2.00322	0.293262	-1.58122	0.204827	0.000779976	7.41864e-27	6.92957e-31	0.351633	1.53711e-21
Bin2	3575.41	0.206523	-0.550662	2.56105	-3.17091	0.0392954	-0.191393	0.585945	0.0410973	6.48982e-20	1.04307e-30	0.974588	0.555504
Tagap	1076.47	-1.3127	0.700379	2.17546	-2.44993	-0.0465386	-1.08191	4.36664e-10	0.000682494	2.05871e-22	1.12831e-30	0.949391	7.29699e-08
Sla	2960.43	0.363789	-0.054451	2.30081	-2.98628	0.175117	-0.469443	0.305194	0.94011	2.22519e-17	1.60815e-30	0.830992	0.116512
Btk	1285.74	0.366748	-0.84928	1.86106	-3.09227	-0.0333804	-0.427803	0.14792	4.41302e-05	7.00579e-14	1.62217e-30	0.966135	0.0528917
Zbp1	620.076	0.695252	-1.5307	2.46826	-3.76683	0.550448	-2.39571	0.0532861	4.80067e-07	9.32234e-15	1.62217e-30	0.333121	1.06581e-15
Aif1	439.082	2.69895	-1.4093	2.69797	-3.55911	-0.0528098	-0.548265	2.87202e-16	1.1904e-05	2.98419e-17	2.04067e-30	0.963534	0.114683
Etnppl	40.8397	-0.605487	0	-2.72578	3.08932	0	0	0.80565	1	1.07522e-21	2.38169e-30	1	1
Myo1f	2512.98	0.466374	-1.45318	1.9037	-3.0321	0.269857	-0.503794	0.164651	4.68003e-08	3.71261e-12	3.53499e-30	0.683551	0.0874125
Bcl2a1a	353.732	3.58358	-2.81345	3.06309	-5.39042	0.785048	-2.60274	2.70271e-31	1.82862e-21	1.00039e-18	4.82784e-30	0.0884897	4.1119e-19
Ikbke	1270.37	0.33945	-1.57044	1.97234	-2.23844	-0.0783342	-1.00283	0.18679	6.87729e-15	1.99209e-21	4.92639e-30	0.91371	8.51584e-07
Lat2	945.567	0.56247	-0.365391	2.44093	-2.46023	0.293122	-1.55207	0.0195338	0.116297	4.87388e-26	6.13613e-30	0.506285	3.76079e-14
B2m	43709.8	0.375071	-0.196184	1.29141	-1.64088	0.305305	-1.11889	0.045612	0.290868	4.54236e-17	7.07846e-30	0.292815	8.05136e-13
Ly86	1291.11	0.472638	-0.142354	2.16126	-3.22691	-0.0378389	-1.01061	0.195701	0.738275	1.84151e-13	7.0954e-30	0.974901	0.000588588
Lgals1	2827.53	0.118904	-0.473945	1.60823	-1.75354	-0.0366597	-0.0708232	0.652728	0.00800194	8.50077e-23	8.34721e-30	0.95512	0.77211
H2-Q8	1105.33	-0.397357	-0.106824	2.1587	-2.30361	0.397937	-1.68624	0.13535	0.739749	1.0063e-23	9.05398e-30	0.327695	3.17306e-15
Tifa	640.16	1.11668	-0.259369	1.86726	-2.45529	0.33078	0.766534	9.45471e-06	0.359327	4.54965e-16	1.22226e-29	0.497273	0.0012955
Hpgds	226.485	0.375481	1.05514	2.72534	-3.29086	0.0381891	-0.527065	0.438664	0.00468746	2.79207e-19	1.37009e-29	0.982643	0.109529
Gm12185	535.241	-1.36107	0.391848	1.53454	-2.75932	-0.054231	-1.71556	3.73607e-07	0.170792	2.41668e-09	3.69956e-29	0.951813	6.37276e-12
6330410L21Rik	16.1014	0	0	-2.81798	3.12701	0	0.688146	1	1	6.82201e-22	3.72808e-29	1	0.709848
P2ry6	319.097	1.08115	-2.51983	2.31089	-2.75347	0.371012	-1.26	5.16283e-05	2.40622e-24	3.1788e-19	4.55068e-29	0.4711	5.29292e-07
Ncf1	2955.8	0.175197	-0.0108008	2.42211	-2.63954	-0.353696	0.0898654	0.641636	1	2.44072e-22	4.72676e-29	0.473627	0.797459
Ccr2	1557.9	0.499783	-0.673804	2.4901	-4.2237	-1.06609	0.68974	0.368726	0.140158	6.15352e-10	6.18392e-29	0.0944468	0.131689
Zc3h12d	818.729	0.0777602	-1.2304	1.61496	-2.73828	0.377837	-1.89425	0.845194	7.4165e-10	5.90447e-12	6.18392e-29	0.296991	1.01286e-22
Arl4c	1622.89	-1.10905	0.171836	2.11458	-2.27091	-0.932313	-0.438825	2.41614e-06	0.537612	1.26036e-22	1.09136e-28	0.000939883	0.0698531
Tmem86a	667.048	-0.0827719	-0.19187	-2.17092	2.63567	0.220264	-1.19511	0.891505	0.594208	7.32473e-18	1.14581e-28	0.75163	5.27725e-06
Gbp10	172.41	-1.05611	-0.169865	1.16258	-3.57057	0.332279	-2.79609	0.00532309	0.740487	0.000848221	1.70956e-28	0.691194	4.88826e-17
Slfn8	811.801	-0.151356	-0.915514	1.46716	-3.13467	0.0179483	-1.40725	0.743157	0.00195498	5.42506e-07	1.81866e-28	1	6.03019e-07
Pmpcb	1794.8	0.0886668	0.0995395	-1.34501	0.959076	0.0778646	0.287626	0.544639	0.441811	4.47936e-50	2.26129e-28	0.772526	0.00485526
Frk	238.678	-0.669392	3.98366	1.27297	-1.62714	-0.280526	-0.320829	0.791114	8.73354e-06	5.06417e-16	2.9658e-28	0.552055	0.248181
Gbp8	521.605	-0.867698	0.459378	2.58074	-3.31389	-0.00417733	-0.773223	0.00480015	0.137931	1.30635e-17	3.06074e-28	1	0.00647471
Cyp51	3309.63	-0.385271	-0.322875	-2.34147	2.28728	-0.324199	0.101023	0.18812	0.237386	9.42836e-27	3.33621e-28	0.505659	0.760493
Fpr2	1538.83	3.89433	-2.71445	4.73286	-4.90537	1.62079	-0.495769	3.25387e-25	3.66688e-14	3.89966e-23	3.93874e-28	0.000429521	0.244077
Ifi204	515.221	1.37042	-1.4448	2.09685	-2.55168	0.680426	-1.86583	9.1856e-08	2.33738e-09	9.68282e-18	4.73476e-28	0.0619781	7.05409e-15
Gsdmd	1029.84	0.522453	-1.16694	1.49185	-1.62149	0.025287	-0.658088	0.00154337	3.38486e-15	1.67616e-21	5.64727e-28	0.969719	1.1291e-05
Slc34a3	210.597	0	0	-4.65352	2.98019	-1.49881	1.21515	1	1	6.50393e-62	5.85919e-28	0.476718	0.400455
Gpr64	89.5191	2.4543	0.312375	2.44455	-2.10003	0.467111	-0.0211595	0.0260595	0.900792	2.3471e-32	6.35295e-28	0.186622	0.962547
Ifngr1	4051.57	0.976833	-0.817687	1.28282	-1.68349	0.0314966	-0.422356	3.59035e-08	1.08581e-06	4.48939e-15	6.45147e-28	0.963441	0.01726
Car14	503.587	-0.793965	0.524105	-3.53091	2.57418	-2.04154	0.894655	0.552889	0.82673	3.09987e-47	6.70617e-28	0.152595	0.537045
Cd68	1967.54	1.19131	-1.6165	2.73189	-2.74581	0.383523	-0.416947	3.13734e-05	7.08223e-10	9.12953e-25	7.20825e-28	0.485711	0.163997
Evi2a-evi2b	1338.97	-0.408625	0.416081	1.56498	-3.09871	-0.476394	-0.510091	0.23304	0.172067	4.50282e-08	7.45016e-28	0.349388	0.0883453
Perm1	123.937	-2.04164	0.693587	-3.15649	3.38813	-0.461385	0.945181	8.2959e-06	0.243198	6.79355e-22	1.43267e-27	0.538387	0.00936419
Igh	15738.2	0.341004	-2.47622	8.34361	-7.27305	3.25237	-4.61701	0.822249	0.000960756	6.2346e-32	1.79579e-27	0.000457446	1.462e-10
Nnt	2647.07	-0.746215	-0.045415	-1.53202	1.38206	-0.218382	-0.242257	1.47752e-06	0.869014	2.40452e-30	2.09444e-27	0.451424	0.129704
Angptl7	1544.63	3.62406	-2.94036	-2.81152	2.80645	-0.36998	0.0419733	1.2049e-17	4.37978e-11	7.51372e-25	2.8947e-27	0.561511	0.937743
Tuba1a	2708.83	-0.240929	-0.282696	1.65742	-2.02562	-0.302083	-0.059545	0.379409	0.231928	8.3619e-17	3.40427e-27	0.475813	0.850844
Prss53	53.2308	-0.204496	-0.184766	-1.58525	2.34625	-0.050895	0.123378	0.710378	0.766944	2.10722e-11	4.03386e-27	0.969741	0.782234
Slc22a27	20.9171	1.21848	-0.639735	-3.93784	3.22196	-0.0597327	-0.28853	0.425889	0.685088	2.42759e-38	6.41846e-27	1	0.860929
Ms4a6b	2305.25	-0.121552	0.687765	2.62671	-3.34329	-0.260344	-1.14888	0.829984	0.0425524	4.83672e-16	6.7878e-27	0.755445	0.000378085
Herpud1	3480.25	0.0399476	0.24104	-0.554824	1.8621	0.927234	-0.65316	0.948143	0.282015	0.00586023	7.01996e-27	7.50481e-05	0.000824933
Masp1	48.6771	-0.56363	-0.194296	1.86273	-2.25601	-0.140361	-0.142446	0.645998	0.86982	4.01906e-17	7.61588e-27	0.866067	0.707532
Btla	2036.98	0.269657	-0.965723	1.22466	-3.71711	0.114693	-1.66859	0.546224	0.0020477	0.000189544	7.9692e-27	0.921905	2.46488e-08
Gpr65	576.536	0.673439	-0.213233	2.3421	-3.44249	0.310981	-0.717202	0.0775151	0.615003	1.14869e-12	8.71028e-27	0.698833	0.0347957
Plac8	4632.14	2.16704	-1.87094	2.1732	-2.51185	-0.716128	-0.321067	2.42636e-16	8.21243e-14	2.11245e-18	9.26396e-27	0.060889	0.284493
Bckdhb	661.94	-0.375338	-0.0896497	-1.46437	1.97029	-0.113312	-0.135891	0.158965	0.803713	1.0129e-13	1.01622e-26	0.867511	0.625981
Acat1	3340.1	-0.291786	0.280932	-1.63224	1.24623	-0.139173	0.46576	0.0621553	0.0533846	4.97033e-41	1.14009e-26	0.656019	0.000418951
Gbp5	270.921	-0.352479	-0.810295	2.10384	-2.48531	0.41625	-1.86835	0.27776	0.00365017	9.29629e-18	1.14769e-26	0.376338	8.1254e-15
Gm11127	600.608	-0.0784314	-0.650398	1.16014	-1.55761	0.280001	-1.51674	0.755383	3.24772e-05	6.0613e-14	1.59168e-26	0.312737	1.7686e-24
Nlrc5	1050.27	-0.889642	-0.284685	1.98226	-2.6421	0.285118	-1.82215	0.00217316	0.36768	3.41107e-14	1.67438e-26	0.651166	1.29417e-12
Il1rn	318.719	0.944168	-0.51363	6.23469	-5.60031	0.666847	-1.22256	0.12914	0.400841	1.91245e-24	1.90048e-26	0.537199	0.0224259
Pik3cg	1098.55	0.281472	-1.12752	1.99111	-2.54583	0.539986	-1.04646	0.383711	2.77375e-06	1.56914e-15	2.53578e-26	0.17119	1.07689e-05
Grem1	49.4571	0.0140553	0	5.64507	-3.87724	0.651715	-0.379389	0.984098	1	1.94005e-37	2.57288e-26	0.393966	0.433136
Cndp1	306.171	1.78775	-0.585306	-3.36131	2.93368	-1.98355	0.51737	0.182747	0.682476	3.19798e-31	2.73382e-26	0.25616	0.809317
Mx1	141.446	0.17851	-1.55143	2.36658	-3.69939	0.104957	-1.87347	0.725436	9.4763e-07	5.82271e-13	2.76802e-26	0.925148	4.57814e-10
Dtx3l	934.494	-0.279457	-0.718531	1.09092	-1.78506	0.0475605	-1.03811	0.223612	0.000126853	1.51293e-09	2.93102e-26	0.943049	6.85657e-09
Zmynd15	123.905	1.66744	-0.742126	1.27064	-1.90568	0.0658516	-0.777601	1.06125e-05	0.0640617	3.20982e-11	3.97926e-26	0.927262	0.000170992
Sox9	31.0274	1.79923	-1.02338	2.3231	-2.5837	-0.696415	-0.928804	0.152324	0.395041	6.22366e-19	4.72563e-26	0.153848	0.0154784
Clec4n	678.762	3.91117	-2.48337	5.65007	-4.38179	0.542504	-0.36774	4.47416e-22	1.66406e-10	3.44345e-25	5.21431e-26	0.51656	0.448837
Ptpn7	960.447	-0.582646	0.0710294	1.85396	-3.01295	-0.0200091	0.0758893	0.0275518	0.862051	7.58545e-12	5.53882e-26	0.987215	0.822263
Samd5	24.5139	-0.261449	1.19872	3.16985	-3.0916	-0.559047	0.227814	0.985353	0.414226	1.05038e-23	6.17089e-26	0.592459	0.751156
Irgm1	1237.21	-0.607503	-0.159571	1.26708	-1.64407	0.320666	-1.36574	0.00143003	0.45739	2.68215e-14	6.68919e-26	0.30799	4.29695e-16
Aoc1	510.641	0.240737	0.271813	4.26467	-3.51857	0.430668	-1.2107	0.850153	0.965063	1.32061e-33	9.18095e-26	0.651514	0.00536214
Prrg4	73.1884	0.0454875	1.51023	3.21991	-2.78631	1.11621	-1.4447	1	0.0314084	1.28469e-29	1.13231e-25	0.00672328	4.31036e-06
Gm11128	502.26	-0.101738	0.373011	-2.62803	2.88792	0.39003	-0.0794158	1	0.907486	1.83817e-19	1.13748e-25	0.593946	0.880733
Trpv2	907.001	-0.0614297	-0.97343	1.67114	-2.01201	0.0326205	-0.350732	0.841516	3.24557e-09	4.31334e-17	1.13845e-25	0.961668	0.0470137
Ifi47	1781.37	-0.400747	0.381795	1.49832	-2.41598	0.0930653	-0.970557	0.180213	0.156573	8.65617e-10	1.16577e-25	0.916459	6.59753e-05
Col4a2	2281.86	0.776775	-2.14333	0.973434	-1.4216	-0.0404333	-0.24019	0.00513297	2.71384e-07	2.6215e-11	1.35164e-25	0.939944	0.158761
C1qtnf6	167.13	0.201935	-0.358535	1.50085	-2.42878	0.221702	-0.356519	0.5888	0.24005	8.70236e-10	1.55227e-25	0.725029	0.202761
Ccl6	5503.21	1.25847	-0.0144779	2.62633	-3.68417	0.368231	-0.250667	0.00253309	1	1.20676e-12	1.68115e-25	0.685306	0.608831
Tnf	150.504	1.74644	-1.56233	3.30129	-4.39331	-0.0770021	-1.05365	5.37539e-08	4.62347e-07	5.49432e-18	2.29788e-25	0.940987	0.00067747
Cftr	103.216	-0.393031	1.82735	1.29715	-2.37051	-0.273213	0.714027	0.8544	0.105335	1.35356e-07	2.8518e-25	0.823803	0.121248
Sectm1a	51.9643	1.34367	-2.78312	1.74243	-3.45669	-0.942205	-0.070577	0.092394	0.00417712	1.57681e-08	3.35883e-25	0.018107	0.883843
Serpine1	184.818	0.532941	1.86477	5.1508	-3.22401	1.85853	-1.15156	0.37847	2.07811e-05	1.63305e-52	4.34547e-25	8.82509e-06	0.00121727
Il21r	891.567	-1.04334	-0.0218465	2.4677	-3.5488	0.324428	-1.52725	0.00159451	1	1.54181e-13	4.37374e-25	0.657708	2.82804e-07
Ccl9	2795.14	1.87133	0.059164	3.45319	-3.86675	0.251971	0.480797	8.78075e-06	0.955501	1.6481e-18	5.82879e-25	0.827382	0.300916
Pinx1	204.929	0.396108	-0.62701	1.84067	-1.47283	0.030861	-0.0131754	0.0280075	0.000291527	1.11593e-32	6.36283e-25	0.957939	0.967033
Tor3a	715.399	0.25466	-0.859908	1.43279	-1.2814	0.216643	-1.47601	0.1261	9.38201e-10	1.1621e-27	6.81174e-25	0.412771	5.42356e-29
Tmc5	23.1948	0	0	2.86558	-2.85716	1.46828	-1.82286	1	1	3.73069e-22	7.39593e-25	0.496075	0.1303
Foxs1	25.2487	0	0	1.49377	-2.83354	-0.146069	-1.06962	1	1	5.25413e-09	7.97538e-25	0.826136	1.52481e-05
Mnda	377.398	0.952764	-1.7618	1.65079	-2.75102	0.451613	-1.35989	0.0014929	8.82659e-11	2.83915e-09	9.9248e-25	0.39034	4.74987e-07
Smpdl3b	837.427	3.92231	-3.36661	3.90297	-3.23569	3.66702	-3.7959	7.53649e-30	9.7208e-25	1.1524e-30	1.17014e-24	5.74483e-21	9.28208e-26
Rcn1	515.972	-0.649959	0.97656	1.65973	-1.55505	-0.233595	-0.175365	0.000693651	4.2432e-08	4.22056e-25	1.32468e-24	0.500425	0.386567
Was	1308.36	-0.2423	-0.613162	2.0191	-2.49753	-0.116599	-0.42007	0.40266	0.00697571	1.0579e-15	1.90338e-24	0.864395	0.0772069
Pilra	1219.7	2.13471	-1.71619	3.71108	-3.6671	0.519606	-0.621674	1.88287e-12	2.54768e-09	7.15205e-21	2.18842e-24	0.345999	0.0483998
Col8a1	180.532	-0.273546	-0.135248	1.72681	-3.14475	0.543239	0.250466	0.926747	0.941286	2.48022e-07	2.23211e-24	0.471531	0.595492
Glipr2	1557.81	0.422454	0.180457	2.32065	-2.86324	-0.0707785	0.244003	0.273127	0.644417	4.57861e-15	2.76989e-24	0.948352	0.514423
Pik3r5	1504.6	-0.110658	0.0486755	2.63031	-3.15467	0.320406	-1.14988	0.846879	0.957676	4.83014e-16	3.03932e-24	0.67859	0.000281161
Tgtp1	1226.06	-0.911296	-0.0123804	2.03542	-2.95717	-0.082399	-1.88254	0.0109941	1	6.71221e-11	4.21768e-24	0.941503	1.95488e-09
mFLJ00385	7616.05	-0.0497323	-0.124025	9.62619	-9.15635	6.37058	-7.47905	1	0.977153	6.67357e-21	4.48386e-24	2.36816e-10	8.19471e-18
AB124611	2120.65	0.622633	-0.386891	2.33517	-2.41222	0.0893609	-0.592688	0.0128265	0.109951	4.88584e-20	4.78686e-24	0.910564	0.00975932
Ypel2	500.625	0.22621	0.990162	1.89648	-1.87637	-0.370491	0.0725232	0.436257	3.40421e-06	3.49611e-22	5.0349e-24	0.343242	0.816501
H2-Q5	660.289	-0.338537	-0.127608	1.94039	-2.05502	0.261612	-1.70988	0.190436	0.656658	2.62125e-19	6.81251e-24	0.563695	2.47602e-17
Cd180	1161.96	0.365839	-2.08349	0.909698	-3.16971	-0.416997	-1.82923	0.360715	1.2368e-12	0.00519545	7.62694e-24	0.490358	3.48454e-10
Col4a1	3399.14	0.955684	-0.592915	0.864633	-1.3853	-0.189415	-0.123682	0.000353439	0.0491037	6.4002e-09	8.0268e-24	0.568473	0.524155
Ccdc88b	1087.09	-0.163679	-1.30251	2.25707	-2.69664	-0.103572	-0.65365	0.696819	1.82002e-06	9.16759e-16	8.56265e-24	0.912175	0.0232947
1700024P16Rik	51.6917	-1.89362	-0.261435	2.84891	-2.16702	-1.754	0.125822	0.000168469	0.792125	8.29853e-34	8.61846e-24	3.03428e-05	0.849918
Hmga1	1556.35	0.279394	-1.01765	1.62208	-1.21272	0.571861	-0.421715	0.0715745	4.22689e-15	3.88693e-37	9.19801e-24	0.000445546	0.00153091
Samsn1	938.99	1.72491	-1.19974	2.53822	-3.05354	0.246177	-0.596373	4.0068e-10	5.65032e-06	2.50133e-16	1.04597e-23	0.71697	0.0341138
Lrrc25	649.553	1.4791	-1.57701	2.5593	-3.59493	0.693253	-1.07415	1.90743e-05	9.32345e-07	4.21427e-13	1.07631e-23	0.207709	0.00115619
Fam111a	2669.98	0.275615	-0.417737	1.38726	-2.05248	-0.125122	0.273002	0.324421	0.069691	1.38626e-10	1.10344e-23	0.84382	0.265592
Gm8909	372.854	-0.30555	-0.141882	1.88147	-1.56476	0.574703	-1.43654	0.0929709	0.461839	3.66499e-28	1.48052e-23	0.00463305	4.09658e-21
Slc26a10	74.101	2.00338	-0.826025	-1.9906	3.95308	1.05562	-0.785502	0.122507	0.52349	5.30744e-06	1.52391e-23	0.247225	0.185751
Traf3ip3	1404	-0.0646424	-0.664611	1.59638	-3.0437	-0.191415	-1.24294	0.900854	0.00816921	1.47534e-08	1.58037e-23	0.762598	1.62646e-07
Clic1	5341.57	0.726622	-0.673749	1.36094	-0.988946	0.162213	-0.435125	1.41948e-10	3.34721e-10	1.90578e-39	1.73183e-23	0.466564	6.81216e-05
Slc16a7	1087.65	1.21946	-0.576966	-1.81387	2.01114	-0.474045	-0.12092	8.3754e-07	0.0226319	1.71125e-17	1.83005e-23	0.251249	0.712159
Prss2	705.1	0.376509	-0.0273002	0.981007	-2.71591	1.36459	0.811729	0.869315	1	0.515673	1.91293e-23	0.785686	0.680662
Cd14	1394.94	2.06534	-0.0183991	3.79707	-3.48063	0.842103	0.0675726	3.46316e-07	1	5.3164e-25	2.01558e-23	0.186293	0.919833
Irf1	1776.33	-0.61046	-0.220838	1.42524	-1.94068	0.171671	-1.52721	0.0107632	0.386744	7.32326e-12	2.7252e-23	0.767038	1.73958e-13
Clps	394.41	0.669498	-0.874879	-0.680417	-1.15341	0.44153	1.70241	2.78081e-18	1.99856e-06	0.821616	3.00113e-23	0.988834	0.516105
Lilra5	458.551	2.47464	-1.9451	1.73955	-2.96562	0.407753	-0.455602	4.26437e-16	2.47096e-11	1.37018e-08	3.3009e-23	0.513961	0.174016
Relb	625.679	0.915877	-1.61125	2.4736	-1.90404	0.244104	-1.44075	3.41636e-05	3.75275e-15	1.25105e-33	3.35566e-23	0.59582	8.24616e-13
AK080063	1802.57	0.519267	0.0795384	1.9967	-3.22337	-0.399389	-1.02653	0.19137	0.896841	1.41834e-09	4.44147e-23	0.551514	0.00141925
Tubb5	9164.12	-0.519482	0.0354551	1.29287	-1.33392	0.36324	0.885116	0.00143487	0.912109	1.05006e-19	4.48072e-23	0.122204	9.84296e-10
Aldh18a1	621.778	-0.475942	-0.605041	1.46653	-1.65957	0.317493	0.393641	0.0151887	0.00101392	1.53175e-16	5.09174e-23	0.308248	0.0286837
Adamts2	106.216	1.13134	1.40611	1.85074	-2.61975	-0.0724499	-0.382105	0.192098	0.0297983	5.50615e-11	8.00914e-23	0.941545	0.261359
Cacna1i	306.649	-0.131013	-0.766379	-3.68355	3.72831	-0.239745	-1.07906	0.841866	0.0477348	1.34567e-20	8.52812e-23	0.811602	0.00329878
Lyl1	1419.69	0.906028	-0.767847	2.28335	-2.2907	-0.0474056	0.547044	9.63511e-05	0.000452073	6.40667e-20	8.84751e-23	0.951519	0.0149565
Cdca7	422.411	-1.16133	0.153365	0.44063	-2.02244	0.168341	0.955884	2.53952e-07	0.628219	0.0545557	9.18921e-23	0.74339	5.54803e-07
Wdfy4	2110.34	0.172186	-1.59886	1.0163	-2.91013	-0.133583	-1.30515	0.743964	1.90518e-07	0.00174834	1.09914e-22	0.893855	2.20646e-05
Kif21b	2757.62	-1.18244	-0.231384	1.38556	-2.32359	-0.245691	-1.06775	3.80405e-06	0.431543	2.72574e-08	1.15263e-22	0.669776	8.74314e-06
Ankrd6	144.155	-0.508794	0.380949	2.08995	-2.50287	0.321999	0.374307	0.323069	0.51501	1.43707e-14	1.57061e-22	0.63153	0.264334
Egfl6	516.075	-0.0449172	-1.27042	-1.78905	3.29	0.0933935	-1.10194	1	0.0781183	1.19852e-06	1.98516e-22	0.94742	0.0127457
Mapk4	333.877	0.693459	-0.0978042	0.756356	-1.54779	-1.30825	1.98845	0.197658	0.918634	1.54162e-05	2.05405e-22	0.0220999	8.90091e-07
Birc3	1365.73	0.313425	-0.238218	1.71156	-2.04038	-0.0133076	-1.20908	0.288315	0.382787	1.38672e-14	2.21364e-22	0.996327	6.78661e-08
H2-Q7	1291.32	-0.258975	-0.729347	1.57915	-1.89297	0.391398	-1.86041	0.323669	0.000416074	1.79382e-14	2.21364e-22	0.282487	2.51436e-21
Col5a3	51.4386	1.83991	-1.22259	2.13801	-1.73994	0.0453745	-0.498237	0.11057	0.26112	2.90547e-28	2.21364e-22	0.958596	0.0473956
Slc11a1	1587.04	1.64969	-1.22774	2.58375	-2.87623	0.588189	-0.527447	3.4761e-07	6.77461e-05	1.19498e-16	3.062e-22	0.287772	0.120135
L2hgdh	1863.17	-0.538137	0.972082	-1.8313	1.26728	0.0284702	0.531745	0.0299797	4.43262e-05	1.70926e-41	3.11201e-22	0.962655	0.000535433
Emr1	2486.44	1.07252	0.560796	2.58156	-3.52373	-0.189494	0.0198846	0.0164216	0.198851	1.62777e-11	3.1538e-22	0.878605	0.986907
Dynll2	2017.79	-0.252252	0.100029	-0.930641	0.961769	-0.112595	0.207042	0.072992	0.528534	6.2845e-19	3.20452e-22	0.67859	0.0895177
Dcdc2a	386.346	-0.799279	1.67044	3.38849	-2.90992	0.954009	0.424058	0.446889	0.0813958	7.41864e-27	3.36059e-22	0.47137	0.606457
Galnt9	28.1508	-0.653444	-0.090337	-2.92893	3.57744	1.69949	-3.83991	0.225131	0.949208	6.90875e-14	3.36059e-22	0.00259657	6.88955e-09
Tnfaip8l2	1085.63	0.270324	-0.860762	1.74689	-2.02397	-0.00280964	-0.766208	0.278037	8.09497e-06	1.52692e-15	3.5015e-22	1	8.25156e-05
Rab44	331.106	-0.294893	0.0458479	5.17002	-4.23514	-2.32757	3.97399	0.579764	0.97437	4.54518e-20	3.52582e-22	1.03853e-07	3.01215e-27
1700016C15Rik	111.902	0	0	1.59649	-1.74433	-0.144024	0.780246	1	1	6.24592e-17	3.62029e-22	1	0.666527
Pik3ap1	599.33	0.29624	-1.27373	2.47778	-3.35714	0.457168	-1.89497	0.570592	0.000437381	5.44141e-12	3.74128e-22	0.55471	4.89613e-08
Milr1	296.907	1.52767	-1.27814	2.93631	-2.51255	0.0720626	-0.583985	5.15418e-10	6.33924e-08	2.06709e-23	4.0357e-22	0.933346	0.0197664
Tlr9	278.669	-0.656927	-0.985231	1.88656	-3.87728	0.216037	-1.79801	0.0978725	0.00642801	1.73117e-07	4.50766e-22	0.831362	2.70623e-08
Ccl12	16.4514	2.15092	-0.938652	3.87172	-5.39554	3.97891	-4.49352	0.115727	0.503027	2.84484e-14	4.57717e-22	2.24471e-10	1.33144e-13
Pglyrp2	361.665	-1.50257	-0.0943612	2.26175	-3.5919	-0.546765	-0.908196	7.48289e-07	0.857871	4.19424e-11	4.62154e-22	0.28628	0.00211787
Osmr	475.711	0.0379201	2.67952	2.02677	-2.13186	0.529966	-0.115968	0.966817	0.00314002	4.14754e-18	4.91967e-22	0.197091	0.735955
Bcl2a1d	310.386	3.17258	-2.39636	3.30192	-3.88442	0.562578	-2.35548	2.74631e-22	2.18125e-14	1.75812e-16	5.40923e-22	0.347217	4.29828e-14
Hibadh	3932.65	-0.0994819	0.5241	-1.40714	1.18763	-0.18898	0.0592975	0.639923	0.000239606	1.02883e-27	5.46893e-22	0.515727	0.763512
AK172204	1052.14	3.09052	-2.03258	3.93222	-4.0147	0.805125	-0.903762	8.30193e-18	3.62062e-09	1.34781e-18	5.48834e-22	0.15964	0.0140298
Tnfrsf12a	350.322	0.474899	-0.48163	3.04296	-1.98383	0.275069	-0.516391	0.123897	0.113163	5.54087e-45	5.70682e-22	0.645002	0.0716802
Gpr183	754.323	-0.747806	0.0167815	1.50814	-3.09149	-0.109328	-1.13178	0.0151087	1	1.56129e-06	6.22064e-22	0.907431	3.53587e-05
Grap2	3583.76	-0.738882	0.726803	2.12295	-3.31616	-0.224187	-0.280888	0.0544162	0.0384519	1.04488e-09	6.42868e-22	0.808406	0.50159
Lck	2706.94	-1.69351	0.280803	2.28611	-2.46713	-0.135502	-1.18442	5.94711e-11	0.33572	1.621e-17	7.09956e-22	0.860404	1.69163e-06
Arl5c	892.195	1.07872	-1.92112	2.66065	-2.86735	-0.566944	-0.860494	6.42811e-06	1.6937e-18	2.86398e-17	8.47491e-22	0.105036	0.000156576
Ngf	76.2788	0	0	2.52479	-2.08361	-0.326365	0.427294	1	1	2.28269e-27	9.24672e-22	0.557309	0.143998
Hist1h1e	94.1693	0.511491	0.949459	-2.98975	3.88571	-0.00193575	1.16128	0.420949	0.0628441	5.08975e-12	1.06796e-21	1	0.0179322
Apobr	632.345	0.960478	-1.38095	1.7652	-2.24528	-0.154339	0.131271	0.000128928	2.20515e-09	6.62565e-13	1.20716e-21	0.820124	0.676577
Ltb	3224.67	-0.456277	-0.672136	2.26808	-3.14795	-0.135115	-1.4235	0.233599	0.0419304	9.82158e-12	1.26293e-21	0.893504	3.29267e-06
Rasal3	1742.73	-1.51353	-0.308751	2.00333	-3.01637	-0.141629	-1.17287	2.34141e-06	0.399727	4.45433e-10	1.27834e-21	0.88122	0.000122099
Ms4a4c	751.138	1.54271	-1.43412	2.58708	-4.90994	0.266391	-1.70993	0.000123762	0.000130029	2.08194e-10	1.33165e-21	0.80673	3.29752e-06
Tap2	1638.14	-0.863439	-0.456051	1.56435	-1.31041	0.114978	-1.03698	4.06769e-08	0.003729	2.70603e-27	1.43109e-21	0.780928	1.17752e-12
Itgax	1075.76	1.22814	-1.83756	2.60615	-2.89777	1.35674	-2.05749	0.000372486	4.54099e-09	4.77288e-16	1.71141e-21	0.000657853	2.79384e-11
Grsf1	2015.03	-0.179775	0.146575	-0.91374	1.0152	0.0775811	0.217375	0.246994	0.319706	5.81057e-16	1.74691e-21	0.825758	0.0960878
Pira1	1177.64	0.356036	0.305046	3.75513	-4.4565	-0.117207	-0.117146	0.470478	0.467243	1.11055e-16	1.83886e-21	0.920608	0.825128
Cd248	87.468	3.92218	0.831998	0.690501	-1.87445	-1.48051	1.06881	7.65368e-05	0.174602	0.00150427	1.89095e-21	4.92805e-09	2.83575e-06
Cml3	1018.88	0	0	-2.66155	2.49203	0.0140992	-0.188758	1	1	3.73069e-22	2.10401e-21	1	0.632729
4930427A07Rik	210.071	-0.544911	-0.393117	1.4532	-1.67131	0.490659	0.198281	0.0103028	0.109963	4.99411e-15	2.25811e-21	0.0376773	0.29749
Slc13a4	67.9917	-0.966806	1.12927	-3.5634	2.69495	-1.00379	0	0.556593	0.477027	7.14011e-34	2.31383e-21	0.789959	1
4632428N05Rik	4483.99	-0.0429245	-0.0439893	1.43444	-1.84999	0.0993616	0.162292	0.943413	0.933243	4.42444e-12	2.55329e-21	0.886928	0.541451
Panx1	492.372	-0.428946	0.0798985	2.08087	-2.0316	0.158285	-0.778694	0.0826637	0.810163	1.47718e-19	3.02516e-21	0.785686	0.000232331
Tnfrsf9	73.6966	0.753389	-1.7953	4.24847	-4.30599	0.81372	-2.15231	0.0689242	1.63344e-06	7.03353e-18	3.02516e-21	0.142811	4.14652e-10
Fgd2	998.944	0.351962	-0.805366	1.58815	-2.65192	-0.138105	-1.00247	0.358308	0.00683797	6.10955e-08	3.31295e-21	0.87723	0.000533572
Card11	1403.61	-0.857767	-1.28451	1.71712	-3.28543	-0.296264	-1.46191	0.00804662	1.10603e-05	6.13967e-08	3.43107e-21	0.66522	3.53721e-07
A4gnt	95.2681	-0.253436	1.22231	-1.91265	1.91331	-1.17172	0.706584	0.984281	0.398784	2.50033e-19	3.43107e-21	0.740711	0.709749
Msr1	746.773	0.82153	1.30619	3.36299	-4.18245	1.50518	-0.919781	0.146919	0.00512497	2.55509e-13	3.48082e-21	0.0182343	0.0643873
Clec7a	1508.79	1.29246	-0.0955473	1.84029	-3.64397	0.470609	-1.05495	0.00357643	0.920857	5.2882e-06	3.86806e-21	0.595577	0.011009
Gm5431	139.483	-0.525005	0.00853869	1.39132	-3.01443	0.00500473	-1.60774	0.124246	1	6.53045e-06	4.19513e-21	1	8.98367e-09
Pvalb	478.147	1.52644	-0.471657	-5.11197	4.87283	-0.0508256	0.0647737	0.27618	0.756217	3.21114e-21	4.27761e-21	1	1
Cxcl10	138.897	-1.80768	-0.878101	2.11302	-2.75865	0.00937788	-1.86691	9.43956e-06	0.127425	8.59401e-12	4.27761e-21	1	1.63926e-09
Ly9	1284.48	-0.996612	-0.282991	2.00655	-3.236	-0.0680571	-1.04104	0.00220504	0.43573	1.29014e-09	4.32601e-21	0.945485	0.00053247
Dnase1	2798.92	2.59396	-2.10472	-3.97029	3.7741	0.583508	-1.49087	0.0158364	0.0375292	3.2175e-21	4.94966e-21	0.63453	0.0204453
Nras	1748.49	0.326815	-0.172118	0.800895	-0.935437	-0.0378331	-0.00946879	0.00743526	0.16343	3.36831e-14	5.19266e-21	0.922372	0.966089
H2-M3	474.006	-0.0133037	-0.39299	1.30744	-1.7594	0.312889	-1.53054	1	0.0470537	2.50699e-11	5.50671e-21	0.35148	1.44159e-18
Nes	414.146	1.24386	-0.0108662	0.954861	-1.19812	-0.372745	-0.231164	0.226205	0.966108	2.39344e-12	6.87594e-21	0.123102	0.200394
Aim2	657.194	0.765966	-0.45947	1.76749	-2.29843	0.0607595	-1.08926	0.00123573	0.048746	9.49135e-13	7.69056e-21	0.939944	2.67887e-07
Slpi	2083.2	1.12481	0.230776	2.65072	-4.72819	1.52628	-1.1146	0.0719316	0.754913	3.79971e-07	8.33056e-21	0.0453504	0.0465039
Itgal	4781.84	0.558685	-1.46169	1.63906	-2.48222	0.202367	-1.25068	0.0950152	8.94393e-08	5.07859e-09	9.00636e-21	0.798333	5.12774e-06
Gbp2	1129.24	0.304381	-0.693521	2.04682	-2.28667	0.215281	-1.32428	0.401103	0.0133572	2.73795e-15	9.78431e-21	0.767038	5.35744e-07
Cd300e	1547.54	2.89549	-2.91664	3.97299	-3.79812	2.03493	-3.50338	1.54123e-15	1.21457e-17	1.44888e-18	1.03465e-20	7.11876e-07	1.9491e-24
Psmb9	767.93	-0.28172	-0.631211	1.29967	-2.18142	0.36544	-1.66598	0.367816	0.0117377	1.35406e-07	1.11605e-20	0.445827	7.04838e-13
Nrm	506.092	0.0258245	-0.930927	1.61551	-1.80486	0.144039	-0.145486	0.981818	1.79598e-08	2.81525e-15	1.19394e-20	0.735936	0.472799
Rhoh	949.633	-0.79147	-0.409222	2.57575	-3.63217	0.318921	-1.62668	0.0248665	0.254618	6.10502e-12	1.19416e-20	0.67941	1.10301e-07
Lyz2	93429.2	1.36266	0.610734	2.89512	-2.97052	0.0568856	-0.0941505	0.000384642	0.108076	6.76699e-18	1.21287e-20	0.971223	0.864149
Sdhb	3431.78	0.602847	-0.660062	-1.09755	0.980252	0.191998	0.14272	1.38441e-06	2.64357e-08	3.04546e-23	1.37691e-20	0.399281	0.301639
Bcl3	502.147	0.896416	-0.991654	2.43896	-2.58371	1.00647	-1.903	0.00759648	0.00125517	8.47088e-17	1.41972e-20	0.0140788	7.71991e-11
Arpc1b	7133.14	0.582063	-0.436157	1.94821	-1.45218	0.132392	-0.614968	0.00208102	0.0148732	9.90627e-33	1.47444e-20	0.778637	0.000371614
Ankrd1	63.1242	2.35671	-1.14708	3.76926	-2.68224	0.450795	-0.668923	0.0614844	0.362052	1.56109e-33	1.4855e-20	0.849173	0.541188
Galr2	13.8621	0	0	-2.55914	2.72685	2.01633	-0.724044	1	1	9.44301e-17	1.60378e-20	0.289573	0.584607
Mmp14	451.189	4.42706	-3.62431	2.18257	-2.64988	0.532456	-0.827369	2.75437e-29	1.12672e-19	6.31584e-13	1.64671e-20	0.376338	0.0112999
Car13	87.4154	0.383417	0.709093	1.3983	-1.78347	0.605546	-0.257955	0.418385	0.0745632	5.66624e-12	1.68214e-20	0.0441205	0.284649
Tyw3	492.431	-0.30568	-0.295582	-1.85603	2.02787	-0.0459192	-0.534858	0.37885	0.376564	9.86422e-16	1.81684e-20	0.963629	0.0438759
Ifi202b	438.869	2.26415	-1.02006	2.37511	-2.9882	0.121801	-0.472187	2.39301e-10	0.0039964	2.66364e-12	1.86336e-20	0.92277	0.228325
Ms4a6d	572.082	3.33182	-1.45952	4.37392	-3.4835	2.63864	-1.74488	8.5657e-17	0.000204096	1.89774e-25	1.90645e-20	1.84869e-09	6.40428e-06
Mmp2	237.608	1.11762	0.975477	1.94851	-2.13888	0.122374	-0.0823893	0.0463233	0.0394177	1.53246e-15	1.94871e-20	0.886345	0.829029
Trap1	2986.18	-0.479175	-0.0336519	-0.995605	0.897246	0.0150684	0.333853	5.11983e-05	0.872115	1.23383e-22	2.06964e-20	0.975236	0.00247321
Slc2a12	159.119	-0.137512	0	-1.8529	1.37083	-0.60932	0.848239	1	1	2.0747e-33	3.00685e-20	0.565913	0.128548
Psmb10	1196.1	0.139388	-1.23124	1.55609	-1.59885	0.173733	-1.01482	0.620028	2.02522e-11	2.1754e-17	3.04073e-20	0.711223	3.05027e-08
Ccdc170	51.009	-1.20698	-0.898074	-3.74504	3.33237	-0.337712	0.220348	0.26406	0.494746	2.67312e-23	3.21976e-20	0.908021	0.88063
1700040L02Rik	135.508	-2.25344	1.58533	-1.15015	1.09263	-0.849529	-0.279676	1.19075e-07	0.00160629	2.66192e-20	3.47144e-20	0.0247143	0.501167
Cxcl17	16.7334	1.06104	0.198996	8.14849	-8.09581	1.00868	-0.725342	0.551929	0.963792	2.57071e-16	3.61545e-20	0.75073	0.669796
Emp2	431.185	-0.46242	1.40624	1.47248	-1.42833	-0.395019	-0.258139	0.489797	0.00981072	2.74726e-19	3.83595e-20	0.154671	0.190482
Adam8	517.881	-0.0524374	0.984654	3.58793	-3.27327	-0.708132	0.953974	0.978739	0.0109804	4.087e-21	3.93694e-20	0.29385	0.0145912
Tlr7	918.147	1.72161	-1.74245	1.73009	-2.30901	0.0510835	-1.40089	6.92516e-11	2.69662e-12	5.41273e-11	4.75077e-20	0.961668	2.15472e-08
Crtac1	12.6214	-0.553885	1.0638	5.19669	-3.83788	-1.16516	1.51612	0.604132	0.247231	6.30856e-21	5.26573e-20	0.43993	0.0704149
Klra2	746.78	1.64029	-1.10232	2.84145	-4.24293	2.25331	-2.65371	0.000395201	0.0128461	2.79155e-10	6.95437e-20	8.85876e-06	2.96469e-10
Rgs16	43.3856	-0.0231474	0.312198	3.68731	-3.97815	1.85764	-3.16641	1	0.740099	9.64571e-16	8.43253e-20	0.00128172	3.47878e-12
Bak1	1204.2	0.826294	-1.45292	1.06417	-1.04247	0.130089	0.159252	7.57053e-11	6.76071e-34	1.58894e-18	8.87497e-20	0.656534	0.263279
Fgr	3505.91	1.69411	-2.01942	2.5672	-2.53814	0.89356	-1.41621	3.06881e-08	1.2463e-12	4.16946e-18	9.82495e-20	0.0319099	8.30849e-07
Alas1	1659.21	-0.254678	-0.391866	-0.453336	1.74365	0.00965055	0.334562	0.375453	0.104127	0.0499789	1.11622e-19	1	0.162283
Pdzrn4	24.4685	0	0	-2.98412	3.64928	-1.25556	-1.79801	1	1	2.59937e-12	1.1248e-19	0.47137	0.1432
Sult4a1	16.189	1.85629	-1.41769	7.0246	-5.44379	1.40199	-1.86778	0.0170735	0.0908473	8.35102e-17	1.13626e-19	0.372727	0.0673872
F13a1	1321.93	-0.0450766	0.534117	2.33211	-3.93144	-0.944672	2.17372	0.991976	0.301017	2.68402e-07	1.21151e-19	0.224294	1.07405e-06
Cd4	1699	-2.09069	0.079175	1.72435	-2.97062	-0.107252	-1.4961	3.915e-10	0.90347	3.20482e-07	1.6128e-19	0.922428	2.81305e-06
Slamf9	146.283	-0.0102102	-0.602364	2.05197	-2.81358	1.56317	-2.47883	1	0.105453	4.1642e-10	1.92332e-19	9.99425e-05	2.93584e-14
Dhx58	294.279	0.395611	-1.18355	1.85336	-1.84022	0.267175	-1.30113	0.119129	2.89755e-08	1.60073e-17	2.01084e-19	0.554802	3.34551e-10
Spats2l	192.957	-1.38178	-0.37158	-1.0832	1.16597	0.0191519	-0.305834	0.00280094	0.623696	2.46933e-15	2.0949e-19	0.981365	0.109529
C3ar1	286.562	-0.183443	1.39769	3.0912	-4.44881	0.902702	-1.16421	0.847501	0.0109165	3.59963e-09	2.13138e-19	0.378671	0.0471751
Socs3	1396.02	1.68358	-0.404875	3.94628	-3.50332	2.20585	-2.42288	0.000261957	0.434273	6.45853e-22	2.28718e-19	1.24173e-05	5.70286e-09
Gpr34	136.921	-0.201256	1.22288	2.33503	-4.15557	-0.912161	-0.176255	0.755383	0.00229734	2.16582e-08	2.337e-19	0.134138	0.746043
Ccl2	42.5616	1.74755	1.13651	3.80668	-3.64578	0.749487	-2.21032	0.00858169	0.0426477	1.32924e-18	2.337e-19	0.384397	4.2773e-06
Cd86	677.07	1.10109	0.0712159	1.6675	-2.71299	-0.0253786	-0.737471	0.000935623	0.911167	1.07749e-07	2.41002e-19	0.985952	0.020477
Ivd	1710.94	-0.994665	0.23927	-1.63186	1.4544	-0.516263	0.180294	3.89737e-07	0.288396	6.02974e-22	2.4772e-19	0.0529864	0.416019
Slc44a3	191.374	-0.183284	-0.339843	1.48738	-1.13885	-1.07486	1.55464	0.940801	0.794171	9.94501e-29	2.49083e-19	0.373856	0.0223657
Lrmp	1905.74	0.300937	-1.0321	1.78989	-1.72997	-0.0455182	-0.909092	0.188139	1.29042e-08	2.22482e-18	2.61275e-19	0.942729	4.46624e-07
Arhgap15	852.644	0.374189	0.698908	1.0787	-2.03976	-0.103312	-0.725722	0.194008	0.00309114	7.82819e-06	2.63631e-19	0.893196	0.00202567
Lpin1	868.178	-1.45452	0.555822	-1.22031	1.49153	-0.34077	0.463816	1.89711e-13	0.00772966	5.87134e-12	3.21038e-19	0.312333	0.0164113
Cd300lb	1261.42	0.870842	-0.470595	3.14276	-2.7719	0.374664	-0.222083	0.00251578	0.0979717	8.22529e-19	3.25932e-19	0.494742	0.50604
Alox5ap	3466.3	0.657985	0.625887	1.79025	-2.36788	-0.277904	1.11792	0.0388936	0.028971	1.25527e-10	3.30633e-19	0.67859	4.26393e-05
Lax1	1229.45	-0.491347	-0.3066	2.37612	-2.35827	0.197722	-1.42997	0.0868977	0.277163	4.23381e-17	3.36224e-19	0.767049	1.48207e-09
Fpr1	873.835	4.23508	-2.42933	5.68209	-5.49661	0.456422	-0.753542	5.10351e-28	6.05443e-11	6.35506e-15	3.96277e-19	0.592756	0.0678316
Slc25a24	667.226	-0.159564	0.964597	2.58737	-2.16326	0.0534308	1.25685	0.713168	0.000426827	3.7258e-24	4.76281e-19	0.958329	1.55267e-06
Mthfd1l	598.03	-0.860803	-0.0514586	1.83519	-1.55795	0.272667	0.733368	2.4609e-06	0.879004	3.16982e-22	4.7987e-19	0.410794	1.20148e-05
Slc22a22	348.665	0	0	-3.72581	2.49425	-0.172195	0.816464	1	1	4.90734e-38	4.7987e-19	1	0.65637
Pou2af1	2832	-0.147886	-0.572046	4.70031	-3.55888	0.407059	-1.51133	0.837127	0.216629	1.7032e-24	4.83561e-19	0.693177	0.000219107
Slc22a29	306.302	0	0	-3.68228	2.46669	0	0.714514	1	1	5.59628e-38	4.83561e-19	1	0.712104
Klrb1b	235.482	-0.213946	-0.39892	4.02928	-4.5956	1.29475	-2.52816	0.793619	0.539856	3.5035e-14	5.09807e-19	0.104431	5.78513e-07
Oasl1	135.555	-0.0813012	-1.85648	2.6982	-2.57433	0.297161	-1.16851	0.910378	2.20773e-08	1.33769e-18	5.16978e-19	0.703632	0.000250703
Gm4841	35.375	2.10078	-0.185085	2.41617	-3.86331	0.701389	-2.73227	6.7123e-06	0.781715	8.27305e-09	6.09173e-19	0.346793	2.84739e-11
Coq5	711.68	-0.152787	-0.300633	-0.681366	0.779935	0.0933222	0.313773	0.243827	0.0115483	2.86264e-13	6.45046e-19	0.706869	0.00187192
Idh3b	3632.96	0.108734	-0.278696	-1.06583	0.924365	0.133737	0.185828	0.50751	0.0251576	1.39488e-22	6.79308e-19	0.606133	0.149294
Itgb2	7606.95	0.379389	-0.517478	1.91417	-2.11825	0.428236	-0.724751	0.248852	0.0605385	3.19156e-14	6.97415e-19	0.384942	0.00611885
Uqcc1	789.59	-0.117274	-0.0797587	-0.910265	0.76653	0.0191675	-0.0523673	0.392048	0.574175	6.82156e-24	7.49662e-19	0.961265	0.705414
Magix	69.7764	1.91208	-1.71141	-1.6817	1.48806	-0.243087	-0.0754316	0.0316236	0.0746632	6.40458e-22	7.50255e-19	0.814295	0.905075
Rassf2	1925.98	-1.13211	0.464142	0.935931	-1.9754	-0.304616	-0.888038	5.68733e-06	0.0674603	0.000118382	8.00404e-19	0.540503	0.000169803
Creb5	19.0562	0.716026	0.507912	2.98652	-3.78062	1.58999	-2.1358	0.513298	0.655274	1.07636e-11	9.61901e-19	0.0172997	3.21156e-05
Susd2	1218.21	-0.131667	-0.0412917	-2.56055	2.24323	-0.108948	-0.0681898	0.832786	0.968857	5.55e-22	1.0437e-18	0.914627	0.878989
Slfn1	1484.79	-0.400614	0.295047	2.24567	-4.16739	-0.533186	-0.488933	0.386931	0.495393	1.63855e-08	1.05719e-18	0.460362	0.235817
Ncf2	3356.66	1.06021	-1.08582	2.10079	-2.21847	-0.168302	-0.373924	9.46045e-05	1.53583e-05	2.73491e-15	1.0608e-18	0.816445	0.189588
Papss1	1267.79	-0.463507	-0.105497	-0.573497	0.56785	-0.0480647	-0.270163	4.38796e-08	0.329069	2.61308e-17	1.07154e-18	0.830825	0.000553549
Psd4	1852.39	-0.602891	-0.552513	2.13459	-2.04487	-0.191758	-0.786946	0.0253118	0.0279597	5.01844e-18	1.08053e-18	0.756947	0.00105945
Runx3	540.544	-1.34255	0.212874	1.84294	-2.55509	-0.0903164	-0.737691	2.70081e-07	0.487762	2.53079e-10	1.08515e-18	0.916459	0.00388702
Rgs10	2991.25	0.426265	1.02951	2.22064	-2.50956	-0.0886715	0.662116	0.253835	0.000424853	1.24713e-13	1.12683e-18	0.930789	0.0310693
Selplg	6210.78	-0.469232	0.162932	1.50378	-2.58992	-0.00687225	-0.746101	0.212511	0.695495	1.54352e-06	1.14749e-18	1	0.0203993
Dtx4	463.921	-0.0141537	-0.31696	1.20214	-1.90881	0.320944	-0.656853	1	0.265869	2.89384e-07	1.25679e-18	0.523643	0.00790145
Spi1	2198.97	1.31227	-1.46568	2.23878	-2.56832	0.465202	-0.774004	4.07322e-05	6.62692e-07	2.93051e-13	1.26504e-18	0.432663	0.0126976
Mep1a	3026.23	1.30349	-0.140337	-1.34264	1.40918	-1.21681	-0.144927	0.337304	0.93961	1.74984e-15	1.37383e-18	0.163727	0.871306
E230008N13Rik	36.4075	0.366611	-0.451285	-3.87221	3.0544	-1.36342	1.1317	0.44953	0.311785	1.00975e-27	1.38101e-18	0.0264834	0.0182742
Pea15a	3448.42	-0.0800349	0.353654	2.01714	-2.10186	-0.188509	-0.411057	0.887235	0.238392	1.45654e-15	1.6971e-18	0.8011	0.164237
Rasa3	3812.36	-0.545772	-0.438109	0.8335	-1.46564	-0.079074	-0.300598	0.00500668	0.0173745	3.71373e-06	1.7351e-18	0.892964	0.121105
Arhgap25	1338.97	-0.402067	-0.709312	1.41856	-1.84402	0.13825	-1.23849	0.0952297	0.000627624	1.21122e-10	1.9585e-18	0.818056	4.2937e-10
Snx20	649.221	0.705847	-1.22827	2.43029	-3.32881	0.229749	-1.31857	0.0434798	4.3106e-05	3.08643e-11	2.22083e-18	0.78393	9.61292e-06
M34473	41304.6	0.605232	-1.32044	6.92284	-4.29845	1.39741	-2.29209	0.411724	0.019981	9.6605e-42	2.35198e-18	0.102677	2.14313e-05
Parvg	1203.6	-0.776455	-0.64727	0.924547	-2.17839	-0.39611	-0.476341	0.0015631	0.00571427	0.000293839	2.37041e-18	0.338225	0.0476414
Fbn1	358.217	1.3224	0.505738	1.27087	-2.25513	-0.304998	-0.385182	0.0467588	0.513153	6.56076e-06	2.47351e-18	0.636878	0.239037
abParts	212658	0.386556	-1.15498	6.30641	-4.18034	0.793334	-2.00173	0.63508	0.0398324	6.31035e-37	3.09267e-18	0.47611	0.000167334
Cd300lh	462.911	1.41372	-0.9644	2.24478	-4.20132	0.389498	-1.5207	0.0102081	0.0662445	5.71114e-06	3.09267e-18	0.767567	0.00231214
Ltbp2	252.104	-0.0327832	0.23093	4.2434	-4.41733	0.215974	-0.33083	1	0.777814	2.13649e-15	3.17246e-18	0.915671	0.652348
Nek6	283.414	-0.753191	0.460112	1.33802	-1.54365	0.306248	-1.45956	0.000973786	0.0536142	1.21105e-12	3.41928e-18	0.433447	1.2563e-13
Myo9b	2127.86	-0.430949	-0.370129	0.78287	-0.739622	0.0566236	-0.414311	1.03243e-05	9.93834e-05	2.78526e-18	4.05958e-18	0.835893	4.2773e-06
Hcls1	4440.05	0.452861	-1.41061	1.70653	-1.98647	0.0552196	-0.898207	0.131404	4.96625e-09	1.97065e-12	4.33298e-18	0.952906	0.000269751
Mdh1	8892.74	-0.085538	-0.0818023	-1.26641	0.964207	0.0306936	-0.0204262	0.652094	0.617016	9.77215e-28	4.85955e-18	0.944986	0.922658
Spred3	73.0557	-0.298293	0.236159	1.7901	-1.48513	0.145046	0.198731	0.603665	0.768104	3.49611e-22	5.57872e-18	0.801334	0.42581
Acot11	428.707	0.573998	-1.19584	-1.10152	0.957958	-0.233855	-0.0129725	4.49331e-05	5.24053e-16	1.99209e-21	6.34883e-18	0.289307	0.956942
Dnajc28	293.519	-0.0918913	1.24661	-1.55607	1.18637	-0.0490617	0.116849	0.776411	6.0741e-11	1.24905e-27	6.36871e-18	0.933622	0.582053
Slamf6	1211.42	-0.566687	0.22861	3.37093	-3.6415	0.262227	-1.67295	0.194066	0.620668	8.90914e-15	6.53946e-18	0.8011	1.96824e-06
Prex1	2089.58	-0.703201	-0.365058	0.744754	-1.52138	-0.109638	-0.277492	0.000550598	0.0731774	0.000115531	6.66545e-18	0.8473	0.190819
Ifngr2	1213.43	1.00485	-0.836673	1.23569	-1.4126	0.0553135	-0.887981	8.92664e-08	2.96527e-06	1.24236e-12	7.53326e-18	0.930912	5.2059e-07
Nfasc	271.018	1.27519	-0.720144	2.68883	-2.52957	0.383092	-0.00702149	0.280967	0.521637	1.3554e-17	7.53326e-18	0.559232	1
Slc25a33	136.955	-0.21677	-0.213935	-0.898905	1.35654	0.250499	0.200326	0.388047	0.403441	1.80202e-07	7.83728e-18	0.488609	0.335011
Stat2	1126.77	-0.632741	-0.773519	0.61394	-1.10061	-0.172487	-0.926609	2.24743e-05	7.36647e-08	1.09704e-05	7.87081e-18	0.563541	7.06716e-12
Kcnt1	357.717	1.12481	-1.40104	-2.83482	4.4983	0.977815	-0.404246	0.371796	0.243117	5.06205e-07	8.33439e-18	0.486052	0.65138
Fjx1	36.9675	-0.144001	2.02586	1.53033	-1.61326	-0.237023	-1.25597	1	0.103704	1.9348e-14	9.47101e-18	0.698566	5.56796e-05
Lilrb4	1179.68	2.169	-0.295342	3.14429	-3.14464	1.4043	-1.03436	9.75067e-08	0.55039	5.07141e-16	9.72129e-18	0.0065248	0.0100244
Tgfb1	2284.3	0.229392	-1.20335	1.33777	-1.58479	-0.000579747	-0.183351	0.386172	5.17518e-10	1.00495e-11	1.28083e-17	1	0.448837
Slc39a1	1614.79	0.412865	-0.360751	0.779608	-1.00791	0.208487	-0.544527	0.00462246	0.00921825	6.16062e-10	1.28243e-17	0.410335	2.69636e-05
AK171153	189.623	0.0829644	-0.797543	1.62865	-3.41407	-0.290088	-1.02212	0.919932	0.0248386	4.85819e-06	1.40087e-17	0.691299	0.0010049
Ganc	933.833	-0.265349	-0.180587	-0.912657	0.780467	-0.1391	-0.377662	0.0318719	0.158284	1.08618e-21	1.43783e-17	0.510819	0.000249192
Thy1	2421.4	-1.72572	0.654961	2.04562	-2.66321	-1.05086	-0.17699	4.25895e-07	0.0598312	4.99713e-10	1.46992e-17	0.0203612	0.691307
H2-Q10	944.477	0.138588	-0.458906	2.02626	-1.9104	0.398424	-1.389	0.725208	0.0750122	1.22073e-17	1.47001e-17	0.38155	2.74079e-09
Fam124a	88.7812	0.839777	-0.212551	2.33569	-1.88669	-0.478033	-0.0192066	0.410808	0.841841	3.0127e-23	1.52694e-17	0.302838	0.976948
Plk3	502.87	0.642623	-0.0155396	1.81796	3.3663	0.657891	-0.441983	0.24725	1	3.59695e-05	1.53049e-17	0.45416	0.401313
Syp	138.471	0.234981	0.591876	-0.804032	1.41652	0.114684	-0.190721	0.405887	0.00965963	1.33358e-05	1.75711e-17	0.838616	0.4101
Unc93b1	3644.89	-0.00254653	-0.674436	1.55933	-1.76071	0.102279	-1.12351	1	0.00357323	1.14326e-12	1.80126e-17	0.895433	3.77351e-07
Hesx1	18.8421	-1.03312	1.03784	3.24002	-3.04961	-0.457531	-0.113795	0.234686	0.267612	7.51389e-17	1.92441e-17	0.643573	0.872091
Nipsnap3b	523.74	0.129494	0.0056386	0.728765	-0.848268	-0.0192417	-0.178775	0.37885	1	6.546e-12	1.98988e-17	0.965751	0.143107
Dusp10	313.775	-0.960594	0.304581	1.96933	-1.67571	0.0289416	-0.170147	7.70215e-06	0.193216	1.69093e-20	2.05394e-17	0.975172	0.497918
Cxcr3	314.558	-0.286858	-0.732973	1.42407	-3.3511	0.868939	-2.34907	0.516652	0.0325795	8.59958e-05	2.29439e-17	0.0723102	6.96734e-14
Cx3cl1	725.938	0.54217	0.564128	0.986205	-1.35775	0.0549662	-0.696285	0.578347	0.574756	1.04213e-08	2.50796e-17	0.941937	0.00305385
Wipf1	2401.7	-0.344553	-0.0676188	0.641084	-1.23768	-0.0422733	-0.963473	0.0589611	0.775671	6.23332e-05	2.56943e-17	0.9387	2.3457e-10
Wfdc2	1791.26	-0.192262	0.590434	1.58328	-1.15976	-0.420399	-0.196731	0.855018	0.470426	1.43925e-28	2.56943e-17	0.786196	0.809117
AK002250	34.3173	-1.3569	0.234346	-2.37615	2.37251	0.949234	-0.704855	0.297105	0.961187	5.57138e-16	2.62863e-17	0.736178	0.65183
Iigp1	399.425	0.269676	-0.198545	1.44057	-2.53785	0.652222	-2.34424	0.57562	0.667172	9.65263e-06	2.65298e-17	0.255937	1.35629e-13
Mccc2	1147.27	-0.16509	-0.55479	-1.3114	1.24223	-0.295863	-0.276017	0.507381	0.00588797	1.75252e-17	2.7037e-17	0.338721	0.139263
Sqrdl	1230.17	1.00548	-0.71438	-0.902598	1.26853	-0.136191	0.663653	6.44655e-09	2.01947e-05	2.25753e-08	2.73798e-17	0.768333	8.55885e-05
Cldn6	34.886	0	0	1.63452	-1.81472	2.8935	-2.64518	1	1	6.99932e-13	2.82776e-17	0.0434281	0.00978606
Plekho1	1499.92	0.673135	-1.08463	1.4618	-1.36736	0.386284	-0.883943	0.00036242	2.74609e-10	1.06523e-17	2.91284e-17	0.177199	2.37596e-07
Mrc1	1200.75	-0.218867	0.788313	2.25796	-3.58127	-0.325362	0.604448	0.80391	0.136673	7.86488e-07	3.32974e-17	0.792271	0.250371
Cyp2j11	1183.09	0.929891	0.258812	-2.03859	1.62562	-1.72055	0.354666	0.526433	0.962137	2.83231e-24	3.32974e-17	0.278467	0.883584
Ass1	9948.74	-0.528933	-0.341889	-2.87677	2.28006	-0.130978	-0.382335	0.146209	0.326659	1.7032e-24	3.36449e-17	0.903808	0.267096
V00821	4439.35	0.00569225	-1.15897	1.86328	-2.81228	-0.311346	-1.15898	1	0.000313176	4.50282e-08	3.36449e-17	0.680621	0.000293805
Tlr8	223.121	0.655156	0.304252	3.47325	-3.90308	1.12326	-0.915231	0.243827	0.585331	4.71938e-13	3.96041e-17	0.0999785	0.0517939
Akr1d1	244.612	-0.205806	1.6237	-2.82042	2.64308	-0.176886	-0.238111	0.940801	0.123598	9.29629e-18	4.03627e-17	1	0.873256
Nxpe3	917.817	-1.02772	0.136495	-1.65539	1.2875	0.135043	-1.22496	3.25943e-09	0.518537	2.46864e-25	4.24199e-17	0.758988	2.81194e-14
BC034090	890.901	-0.893155	1.82189	-0.746579	0.83888	-0.142415	0.0181733	0.316346	0.0267681	1.66231e-12	4.26002e-17	0.747044	0.959358
Smad2	1022.28	-0.273355	0.0641956	0.7783	-0.857666	-0.192008	-0.147574	0.0393053	0.698012	6.28379e-13	4.38433e-17	0.367326	0.25763
Dennd2a	149.63	0.374373	0.53434	0.776611	-1.57583	-0.600615	-0.129519	0.185045	0.0382926	0.000131982	4.44171e-17	0.032297	0.624415
Sh2d4b	30.2329	0.47675	-0.0383137	2.07905	-2.91501	0.524239	-0.624445	0.36549	1	7.15616e-09	4.544e-17	0.486082	0.131844
Map3k1	2521.66	-0.223189	-0.253885	1.38629	-1.32667	-0.043258	-0.264464	0.329069	0.201477	7.61349e-17	5.00102e-17	0.944978	0.176011
Trim35	1193.87	-0.154396	-0.390196	0.567836	-1.06767	-0.047361	-0.938708	0.414122	0.00898764	4.90504e-05	5.04175e-17	0.923073	3.83584e-12
Steap1	68.8323	0	0	1.30853	-1.74793	-1.86348	1.41931	1	1	4.00903e-09	5.10055e-17	0.152375	0.151401
Osgin1	1004.96	0.362652	-0.844364	-0.744396	3.37357	-0.214722	0.580722	0.575204	0.0803182	0.137421	5.12591e-17	0.889381	0.261928
Gm853	307.46	0	1.21173	-2.31348	2.19086	-0.682347	-0.258651	1	0.439252	2.80845e-17	5.29533e-17	0.888378	0.865524
Fam129a	722.131	0.147285	-0.530278	1.82129	-1.60406	0.0536316	-0.452959	0.647189	0.0181501	1.37449e-19	5.32508e-17	0.943615	0.0433108
Ctsk	72.4514	2.18129	-0.703208	1.89257	-2.22684	0.292034	-0.158745	4.94199e-07	0.10897	1.96297e-11	6.43425e-17	0.688047	0.698502
Nrros	2153.72	0.624583	-0.926505	1.30669	-1.82795	-0.0481777	-0.445938	0.0159765	5.05894e-05	1.95283e-08	6.43425e-17	0.952368	0.0707427
Il1b	2020.67	1.60758	-0.701626	4.25748	-4.78732	2.54997	-3.15483	0.0212723	0.327684	1.1681e-12	6.43425e-17	0.000771409	9.92919e-08
Tnn	289.936	-1.12264	1.6335	-3.10712	5.00873	0.774907	-1.76976	0.528474	0.280076	1.78254e-06	6.54963e-17	0.612039	0.00845284
Kcnh1	57.216	-0.171152	0	0.764248	-2.01116	-0.302719	-0.654046	1	1	0.00422034	6.69671e-17	0.597677	0.0221263
Sp140	1569.61	0.690476	-0.390852	1.2617	-1.7428	0.144943	-1.00602	0.0029627	0.0874092	1.0639e-08	6.87614e-17	0.812396	1.11321e-06
BC019819	377.349	-0.141714	0.0322337	2.81821	-1.82955	0.634091	-1.38878	0.737761	0.984276	1.87405e-34	7.07728e-17	0.0843147	3.68675e-09
Itga11	43.5392	1.10724	-1.11503	1.19208	-2.33885	-0.113369	-0.137802	0.387653	0.327692	1.09931e-05	7.12519e-17	0.872702	0.65955
Arhgap9	1787.09	-0.274185	-0.627649	1.51927	-1.84442	-0.544348	-0.512424	0.311208	0.00398645	5.83901e-11	7.51402e-17	0.0948095	0.0214519
TCR-beta chain	3179.35	-1.38886	0.25663	1.53379	-2.9975	-0.39146	-1.33069	0.000115003	0.537612	2.34401e-05	7.54648e-17	0.597595	8.15497e-05
Uhrf1	1308.21	-0.164787	0.633393	2.2815	-2.27115	0.704129	1.68992	0.745774	0.0551509	2.37034e-15	7.84449e-17	0.126848	1.89906e-09
Irf7	2242.41	2.29514	-2.00231	2.18093	-2.92711	0.588872	-1.68794	1.02759e-08	1.13868e-07	6.09751e-09	8.26976e-17	0.441414	8.81659e-06
Emr4	2158.55	2.28126	-1.59638	2.75647	-2.91223	0.152823	-0.670286	6.5763e-12	4.82183e-07	9.78377e-14	9.1453e-17	0.890093	0.0515958
AI607873	380.465	0.569321	-1.08408	2.3196	-2.47051	1.03704	-1.29644	0.144524	0.000922317	1.63785e-13	9.49761e-17	0.0185189	4.19778e-05
Arrb2	2455.17	-0.286278	0.0965989	1.45439	-1.47219	-0.269102	0.346009	0.228129	0.716096	7.69924e-15	9.55905e-17	0.490367	0.0957128
Arhgap27os3	428.871	-0.665088	-0.266964	1.9443	-3.30887	-0.159879	-1.48069	0.0377822	0.439614	3.50658e-08	1.05745e-16	0.842187	4.60625e-08
Dmbt1	241.667	-1.73867	0.43065	1.78772	-2.21018	2.82594	-0.987333	0.449785	0.916699	9.57518e-16	1.13517e-16	0.473483	0.727627
6M21	546.713	0.650669	0.264686	1.99857	-2.96018	0.00264485	-0.284253	0.0485677	0.434039	5.88306e-09	1.14062e-16	1	0.404107
Treml4	3074.45	2.66115	-2.98669	2.89575	-2.92206	0.0326564	-0.385083	6.82371e-17	1.38905e-23	2.07322e-14	1.19359e-16	0.988619	0.289274
Acss2	1896.31	-1.05158	-0.322492	-1.49871	1.28552	-0.444462	0.991467	8.76726e-09	0.107553	2.4287e-20	1.19359e-16	0.108618	9.17404e-09
Rgs19	1113.51	0.188893	-0.259653	1.68155	-1.36573	-0.294733	-0.701688	0.397913	0.161845	1.92336e-21	1.20517e-16	0.336855	2.21724e-05
Cd300ld	1525.87	3.09447	-1.93901	1.54419	-2.70542	1.98843	-2.65435	3.05946e-20	1.71656e-09	6.51395e-06	1.22743e-16	1.94942e-07	3.65215e-16
Bpnt1	1529.98	-0.482548	0.266689	-1.31286	0.867082	0.0479177	-0.439626	0.00130334	0.112078	9.07e-34	1.25067e-16	0.910564	0.000477022
Rell1	536.712	-0.440655	0.784343	1.46467	-1.33199	-0.328675	1.26482	0.0379857	3.05021e-05	5.24684e-18	1.26643e-16	0.315453	2.66365e-13
Pcsk6	546.952	-1.04194	0.00635169	-1.85018	3.02497	-0.767776	0.415593	0.222273	0.973637	3.18869e-06	1.28391e-16	0.291628	0.39719
Mboat1	203.043	-0.71829	0.170057	1.58694	-1.4643	-0.332748	-1.10706	0.00107193	0.521431	2.06836e-17	1.34455e-16	0.387616	1.36077e-07
Slc16a9	1206.58	0.798616	1.03315	-1.85964	1.72009	-0.0588068	-0.152516	0.298083	0.104601	1.60696e-17	1.48818e-16	0.941813	0.618205
Oas1a	368.36	1.26192	-1.70053	2.2785	-2.52449	0.68077	-1.89076	0.000327667	1.26142e-07	1.75406e-12	1.51901e-16	0.22013	3.35357e-09
Cemip	142.103	0.0449747	-0.194194	3.11717	-2.04398	-0.18045	0.0382674	0.992113	0.913177	1.55751e-23	1.52888e-16	0.706869	0.900934
Slc37a2	364.258	-0.557747	0.357257	1.51385	-2.43202	-0.424332	0.00639875	0.116693	0.300424	9.30669e-07	1.59308e-16	0.476573	1
Efhd2	2468.88	0.993835	-1.15867	1.85921	-1.45182	0.65148	-0.898662	9.54857e-07	8.35665e-10	6.25135e-24	1.67739e-16	0.0130318	2.19149e-06
Mfsd2a	302.455	-0.619841	0.499357	-2.2089	2.93963	0.978085	-1.94315	0.526322	0.699963	6.86019e-09	1.75191e-16	0.14147	7.31235e-06
Nlgn2	221.141	0.0053134	-0.408181	1.67745	-1.26816	0.178112	-0.250208	1	0.364287	6.0292e-25	1.8394e-16	0.659827	0.194135
Pet112	438.299	0.0769145	-0.295414	-1.34574	0.950501	-0.087737	0.0839265	0.750212	0.0994117	2.00815e-29	1.90906e-16	0.826136	0.644792
Tnfsf13b	155.719	0.743372	-0.122886	2.0831	-2.16691	0.729336	-0.731835	0.0183073	0.773709	8.89313e-14	1.97173e-16	0.0763642	0.00956615
Cd300lf	649.744	1.01001	0.58211	4.22004	-3.89933	0.407518	-0.739626	0.0461357	0.230222	1.84277e-15	1.97454e-16	0.714019	0.122079
F630028O10Rik	1314.25	1.3746	0.62373	2.35792	-3.03738	-0.890084	2.37359	0.000445715	0.108719	6.3376e-10	2.07591e-16	0.11507	1.15067e-11
4833422C13Rik	11.2826	0	0	1.47959	-2.16986	0.715918	-1.32485	1	1	3.79731e-08	2.15234e-16	0.404433	0.0160961
Fam171b	11.0788	0.0781026	1.19046	2.80303	-2.77392	0.0392489	-1.00905	1	0.305496	2.77747e-14	2.21685e-16	0.983918	0.0141568
Acsbg1	106.612	-0.997883	0.894334	3.49279	-2.76892	0.0960947	-1.1999	0.00747942	0.0114581	8.87823e-20	2.24977e-16	0.937008	0.000567004
Hspa9	8345.37	0.00669992	-0.0169481	-0.866741	0.840023	0.0789905	0.404768	1	0.964342	7.94413e-16	2.28008e-16	0.804439	0.000368228
Acad9	1182.24	-0.355992	-0.0655514	-1.26926	0.881594	-0.241714	-0.245971	0.010511	0.723217	3.89074e-30	2.31992e-16	0.242096	0.0561344
B4galnt1	4919.46	-0.0428934	-1.15988	2.66538	-1.3266	-0.132128	-0.906213	0.919702	1.19648e-11	2.55967e-55	2.35106e-16	0.783377	1.37039e-07
Plp2	1227.38	0.190658	-0.495247	2.00529	-1.40409	0.0379408	-0.209399	0.462255	0.0113898	5.06582e-29	2.5732e-16	0.957428	0.348389
Sh3bgrl3	7792.99	0.337137	-0.434629	2.03571	-1.76838	0.0255981	-0.79896	0.268913	0.090738	2.58421e-19	2.80959e-16	0.983036	0.000821856
B4galt2	64.7483	-0.599734	-0.768832	1.5734	-1.00847	-0.162556	-0.314644	0.360323	0.378944	9.77304e-31	2.97691e-16	0.670954	0.0995663
Cxcl11	18.3161	0.40648	-0.874681	2.56865	-3.01628	0.456552	-3.51842	0.81984	0.514342	3.30503e-11	3.11709e-16	0.682664	6.14625e-06
Robo3	121.281	-0.369244	-2.2143	-2.28813	2.60389	0.0800294	0.980466	0.700392	0.0224074	1.24193e-11	3.18873e-16	0.95203	0.00662657
Ms4a4b	2247.08	-0.402498	1.19672	1.31767	-3.38687	-0.81575	-0.922583	0.44178	0.00284289	0.00185361	3.46679e-16	0.220924	0.0265765
Casp4	576.544	2.72918	-0.701584	2.4142	-2.33563	0.697403	-1.30038	7.74854e-19	0.0269344	1.83736e-15	3.55519e-16	0.149539	1.27438e-05
AK036897	74.0009	4.2537	-2.2412	4.20171	-4.35781	3.95603	-4.47431	2.34858e-15	1.23237e-05	1.14556e-13	3.60075e-16	2.34637e-12	2.92071e-18
Slc6a12	150.006	2.00868	-1.73766	-3.09257	4.37855	-0.726098	0.768389	0.00211366	0.0057818	8.64183e-08	3.79365e-16	0.592339	0.275999
Tmem229b	1165.17	-0.892352	-0.319138	0.562081	-1.71102	-0.480545	-1.07235	6.97267e-05	0.176643	0.0172683	3.81313e-16	0.154194	2.14883e-07
Ppp1r14b	802.353	0.237253	0.123426	1.26118	-1.23208	0.127363	0.321362	0.26309	0.563213	2.69805e-15	3.84735e-16	0.77716	0.0704839
AK135975	304.463	1.81324	-0.853418	9.17694	-7.6804	4.30273	-4.49489	0.0895597	0.43573	3.08737e-15	3.96098e-16	7.42683e-05	2.94416e-07
Egr3	216.702	0.356117	-1.63459	3.39069	-3.53341	-0.104815	-1.39736	0.459954	1.39689e-05	1.99824e-13	4.35658e-16	0.924632	3.33305e-05
Myo5a	1996.05	0.235586	-0.343304	-2.00658	1.654	0.0782834	-1.22598	0.443818	0.176133	4.13866e-21	5.29718e-16	0.922932	2.32225e-08
Evi2b	1160.26	0.155245	-0.140462	1.88177	-2.96914	-0.452824	-0.382912	0.821317	0.807348	5.4442e-07	5.3685e-16	0.546522	0.369835
Rnase6	531.85	0.741883	-1.37628	0.921944	-2.72568	-0.341192	-1.52373	0.013823	2.009e-07	0.00415619	5.97573e-16	0.540803	5.24912e-09
Lnx1	97.3229	-0.762887	0	-0.971279	1.66203	-0.742159	-1.52258	0.737595	1	1.7078e-05	6.05654e-16	0.61517	0.152264
D2hgdh	642.154	-0.354014	-0.0690431	-1.09716	0.82903	-0.18835	-0.100484	0.00655977	0.691968	6.02447e-25	6.06292e-16	0.389073	0.482474
Pdhb	2260.79	0.21167	-0.00890622	-0.853366	0.812903	0.0313722	0.665602	0.121348	1	6.32139e-16	6.17746e-16	0.937008	8.5213e-10
Tmco3	621.836	-0.511953	0.605178	-0.842969	0.734931	0.107107	-0.0373719	9.10834e-05	5.97403e-06	7.61151e-19	6.26471e-16	0.67954	0.813633
Gadd45g	782.609	1.48208	0.00105405	0.808772	2.81009	1.06755	0.0648233	0.000461741	1	0.0534204	6.38339e-16	0.0635154	0.923831
Hp	5029.56	2.16997	-1.68069	5.36617	-6.74413	-0.110635	2.14496	0.0461229	0.0959617	1.29639e-09	6.45861e-16	0.990721	0.0255467
Ddx58	1453.51	-0.790964	-0.646856	0.993124	-1.21022	-0.16241	-1.22376	5.49672e-06	0.000120961	4.83505e-10	6.56097e-16	0.682664	1.63347e-14
Tnfrsf1b	3283.93	1.02595	-1.54662	1.70698	-1.91388	0.46557	-1.0969	0.000158742	3.26381e-10	9.72211e-12	6.59959e-16	0.310451	1.08349e-05
Npr2	490.957	-1.26121	-0.271059	-0.734096	1.1224	-0.380574	-0.193049	2.02082e-06	0.503751	1.11325e-06	6.59959e-16	0.134573	0.313867
Siglece	1213.68	2.2242	-1.80799	2.98313	-3.60549	1.39933	-1.60593	6.09179e-06	9.88286e-05	1.63869e-10	6.67644e-16	0.0348641	0.000571499
Slfn9	147.452	-0.373616	-0.635509	1.21141	-2.4216	0.189304	-1.27409	0.325484	0.0583392	0.000106709	6.78539e-16	0.823787	6.09185e-06
Mfsd7c	429.926	1.28828	0.783072	-1.33114	1.53361	-0.770386	0.432756	0.339166	0.631612	4.02628e-11	7.31397e-16	0.0845684	0.226015
Gpr132	692.1	0.410556	-1.29039	2.32187	-2.91343	-0.211389	-0.975825	0.317936	3.42434e-05	2.28623e-10	7.3409e-16	0.808406	0.00216678
Mex3a	83.4294	-1.23799	0.84918	2.22172	-2.1221	-0.179373	0.0312755	0.00100098	0.0387624	1.60057e-15	7.4743e-16	0.833997	0.955056
Clec4e	1192.18	3.95923	-0.944504	4.42144	-4.33769	1.41311	0.0516308	1.5977e-15	0.0719339	5.26477e-14	8.8459e-16	0.0463914	0.955795
Arpc2	8659.89	0.465866	-0.46266	0.584657	-0.641623	-0.016683	-0.368835	3.62915e-07	7.37721e-08	4.75724e-12	9.38102e-16	0.961823	2.02766e-05
Vash2	14.5815	-3.32774	0.250233	2.59681	-2.51486	-1.22689	-0.867033	0.000387599	0.963299	3.86234e-14	1.05514e-15	0.000906539	0.0149702
Rnf24	1690.37	-0.906981	1.14578	-2.27097	2.78114	-0.0232739	-0.142412	0.058223	0.00818489	7.60873e-10	1.12623e-15	1	0.79681
Acy1	2533.89	-0.441408	0.0175778	-2.22195	2.50137	-0.466469	-0.0841819	0.337738	1	1.75053e-11	1.14484e-15	0.530102	0.874779
Cyp2d12	31.0899	1.4484	-0.22974	-4.0304	4.16337	0	0	0.369219	0.940546	1.23531e-13	1.16703e-15	1	1
Adamtsl4	131.402	-0.0975178	0.838022	1.9495	-1.58961	-0.413389	0.180112	0.814505	0.000447772	2.55249e-20	1.1831e-15	0.297737	0.521384
Sema6a	240.418	-0.494049	0.850084	0.448847	-0.736881	-0.478524	-0.0657832	0.360152	0.102669	7.33651e-06	1.24662e-15	0.000587929	0.680608
Cd28	1041.15	-1.45171	1.00385	1.80791	-3.10511	-0.120012	-1.66904	6.97727e-05	0.00422393	2.03975e-06	1.27911e-15	0.918396	8.00107e-07
Bank1	1778.36	0.330122	-1.46978	1.87832	-2.87981	-0.130284	-1.48501	0.428279	8.41901e-07	8.50689e-08	1.39036e-15	0.891735	5.09144e-07
Epsti1	735.617	-0.0891608	-0.713865	1.81283	-1.76941	-0.312307	-1.15011	0.823133	0.00194316	1.44362e-14	1.4433e-15	0.493376	1.62646e-07
5430435G22Rik	152.205	0.677688	0.600829	1.31424	-2.67132	0.0749846	-1.00042	0.106204	0.11627	0.00023247	1.48549e-15	0.955103	0.00467013
Triobp	1081.08	0.0459915	-0.660896	0.769493	-0.767006	0.0981375	-0.03047	0.805131	4.62393e-10	3.88309e-14	1.6272e-15	0.707393	0.848583
C920009B18Rik	320.041	0.688717	-1.17883	3.08103	-3.69035	0.035073	-1.66264	0.126963	0.00195287	2.55928e-12	1.67547e-15	0.993866	5.08839e-06
Shisa4	69.1027	-0.286969	-0.650439	1.32579	-1.93214	-0.33971	-0.849862	0.84032	0.543042	3.4008e-07	1.68875e-15	0.600434	0.0108156
P2ry13	456.033	0.369329	0.140335	2.31118	-3.96906	0.229352	-1.56234	0.571622	0.850547	1.62758e-06	1.70251e-15	0.877874	0.000437446
Nlrp10	53.3346	0.19563	0.19251	3.52293	-3.22585	-0.493168	-1.24274	0.710825	0.672081	5.63505e-14	1.76047e-15	0.411032	0.000119293
Dpys	95.8265	1.10856	-0.265223	-2.83607	4.15339	0.164465	0.500352	0.117204	0.772177	4.7116e-07	1.92431e-15	0.938144	0.70178
Mapre1	3126.14	-0.134333	-0.335573	0.206855	-0.482636	-0.0730507	0.440072	0.0913147	1.18042e-06	0.00258266	1.94258e-15	0.625828	5.02844e-12
Akap12	850.409	-0.504329	-0.915082	2.29656	-1.69555	-0.367262	-0.403162	0.085421	0.000933144	5.60813e-25	1.98629e-15	0.426012	0.120726
Ubiad1	699.255	-0.133768	-0.268691	-0.981326	0.827627	0.0193601	0.108694	0.412826	0.0559155	1.87835e-19	2.04023e-15	0.969283	0.454964
Lacc1	283.753	1.03965	-0.835548	1.78498	-2.1611	-0.164258	-0.988792	0.00106564	0.00613903	6.09384e-10	2.04023e-15	0.851281	0.000678795
Try5	440.274	-0.127441	-1.1224	-0.177909	-0.540725	2.02494	0.777933	1	4.94374e-06	0.876298	2.08865e-15	0.775721	0.79938
Mccc1	1195.94	-0.599746	0.30051	-1.49914	1.15352	-0.211541	-0.494523	0.00238762	0.173448	3.54044e-23	2.138e-15	0.548173	0.00372968
Pcdh8	8.83431	0	1.70549	6.18512	-4.74132	0.878855	0.525056	1	0.238392	2.18034e-12	2.19564e-15	0.51226	0.466874
Hmga2-ps1	1668.06	0.151229	0.922666	2.13747	-2.99137	-0.0280164	0.138048	0.844117	0.0157506	3.95616e-08	2.2643e-15	0.993517	0.797067
Cxcl1	67.0105	1.88417	3.19932	7.00513	-4.12838	-0.101505	-0.975131	0.13116	4.04086e-05	3.32629e-30	2.2643e-15	0.970403	0.183505
Immt	4292.62	0.137116	-0.518222	-0.878367	0.76422	0.0911188	0.526391	0.330338	2.33529e-06	3.14108e-18	2.32147e-15	0.74347	5.07953e-07
Ddo	481.266	0.870768	-0.641955	-1.02446	0.77815	-0.418995	0.161704	0.444725	0.521275	9.46625e-24	2.44318e-15	0.227785	0.581846
Slc15a3	646.785	1.55036	-1.8171	1.45141	-2.41754	0.611502	-1.10628	5.60962e-06	1.11132e-08	9.20262e-06	2.44564e-15	0.292037	0.000650588
Basp1	236.244	-0.608571	0.614833	2.83795	-3.00313	0.614828	-1.58305	0.228285	0.175648	1.43941e-12	2.54224e-15	0.442751	6.55542e-05
Ptrh1	48.7437	0.238092	0.308592	1.54084	-1.28128	0.0977289	-0.13756	0.53486	0.391373	2.34453e-18	2.65783e-15	0.888909	0.637356
H2-Ob	2078.41	0.00857112	-0.548247	1.14275	-2.51239	-0.138109	-1.2636	1	0.0896656	0.000485635	2.94075e-15	0.878717	1.70416e-05
Lst1	1238.94	1.55817	-1.78657	2.19079	-2.41179	0.45977	-0.799378	2.41381e-07	1.9931e-10	1.03773e-11	2.95987e-15	0.414187	0.00720238
Pgbd5	13.2621	2.78578	0.0110943	3.83918	-2.85332	0.293961	1.30724	0.0145919	1	2.5218e-18	2.96466e-15	0.838288	0.00387458
Stat3	2793.66	-0.231207	-0.461764	1.47241	-1.29805	0.491683	-1.09901	0.325484	0.0148236	1.29536e-17	2.96498e-15	0.0694904	4.12036e-10
Cytb	342418	-0.345908	0.624377	-1.40471	1.26874	-0.176193	0.171013	0.102024	0.000455032	7.24648e-17	3.01477e-15	0.683551	0.426481
Sp110	1936.9	-0.158167	-0.854802	0.807949	-1.37735	-0.00479239	-1.08619	0.532028	1.78227e-06	1.80581e-05	3.24175e-15	1	5.33562e-10
Nfam1	2995.51	1.13383	-1.02623	1.55775	-2.32498	-0.385046	0.0622832	0.000567609	0.000790564	5.64974e-07	3.39539e-15	0.5517	0.897911
S1pr2	210.277	0.221122	-0.737811	1.19228	-1.7465	0.89873	-1.91406	0.509954	0.00386965	5.02576e-07	3.74296e-15	0.00287048	4.28508e-17
Matk	230.306	0.226033	-0.849478	1.86814	-2.05103	0.223551	-1.03315	0.353209	1.08312e-05	1.17565e-11	4.2157e-15	0.574831	1.00196e-08
Dok3	2402.22	0.935164	-1.54257	2.21352	-1.71546	0.292577	-1.29313	0.000105241	1.68791e-12	2.08717e-21	4.29004e-15	0.541981	3.29703e-09
Sox4	138.803	-2.45153	0.909463	1.41673	-1.96811	-0.695811	0.0782767	1.18533e-09	0.0773743	1.36621e-07	4.32097e-15	0.11667	0.860748
Slamf7	328.028	-0.510821	-0.406425	1.5065	-3.84524	0.334727	-1.83771	0.319087	0.407917	0.000612805	4.60628e-15	0.758381	2.72498e-06
Egr2	91.8468	0.571789	-1.63523	4.91683	-3.33372	1.09363	-2.98335	0.36053	0.00302824	3.5297e-24	4.87522e-15	0.128768	1.78504e-11
Zfand2a	1481.63	0.0616562	1.62783	0.473242	2.94074	0.286374	1.57768	0.975515	8.77187e-05	0.346162	5.1648e-15	0.802731	0.000131028
BC057675	805.054	-1.19491	0.828717	1.42753	-1.71628	-0.157223	-0.112725	2.56339e-06	0.000758916	9.77838e-10	5.48499e-15	0.82202	0.734549
Efcab2	154.527	1.00125	0.306485	-0.883117	0.904031	0.0740631	-0.31933	2.14548e-06	0.172488	5.52077e-13	6.43812e-15	0.868717	0.0416067
Sh2d1b1	112.791	1.64055	-1.51663	2.52807	-2.99686	0.72172	-1.19961	4.44255e-08	2.79608e-07	6.72942e-11	6.50907e-15	0.0950488	1.69837e-05
Mipep	518.93	-0.320744	-0.563791	-1.17793	0.890735	-0.134423	0.472396	0.0412114	0.000318195	2.77882e-23	6.53427e-15	0.664508	0.000276212
B430306N03Rik	405.24	0.454358	-0.416729	2.86538	-4.09498	0.120654	-0.0826636	0.250297	0.239553	2.83848e-11	7.0809e-15	0.91572	0.866445
Nt5c1a	7.02458	0	1.63494	2.00897	-3.09854	2.84576	-1.54837	1	0.243504	2.32822e-07	8.67568e-15	0.0722431	0.191616
Lpxn	633.944	0.528925	-0.455412	2.08526	-1.76939	0.301241	-1.56488	0.031899	0.047454	6.75665e-17	8.91593e-15	0.495223	5.20883e-14
Itgbl1	26.4806	2.01355	0.100081	1.30453	-2.93276	0.103706	-0.337888	0.110974	1	0.000454427	8.9339e-15	0.937008	0.424205
Hn1	3306.66	0.484122	0.278006	1.41227	-1.57347	0.117058	0.0164585	0.0612189	0.26628	4.92212e-11	8.9619e-15	0.868191	0.973766
Nfkb2	1321.04	0.670239	-1.61224	1.47782	-1.29167	0.155071	-1.14211	0.000644331	7.48335e-20	2.92865e-17	9.15841e-15	0.742933	8.3236e-11
Clca1	1345.5	0.823381	1.06813	2.9899	-3.31102	-0.133079	0.775574	0.152556	0.035048	3.77093e-11	9.59976e-15	0.929961	0.128882
Phf11b	375.634	0.626675	-0.888964	1.15839	-2.49889	0.173886	-1.99431	0.0985416	0.00666654	0.000655531	9.82508e-15	0.864556	1.20082e-10
Hk3	581.372	0.211131	-0.0225599	1.84362	-2.77282	-0.5473	1.02012	0.674323	1	2.39336e-07	9.91486e-15	0.353162	0.00144275
Akna	3187.18	-0.683173	-0.0765968	1.13565	-1.46686	-0.00519839	-0.718966	0.00179257	0.812193	1.99108e-08	1.11929e-14	1	0.000351204
Tgfbi	3060.33	0.867147	-0.152465	1.96831	-2.32958	0.643535	-0.812976	0.0209928	0.755219	8.15722e-10	1.21089e-14	0.270867	0.0180861
Ercc6l	299.334	-0.129714	-0.718863	1.35308	-2.03877	0.389315	1.50383	0.745235	0.0086286	5.63332e-07	1.25386e-14	0.379141	1.61073e-11
H2-M2	31.7616	0.331393	-0.871294	3.14747	-4.4235	-0.34021	-0.903603	0.846888	0.474404	4.7555e-09	1.30857e-14	0.768818	0.069324
Flt3	151.39	-1.22326	-0.724362	0.906219	-3.63511	-0.424462	-0.239044	0.00343711	0.102863	0.0372648	1.34435e-14	0.599253	0.629164
Hpcal4	40.6204	1.07975	-2.6093	2.64671	-2.26991	4.23843	-5.22042	0.235044	0.0131574	3.49782e-17	1.39076e-14	0.000853223	4.79391e-08
Filip1l	2387.81	0.955466	-0.938383	1.39182	-1.39298	0.00494555	-0.982742	4.68777e-06	1.6565e-06	3.18225e-13	1.50331e-14	1	3.59187e-07
Entpd5	5731.7	-1.10203	0.484607	-1.11074	1.14579	-0.383143	0.042115	2.8147e-10	0.00655625	1.76622e-12	1.78315e-14	0.152375	0.873256
Tbc1d10c	2350.9	-0.493556	-0.566374	1.42297	-2.01008	-0.272713	-0.99975	0.0956745	0.0333555	1.75053e-07	1.85961e-14	0.63153	6.4359e-05
Ndufs2	4196.1	0.168798	-0.284298	-0.828681	0.779206	0.114466	0.322249	0.236124	0.0179307	8.31254e-15	1.91029e-14	0.672267	0.00531304
Acsl5	3423.57	0.665049	-0.874103	0.773077	-0.858371	0.350143	0.275559	2.6856e-07	5.32442e-13	7.61675e-11	1.93508e-14	0.0510499	0.0336988
BC023105	23.2608	1.77188	1.33965	2.35182	-3.5017	-0.107139	-1.49556	0.108451	0.099035	6.74698e-07	1.95802e-14	0.945774	0.00316646
Cd2	2489.31	-0.275152	-0.444918	1.67016	-2.75913	-0.0370435	-1.52632	0.470662	0.160459	1.13395e-06	1.98364e-14	0.974088	4.48206e-08
Nfkbid	418.896	0.747151	-1.43305	2.38004	-1.73635	-0.222217	-0.72111	0.00163406	3.04962e-11	1.20681e-20	2.18524e-14	0.66387	0.00102222
Medag	38.442	0.815905	2.92854	2.68755	-3.02377	-0.498729	0.00114589	0.550075	0.000925932	1.37249e-10	2.49075e-14	0.583915	1
Ptger4	389.696	0.297798	-0.13146	1.57184	-1.55995	0.212711	-0.555636	0.283845	0.656761	4.02225e-13	2.5559e-14	0.684658	0.0130748
Csf1	827.525	-0.162382	-0.548448	2.10464	-2.26428	-0.263796	-0.0737155	0.768511	0.128694	2.09483e-11	2.746e-14	0.754618	0.887659
1700055N04Rik	46.5957	1.13449	-0.484212	-2.42561	2.10001	-0.735162	1.42151	0.00175756	0.239506	2.1691e-17	2.86524e-14	0.247158	7.28778e-05
Kcnn4	865.54	-1.53772	0.677725	2.4685	-2.42753	0.843799	1.04965	1.38657e-08	0.012947	1.22925e-12	2.89701e-14	0.0190141	4.21821e-05
Fcrls	32.9456	-0.793607	0.554707	3.43726	-4.80642	-0.806156	-0.203931	0.33715	0.484477	9.58556e-08	3.02148e-14	0.60045	0.843108
Tom1l2	1792.92	-0.325477	0.169876	-0.544029	0.66307	-0.139234	-0.294641	0.0037031	0.148902	5.02277e-09	3.07848e-14	0.488773	0.00359969
Slitrk6	55.2464	1.44344	-0.248931	-1.42588	2.19356	-1.85386	0.682853	0.320188	0.906766	6.15709e-06	3.1902e-14	0.00559093	0.318514
Arhgef19	76.6544	0.100441	-1.55689	-1.40631	1.53543	-0.728247	0.205341	0.991722	0.147675	4.92937e-11	3.29647e-14	0.31151	0.743386
F10	2638.69	2.48991	-0.636317	1.8357	-3.06536	0.0618362	0.932977	1.12732e-10	0.120646	5.52984e-06	3.32486e-14	0.968896	0.0162979
Cd3g	1037.12	0.0529518	0.607372	2.16885	-3.27823	-0.184006	-1.3829	1	0.182074	7.35431e-07	3.37649e-14	0.88759	0.000898266
Lamc2	412.154	-0.0549368	0.38705	1.87705	-1.23901	-0.0752002	-1.39581	1	0.883913	2.65642e-28	3.56942e-14	0.911141	2.09816e-11
Fes	1506.3	0.855827	-1.10767	1.56464	-1.57948	0.00581338	-0.193033	0.000350636	4.00928e-07	1.21105e-12	3.7455e-14	1	0.481481
Sdha	8099.66	-0.464292	-0.23003	-1.2295	0.854571	-0.0388213	0.327728	0.000618124	0.0931807	7.95499e-26	4.04688e-14	0.930249	0.0109722
AI506816	1777.79	-0.286169	-0.471376	1.58973	-1.18099	0.252044	-0.311093	0.175622	0.00876917	1.40521e-22	4.06464e-14	0.469428	0.095075
Gimap3	4911.57	-0.986921	-0.277292	1.00056	-2.0286	0.0102466	-1.53241	0.00106753	0.406951	0.000617	4.2264e-14	1	1.80135e-08
Trpm2	936.31	0.578842	-0.0956122	2.16905	-2.83848	0.44912	-1.0064	0.208068	0.901315	1.23339e-08	4.2524e-14	0.580346	0.00757285
Traf1	835.46	0.31526	-0.917739	1.56399	-1.69432	0.213825	-1.40355	0.289576	7.78179e-05	4.20107e-11	4.26277e-14	0.714019	3.92925e-10
Stk17b	4652.36	0.422084	0.466319	1.36298	-1.63363	0.151453	-0.75042	0.135405	0.0595298	2.92134e-09	4.26944e-14	0.82716	0.00141619
AK133093	59.5824	0.266867	1.43427	-1.89926	2.28801	-1.60128	0	0.876767	0.106687	3.74127e-09	4.34076e-14	0.496861	1
Slc25a3	8429.16	-0.226094	-0.0362773	-0.929751	0.788848	0.0628583	0.160152	0.100626	0.859001	1.54257e-17	4.43489e-14	0.861523	0.219922
Gab3	143.601	-0.308688	0.296652	1.52074	-2.00901	-0.321872	0.336854	0.16931	0.163879	1.35852e-08	4.44603e-14	0.345289	0.0950546
Cd6	894.544	-2.02093	0.240626	2.29839	-3.18127	-0.254875	-1.40266	6.58775e-09	0.569856	1.32917e-08	4.80099e-14	0.776178	2.88145e-05
Rgs1	282.04	2.09527	0.599029	4.24734	-4.15259	1.69229	-1.12432	0.0001468	0.3035	8.85046e-13	4.81524e-14	0.0137072	0.0341186
Dst	4075.51	0.035367	-0.862977	-0.459489	0.886946	0.446066	-0.560265	0.969159	0.000885589	0.000436271	4.85399e-14	0.0113705	1.43279e-05
Sema3g	415.089	-0.272341	-0.902575	-1.06401	1.05491	-0.144058	0.164336	0.786636	0.306411	5.27483e-13	5.31472e-14	0.739122	0.419952
F13b	871.865	0.0500578	0.535532	-3.37608	2.08571	1.42705	-0.656623	1	0.673448	2.43128e-32	5.55873e-14	0.11507	0.286831
Naip5	700.525	1.07975	-0.431457	2.03871	-1.86606	0.41956	-0.782945	3.70897e-05	0.107509	1.20652e-14	5.59027e-14	0.366211	0.00162714
Evl	2146.38	-0.721071	-0.554818	0.858528	-1.51382	0.0341308	-1.52273	0.00194544	0.0125888	9.47303e-05	5.90262e-14	0.972512	1.76728e-13
Il2rg	4361.17	-0.407605	-0.999045	1.25953	-1.67176	-0.119552	-1.16384	0.144329	1.53381e-05	1.04287e-07	6.17364e-14	0.86945	3.1708e-07
Chaf1b	289.892	-0.27643	-0.658601	1.66325	-1.82012	0.574993	1.62324	0.4127	0.0211273	9.63582e-11	6.80224e-14	0.13716	2.90462e-12
Cd276	80.8147	0.806897	-1.26199	2.48634	-2.32249	0.924235	-1.52409	0.0540349	0.00224721	3.5035e-14	6.80224e-14	0.0643794	5.77022e-06
mKIAA1554	1402.28	-0.89467	-0.431072	1.12112	-1.22616	0.196644	-1.21806	2.19803e-06	0.0248649	1.02454e-10	7.33251e-14	0.63153	2.03001e-12
Mthfd1	2799.32	-1.05649	-0.155992	-1.42158	1.05909	-0.0274025	1.2325	2.14665e-10	0.442817	3.4901e-22	7.35368e-14	0.966135	2.17021e-16
A630001G21Rik	485.614	0.59015	-1.00914	1.19617	-1.68863	0.0491309	-1.06591	0.00385191	5.96496e-08	2.69374e-07	7.41905e-14	0.941864	2.53275e-09
Cpe	476.497	-0.0739573	1.70332	2.38948	-2.13552	-0.810209	0.733018	0.961653	4.19267e-06	1.40212e-15	7.53722e-14	0.102213	0.0304528
Mut	2145.68	-0.411344	0.775405	-1.59162	1.0602	-0.218459	0.483391	0.0374699	1.25021e-05	1.65626e-27	7.87826e-14	0.50835	0.00276688
4930539E08Rik	44.9461	-1.60776	0.569385	1.37414	-2.83688	-0.520889	-1.83163	0.000598171	0.303238	0.000731066	8.13265e-14	0.529008	1.04121e-05
Col4a3	2634.19	2.40841	-0.883212	-1.40045	0.906139	-0.930645	0.765337	0.019476	0.352688	4.22401e-29	8.16537e-14	0.0121471	0.012281
Lat	1495.09	-1.30354	0.415698	2.12327	-2.35812	-0.326463	-0.139548	2.9337e-06	0.155323	1.45491e-10	8.18646e-14	0.566942	0.703303
Sytl2	964.85	-1.62015	0.239779	2.40764	-2.04899	-1.38724	-0.113509	7.10289e-07	0.560703	4.93071e-17	8.70051e-14	0.000291157	0.802366
Serpinb6b	588.953	0.114837	0.500416	1.7852	-1.75702	-0.273072	-0.122586	0.80243	0.0782519	6.33325e-13	9.07728e-14	0.646886	0.730805
Irgm2	1497.71	-0.79254	1.42119	0.531388	-1.71633	0.529239	0.884119	0.00431976	8.30254e-09	0.0511092	9.5385e-14	0.207712	0.000393731
Lgals3	3025.71	1.66871	-1.56554	2.02873	-1.47771	0.705602	-0.0604335	6.13024e-14	9.80265e-14	8.4957e-23	9.6704e-14	0.0187122	0.855221
Cxcl2	16.4431	1.12857	1.91113	5.51918	-5.29316	1.46907	-2.05076	0.220183	0.00837109	3.74882e-12	9.74169e-14	0.26127	0.0175278
Fancd2os	15.732	0	0	-3.12423	2.33317	-0.937838	0.660036	1	1	4.41447e-23	9.89059e-14	0.664839	0.649668
Nkiras1	391.431	-0.314411	0.486839	-0.981006	0.989254	-0.13842	0.090445	0.11699	0.00876198	2.3792e-12	9.93611e-14	0.720274	0.660706
Galnt6	959.312	-1.27638	0.325909	2.71812	-2.4969	-0.625357	-0.290746	0.000227072	0.393147	7.11537e-14	1.0213e-13	0.270989	0.466874
Tmx2	1823.31	-0.325755	-0.267883	-0.624525	0.512208	-0.0506685	0.304534	0.000169813	0.00296707	3.13121e-18	1.0298e-13	0.826847	0.000100716
Chil1	3332.8	2.98186	-1.83977	3.70982	-3.21928	1.63946	0.257363	2.43431e-11	1.83777e-05	5.29996e-15	1.03818e-13	0.00358073	0.65183
Ccdc117	1112.81	-0.083747	0.683403	-0.299952	1.00296	0.333525	0.265931	0.732317	5.5583e-06	0.0654649	1.07965e-13	0.163436	0.0978611
Ctsd	22771.8	0.114263	0.387276	1.63564	-1.31505	0.574319	0.356188	0.713849	0.0617841	7.46007e-19	1.12943e-13	0.0391368	0.091853
Rtn4	3026.48	0.344496	0.4637	1.06895	-0.899663	0.126096	-0.0225697	0.0236488	0.000615614	3.01622e-17	1.16857e-13	0.702165	0.920274
Oas3	437.686	1.47088	-0.440877	2.23615	-4.11492	0.783988	-0.423027	0.00327286	0.420574	7.59331e-06	1.17308e-13	0.357445	0.44506
Aldh4a1	2926.94	-0.853616	0.0839783	-1.82745	1.28188	-0.302472	0.177321	4.49503e-05	0.790368	1.57582e-24	1.19775e-13	0.433447	0.461406
Ndufa9	2238.53	0.0688251	-0.736143	-1.03955	0.847449	0.163483	0.442621	0.743401	1.53794e-08	2.43511e-18	1.21349e-13	0.543645	0.000499489
Wasf3	66.3748	0	1.20599	-1.14187	1.72263	0.0841692	-0.690846	1	0.44412	6.55318e-06	1.23887e-13	0.942964	0.0740171
C5ar1	710.653	1.27321	-0.870187	2.79665	-2.99324	0.920199	0.464687	0.00521289	0.0456353	5.00002e-11	1.2489e-13	0.17217	0.340079
Tspyl3	325.997	-0.148102	-0.749995	0.99849	-1.53587	-0.260717	-0.813604	0.536208	2.20482e-05	3.10746e-06	1.26452e-13	0.432832	1.40125e-06
Oas2	279.291	0.570629	-0.944835	2.61789	-3.03228	0.347321	-2.33513	0.32699	0.0447388	1.41834e-09	1.37531e-13	0.772526	8.28764e-08
Rmnd1	717.404	0.0397738	-0.595047	-1.04549	0.793653	-0.501758	0.0390952	0.874123	4.50611e-06	4.88323e-21	1.37824e-13	0.000762211	0.827242
Atp5c1	6675.3	0.68923	-0.287217	-0.847447	0.706357	0.177424	0.335009	2.7546e-10	0.00875579	1.80674e-17	1.49669e-13	0.373856	0.00169851
Glipr1	1169.07	1.0556	-0.506149	1.75025	-1.91994	0.46766	-0.546277	0.00014398	0.0684011	1.86907e-10	1.50543e-13	0.325189	0.0474539
Slamf8	94.1961	0.865277	-2.02947	2.02446	-3.01154	0.429358	-1.94338	0.0431226	1.47397e-07	6.45148e-07	1.5968e-13	0.600434	7.54768e-08
Zc2hc1c	104.107	2.22851	-1.69135	-1.13637	1.22972	-0.368912	-0.320082	0.0399234	0.0977532	1.1404e-10	1.61314e-13	0.421349	0.291295
Pira2	906.603	1.2273	-0.43056	3.30915	-3.2246	-0.10288	-0.0995487	0.00627924	0.367827	2.1447e-12	1.64906e-13	0.938289	0.878964
Clec4b1	55.039	2.33338	-1.79488	2.95227	-4.1685	2.28298	-1.97351	1.05395e-05	0.000642988	3.36469e-08	1.80225e-13	0.000105417	4.12072e-05
Dnajc12	840.059	0.0866328	1.42342	-2.63013	1.53803	0.0672013	0.149088	0.895623	2.58452e-06	1.38811e-34	1.80291e-13	0.939008	0.66783
2510003E04Rik	791.046	-0.276724	0.134382	-0.500448	0.566953	-0.021475	0.215593	0.00610131	0.230664	9.63457e-10	1.82385e-13	0.945303	0.0169169
Kcnn2	36.6157	-0.758653	1.70646	-1.2134	2.05192	-1.07935	1.8514	0.74311	0.215967	8.49858e-05	1.92148e-13	0.577472	0.0501835
Lpcat2	596.235	0.958698	-0.413594	2.50434	-2.31681	-0.240107	0.0511621	0.00682776	0.254899	1.03095e-13	1.92264e-13	0.7814	0.924187
Pde6a	11.7723	0.35495	3.8452	-4.79252	3.52734	0.192568	1.06616	0.847554	0.000119706	1.11487e-23	1.95644e-13	0.946225	0.274937
Col12a1	290.101	-1.17503	0.376055	1.77568	-1.7334	0.0320439	0.0702423	0.25621	0.912921	8.68173e-13	2.02867e-13	0.981365	0.860608
Try4	532.09	0.0949552	-0.297332	0.427403	-1.87538	-0.843251	3.94611	0.863333	0.824819	0.764153	2.19111e-13	0.874757	0.0807791
Veph1	445.911	0.120621	2.07483	-0.704319	0.744705	-0.619303	1.94461	0.987895	0.0343305	4.70139e-11	2.21091e-13	0.851722	0.0476414
Hdhd2	593.759	-0.206814	0.0545762	-0.823914	0.500069	-0.113277	0.214419	0.0562631	0.721478	3.50048e-32	2.33109e-13	0.490358	0.0108098
Melk	201.646	0.507574	-0.864235	2.18804	-2.6472	0.804502	1.35822	0.276048	0.0448121	5.08985e-09	2.33522e-13	0.132528	3.57444e-05
Galnt11	6086.09	-0.0722505	0.150977	-1.96539	1.34172	-0.199227	-0.855468	0.862214	0.567609	3.20969e-25	2.53629e-13	0.687387	2.13164e-05
Havcr2	237.551	1.55925	-0.849436	2.15409	-2.48003	-0.198959	-0.439623	6.71536e-06	0.0131158	1.31773e-09	2.56984e-13	0.833725	0.23834
Tmem171	131.012	-0.877098	-0.533271	1.12986	-1.28253	1.2757	-0.539538	0.256381	0.616844	1.37888e-09	2.74988e-13	0.368594	0.523956
Zrsr1	932.144	-0.209579	1.44068	-0.54621	1.43364	0.118167	0.603311	0.499658	2.24327e-11	0.0165947	2.75446e-13	0.860404	0.00608571
Oas1b	174.418	-0.458886	-0.16046	1.31506	-1.44066	-0.10458	-0.817716	0.04168	0.537349	2.57435e-10	2.87033e-13	0.858673	1.95745e-05
Slc9a9	304.812	-1.34169	0.193953	1.33407	-1.90892	-0.485759	0.108836	2.06117e-07	0.53916	1.00376e-06	2.90362e-13	0.254198	0.749338
Cd40	378.537	0.226676	-0.76185	1.01722	-1.43101	-0.171586	-1.40923	0.384343	0.000168851	1.02462e-06	2.94502e-13	0.724161	7.59352e-14
Mb21d1	102.826	-0.101728	0.00758924	1.42429	-1.97587	0.341336	0.115202	0.827884	1	3.63285e-07	2.94687e-13	0.504139	0.733302
Zfp90	284.336	-0.105767	-2.55876e-05	0.886474	-0.875574	-0.149182	-0.37974	0.608591	1	2.36761e-12	2.99174e-13	0.586654	0.00335617
AK172267	245.761	2.42298	-1.34498	3.73946	-3.82145	0.690197	-0.442131	1.70597e-15	5.42588e-06	5.23388e-11	3.22904e-13	0.159986	0.197682
F2r	1099.14	-0.68726	0.605938	1.91317	-1.55294	-0.354845	0.478775	0.00972572	0.0155397	7.70131e-18	3.23162e-13	0.445827	0.0550283
Ctsw	511.587	-1.37426	-0.0738106	1.57317	-3.10852	-1.08733	-0.153363	7.63757e-05	0.926348	5.93612e-05	3.33289e-13	0.0154821	0.739327
D10Jhu81e	1337.86	-0.291565	-0.29997	-1.11492	0.945954	-0.00425681	0.168914	0.0940272	0.0668337	1.80946e-16	3.35139e-13	1	0.322783
Kcnc4	40.6498	0	0	-1.62605	2.08609	-0.457923	0.395777	1	1	1.17806e-07	3.35139e-13	0.683019	0.515763
Gm9926	232.622	0.328008	0.244015	0.981803	-1.66119	-0.73767	0.791196	0.84495	0.962704	9.05484e-05	3.38631e-13	0.873598	0.666409
Tnip1	2304.12	0.695504	-1.42936	0.815227	-0.855636	0.209671	-1.09215	1.61018e-07	8.50592e-32	5.41467e-11	3.39219e-13	0.388492	6.94316e-19
Gpr18	671.568	-0.231711	-1.33538	2.29782	-3.58869	-0.0310926	-1.74465	0.453462	5.53857e-09	3.62722e-09	3.88146e-13	0.972977	8.58745e-15
Slc18a2	140.464	0.165554	1.4254	-1.83247	2.57255	-0.808691	1.70177	0.750285	3.34014e-06	2.63691e-06	3.98935e-13	0.0846466	1.39326e-08
Tspan32	1192.56	-0.647701	0.199573	0.949302	-1.8002	-0.217367	-0.0243904	2.49572e-05	0.227669	5.81148e-05	4.0233e-13	0.450564	0.922708
P2ry10	1076.53	0.295141	1.33204	2.10088	-3.71946	0.402178	-1.32	0.667934	0.00237062	7.92795e-06	4.11016e-13	0.722422	0.00274721
Ift122	425.679	-0.789152	-0.208406	-0.739404	0.975377	-0.221121	-0.302939	0.000570701	0.534622	3.14523e-07	4.40394e-13	0.510819	0.0974866
Lgals3bp	2563.36	-0.0247344	-0.35886	1.38618	-1.81141	0.806376	-1.23719	1	0.249303	2.27736e-07	4.42366e-13	0.0405643	4.31943e-06
Tgfbr2	3446.69	-0.721825	0.00269766	0.824397	-1.05169	0.152081	-1.26014	1.7997e-05	1	1.12441e-07	4.63791e-13	0.697933	1.90111e-16
Batf	270.802	0.878551	-0.704876	2.42555	-2.53438	1.32806	-2.03477	0.00533358	0.0185871	8.58714e-11	4.86771e-13	0.000111878	1.72433e-13
Psmd3	2894.72	-0.136336	-0.212807	-0.618254	0.844619	0.290656	0.583857	0.439126	0.142041	8.78176e-07	4.87392e-13	0.163337	3.90186e-06
Zfp831	489.355	-1.34009	-0.0388258	1.72702	-3.47339	-0.228241	-1.41731	9.65313e-06	0.976408	7.9266e-06	5.0972e-13	0.755237	4.58548e-07
Nccrp1	108.33	1.9599	-2.56701	-2.72827	3.94893	0.20324	-0.365626	0.00379842	0.000134465	3.71057e-06	5.1611e-13	0.922472	0.668559
Pik3c2g	177.212	-0.432571	1.91545	-2.25159	1.41377	-0.111562	1.20026	0.686566	0.0174828	2.9079e-29	5.39576e-13	0.922308	5.41567e-05
Ccl7	13.0572	3.36729	-1.80945	4.64465	-4.72694	1.01981	-2.09357	0.00700718	0.12851	2.69909e-11	5.5353e-13	0.476178	0.0082309
Col17a1	38.6783	-1.22886	-2.22773	2.40747	-2.82406	-0.473527	-0.525614	0.013422	0.000888935	5.30974e-09	5.64263e-13	0.603116	0.282696
Anln	715.807	0.3322	1.55993	2.27671	-2.59152	0.892321	2.33282	0.572135	0.000162535	2.031e-09	5.85671e-13	0.140812	1.54283e-10
Adi1	1349.95	-0.969803	0.206223	-0.667589	0.708471	-0.0635477	-0.347052	1.56596e-17	0.106708	1.33144e-10	5.96686e-13	0.852903	0.0022128
Plcb2	961.222	-0.774198	-0.29006	0.889179	-1.86515	-0.592272	-0.455152	0.00685665	0.34187	0.0015009	6.38098e-13	0.150616	0.107955
2810417H13Rik	879.657	0.6257	0.45424	2.4626	-2.74629	0.527028	1.35928	0.201401	0.327655	8.69764e-10	6.42249e-13	0.520119	0.000389238
Lactb2	2841.96	-0.285637	0.976652	-2.06069	1.28348	-0.0729611	0.461302	0.307218	9.05994e-06	3.29764e-29	6.59124e-13	0.920608	0.0290547
Fads6	90.2388	0.399335	-0.191024	-1.55879	1.67939	-0.020522	-0.543167	0.733559	0.869506	2.61218e-10	6.64966e-13	1	0.248199
Clec2i	811.174	0.141777	0.0679369	1.84095	-2.65392	-0.218644	-0.75859	0.806717	0.921328	5.70132e-07	6.66915e-13	0.798089	0.0207892
Tnfsf8	119.912	-0.958196	2.76069	3.4542	-4.3212	1.6794	-2.42304	0.105037	1.35858e-08	2.28724e-09	6.75035e-13	0.00994619	3.39212e-07
Vim	10172	0.595821	-0.535459	1.79363	-1.47901	0.225085	-0.637552	0.0197505	0.0228516	6.24592e-17	6.84144e-13	0.679157	0.00563643
Spp1	45666.8	1.18276	2.92704	3.51103	-3.68372	1.15476	-1.99901	0.0733517	1.7541e-07	1.07672e-10	6.89421e-13	0.217868	0.000422981
Slc6a15	508.797	0.867873	0.77855	-1.31093	1.71756	-0.487603	0.243822	0.527807	0.673666	2.99706e-07	7.13301e-13	0.404433	0.537045
C1qb	3012.01	0.591453	1.00619	3.26737	-3.73403	0.920651	-0.742155	0.449654	0.0998463	2.88319e-09	7.21785e-13	0.405036	0.257404
Mrps5	723.527	-0.615463	-0.0823568	-0.714456	0.508719	0.0675976	0.317267	2.05765e-12	0.493468	1.57345e-22	7.52718e-13	0.742732	5.19107e-05
Slc7a13	31.0702	0	0	-3.04624	3.14407	-1.13908	1.53191	1	1	3.25945e-11	7.64192e-13	0.5089	0.0972631
Stxbp5l	60.9805	0	0	-2.01951	1.30039	-1.53144	0.449795	1	1	7.25079e-28	7.64672e-13	0.324794	0.796086
Cysltr1	73.7972	1.24135	1.33684	2.1604	-3.53028	0.237344	-0.47388	0.0332607	0.00961406	2.42729e-05	8.0076e-13	0.885569	0.448079
Mmab	358.913	-0.783982	-0.0697564	-0.935045	0.754235	-0.0865711	-0.468845	2.43378e-08	0.769275	1.2081e-17	8.15838e-13	0.791637	0.000109668
Etv4	37.5074	1.36042	-0.166472	1.58166	-2.15988	2.35446	-3.02211	0.350748	0.94522	9.22715e-07	8.35792e-13	1.16665e-05	4.53474e-08
Esm1	187.994	1.48399	-0.345378	-2.92254	1.52993	-1.07927	0.319294	0.0112432	0.589134	1.61209e-41	8.92345e-13	9.18602e-05	0.223494
Hspa1a	2952.21	1.20644	3.82908	0.67653	3.79152	0.633249	4.89457	0.0769102	1.75259e-11	0.335475	9.31831e-13	0.61473	3.12157e-18
Fgfr3	675.011	1.38013	-0.46741	-1.278	1.07343	-0.592218	-0.324788	0.203172	0.596534	3.08457e-16	9.45054e-13	0.00847026	0.0825947
Arl11	138.701	0.611786	0.456511	2.99663	-2.93752	0.661858	-0.402977	0.0315996	0.0884801	2.79943e-14	9.46556e-13	0.0952561	0.163851
Cpne4	159.888	-1.04174	0.88305	-2.48209	1.82091	-0.641188	-0.316828	0.000218803	0.00120367	1.66415e-21	9.5565e-13	0.115528	0.30584
Tubb2b	673.761	0.645772	-0.392095	2.49893	-2.10796	0.403488	-1.40392	0.0948971	0.296185	5.54729e-16	9.84001e-13	0.564587	1.61327e-05
Gvin1	2405.13	0.62502	0.619481	1.15686	-1.76732	0.691642	-2.0869	0.0451211	0.0280477	1.63534e-05	1.00723e-12	0.0955375	8.42431e-16
Tob2	1117.44	-0.337554	0.194261	0.283913	1.02668	0.0649491	-0.382402	0.0736791	0.3035	0.109049	1.05739e-12	0.907383	0.0212606
Rassf4	2052.68	0.607005	-0.518886	1.2786	-1.97727	-0.121147	-0.708496	0.0875927	0.110903	2.09406e-05	1.15021e-12	0.906638	0.0234202
Slc22a28	127.852	0	0	-4.60848	2.95913	0.922011	-0.688428	1	1	2.42941e-27	1.17458e-12	0.746568	0.665748
Btnl2	46.9872	0.120079	-1.38358	3.69877	-5.02425	-0.287193	-0.811362	0.854443	0.000536001	5.71787e-12	1.19019e-12	0.694656	0.0117949
Lxn	157.33	0.525637	0.0315453	1.49884	-1.39957	-0.013137	-0.316019	0.0333961	0.965527	6.61974e-13	1.21109e-12	0.997137	0.191835
Rrad	161.281	-0.201918	-0.391869	2.30507	-1.43548	0.503646	-1.39603	0.51935	0.131991	2.44236e-26	1.2826e-12	0.149539	1.26084e-10
Pcca	963.137	-0.344636	-0.3123	-1.42381	1.08145	-0.0379871	0.040001	0.11091	0.149216	2.14458e-19	1.36203e-12	0.952534	0.884916
Il1f6	19.0179	0	0	9.04155	-6.81526	0.555093	-0.295886	1	1	8.62861e-13	1.38171e-12	0.890488	0.884874
Ifitm2	10135.3	1.65614	-1.18838	1.5446	-1.38377	0.662004	-0.60317	3.42513e-14	1.21133e-08	4.0209e-14	1.42695e-12	0.0268783	0.0057865
Adamts16	59.4355	0	0	1.95739	-2.37312	-1.0171	-0.475462	1	1	4.10377e-08	1.4444e-12	0.100272	0.365575
Cd8b1	1345.23	-2.11838	1.14357	2.30749	-4.31713	-1.51234	0.165626	2.8044e-08	0.00222265	6.30727e-07	1.4998e-12	0.00115997	0.746345
Erap1	1120.49	-0.478038	0.0590209	0.399862	-0.916369	0.0285619	-0.697816	0.00224217	0.793483	0.00654329	1.5888e-12	0.957939	4.38951e-07
Itgb7	3082.77	-0.86788	-0.495468	0.99063	-2.14165	-0.354189	-0.860801	0.00929807	0.13631	0.00239927	1.62602e-12	0.591779	0.00541681
Rhou	153.453	-0.0228938	1.99286	2.38003	-2.08759	-1.03168	2.50569	1	1.25302e-08	1.85771e-14	1.67494e-12	0.0301422	7.2955e-15
Cd200r1	156.916	0.229394	1.29954	2.19758	-3.45605	0.722099	-0.523	0.691913	0.00037491	3.34315e-07	1.81776e-12	0.246092	0.194253
Lrg1	1895.11	1.64404	0.620591	4.4133	-3.87337	1.62787	-0.269021	0.0148087	0.365857	2.22875e-14	1.98784e-12	0.0640067	0.7463
Gcdh	2480.86	-0.15682	-0.229916	-1.55219	1.26284	0.0991653	0.950145	0.604641	0.353537	9.19019e-17	2.12211e-12	0.874757	1.1151e-06
Mrps31	429.695	0.00764017	0.00408919	-0.799784	0.733421	0.007212	0.347677	1	1	2.44781e-13	2.1613e-12	0.996928	0.00386184
Bphl	1532.19	-0.391763	-0.535379	-1.64247	1.24267	-0.326781	0.102055	0.107133	0.0184201	3.20371e-19	2.19297e-12	0.403349	0.718189
Sirpb1a	506.645	2.51636	-1.31037	2.50714	-3.02601	2.01545	-2.61553	1.01877e-08	0.00232927	2.32371e-08	2.43899e-12	7.82054e-05	2.26007e-10
Spry1	253.049	-0.165217	1.52044	0.0833052	-1.27603	0.496596	-1.11904	0.755511	5.61809e-06	0.777883	2.56985e-12	0.122848	4.75489e-08
Mcm3	1417.14	-1.04325	0.0487336	0.989602	-1.45609	0.429591	1.37771	6.42842e-06	0.926261	9.26672e-06	2.75118e-12	0.254443	3.4068e-11
Fermt3	4719.07	-0.352374	0.448176	2.02562	-1.98629	-0.000215208	0.337168	0.366938	0.177105	1.27997e-11	2.78307e-12	1	0.339689
Cd33	478.031	0.821075	1.17	1.84777	-2.94092	-0.297651	-0.126471	0.110974	0.00740521	2.86521e-05	2.78816e-12	0.80238	0.84562
Wscd1	102.21	0.57783	0.624622	-1.21458	1.50015	0.830979	1.00575	0.679982	0.628579	1.17992e-07	2.88293e-12	0.135697	0.00103428
Anxa2	4539.5	0.701744	-0.936615	2.32478	-1.64935	-0.0354645	0.137061	0.0162969	0.000303451	1.98377e-21	3.05815e-12	0.977758	0.69849
Rab31	1254.46	0.695193	0.012802	1.32608	-1.39757	0.0338345	-0.343917	0.00382051	1	3.7111e-10	3.18245e-12	0.971992	0.156057
Il27ra	841.5	-1.4963	0.574164	1.33381	-1.93488	-0.258354	-0.957257	1.97176e-08	0.0344877	3.94938e-06	3.23283e-12	0.67014	0.000191338
Mzb1	1350.85	0.253989	-0.58457	3.6171	-2.68789	0.742547	-2.11607	0.688102	0.186303	2.20576e-17	3.24491e-12	0.302838	3.83348e-08
Gm13212	145.76	1.24174	0.426816	1.42305	-3.10018	0.0804539	-0.839581	0.0056095	0.366731	0.00113057	3.26336e-12	0.9634	0.0448732
Npy	5267.2	0.647466	0.0658392	-1.68441	3.3325	-0.117441	0.909354	0.356895	0.964309	0.00177612	3.30643e-12	0.956902	0.109714
AK039581	23.6891	0	0	-1.99525	3.00274	0.424406	0.178963	1	1	2.12957e-05	3.54364e-12	0.852301	0.882328
Fcrl1	1203.89	0.44493	-1.4122	2.87829	-3.22036	0.0809093	-1.49087	0.357419	9.54967e-05	1.31015e-09	3.55719e-12	0.960829	2.97777e-05
Prox1	124.821	-1.39883	2.29184	-1.95828	2.66659	-0.431792	-0.568209	0.191632	0.0216317	2.01056e-06	3.55719e-12	0.666556	0.250385
Taf7	361.464	0.674078	0.630818	-0.245803	1.4979	-0.248992	1.01397	0.0112254	0.01021	0.408217	3.65627e-12	0.647069	9.22351e-06
Mat2a	7825.43	0.163553	0.143052	-0.677838	0.913117	-0.0813658	0.683668	0.393858	0.407171	1.58858e-06	3.69235e-12	0.855792	1.22187e-06
Rhbdf2	776.877	0.276442	-0.43697	1.32291	-0.998008	0.227356	-0.488469	0.14108	0.00727953	1.56147e-18	3.85596e-12	0.46467	0.0016923
Zfp429	82.9987	0.259477	-0.415931	1.18	-1.24778	-0.214102	-0.855042	0.237626	0.047007	7.89628e-10	3.95691e-12	0.527741	4.07086e-07
LOC100038947	1173.9	2.12359	-0.916965	3.28067	-3.14084	2.05743	-2.09109	3.0497e-06	0.0454526	1.14097e-11	4.10201e-12	8.01195e-05	8.55776e-07
Gss	1755.64	0.558783	-0.892119	-0.975664	1.15607	0.122134	0.856743	0.00787203	5.3689e-06	3.71318e-08	4.175e-12	0.825076	4.05633e-06
St6galnac4	487.873	1.05698	-1.81642	0.888473	-1.0977	0.120993	-0.956866	4.85893e-11	8.50592e-32	1.34098e-07	4.37713e-12	0.774329	3.6551e-10
Hsf4	40.4452	-0.755285	-0.833109	-0.209811	1.47879	0.203981	-0.21729	0.0119446	0.0355297	0.518043	4.54301e-12	0.738002	0.461833
Cdca7l	371.338	-1.0149	-0.198309	-0.734133	0.973573	-0.0463562	0.193433	3.21721e-11	0.281463	1.45907e-06	4.709e-12	0.927262	0.242391
Cd5	626.911	-2.33432	0.715759	2.15771	-2.7415	-0.255971	-1.47515	9.02922e-13	0.0338075	6.24287e-08	4.76776e-12	0.755367	2.84206e-06
Isoc2a	1041	0.208115	-0.203839	-1.78875	1.26033	0.101188	-0.161089	0.454317	0.411265	2.06337e-21	5.0973e-12	0.874581	0.526453
Sertad4	56.155	-0.746129	2.61423	1.38204	-1.55846	-0.295241	-0.481859	0.757029	0.0164478	8.06643e-09	5.11605e-12	0.605678	0.105098
Cacna2d2	127.839	-2.29876	1.22652	-3.75795	1.54269	-0.0822169	-1.41481	1.48917e-14	0.000248433	5.6799e-64	5.54807e-12	0.925148	8.63845e-08
C1qc	3196.09	0.310023	1.33064	3.34273	-3.72449	0.844819	-0.620054	0.755911	0.0304478	4.55239e-09	5.5745e-12	0.486912	0.380654
Plekho2	3085.54	0.693156	-1.15771	1.18622	-1.443	0.45809	-0.268018	0.00507178	1.23195e-07	9.86639e-08	5.64692e-12	0.231067	0.303009
AK083203	365.337	1.35256	-0.167481	-1.57951	1.75927	-0.547813	1.12651	0.343976	0.940409	4.69285e-09	5.77494e-12	0.83325	0.245082
Mx2	67.6118	-0.382559	-1.26093	1.64386	-2.08776	-0.139345	-1.81622	0.347609	0.000365575	2.65113e-07	5.81867e-12	0.88867	5.74059e-09
Gxylt2	5.44697	0	1.16938	2.86344	-4.44022	-0.260651	-0.867159	1	0.466216	3.14714e-07	5.86855e-12	0.886357	0.248804
Klhl30	15.182	-2.55036	-0.634981	1.49573	-2.4545	-0.945335	0.276501	7.39346e-09	0.387412	3.90827e-05	6.16463e-12	0.179275	0.66164
Casp1	831.925	1.56906	-1.14858	1.85548	-1.77917	0.483562	-0.92294	1.50088e-09	3.79387e-06	1.78765e-11	6.2644e-12	0.27766	0.000224212
Ptpre	722.752	0.866973	-0.868005	1.29314	-1.60756	0.280099	-0.717134	0.00117095	0.000467921	1.93193e-07	6.29088e-12	0.611396	0.00415558
Emp3	2355.21	0.587313	-0.933486	1.28181	-1.33555	0.0466464	-0.407023	0.0102002	3.67236e-06	4.41758e-10	6.60468e-12	0.950405	0.0641519
Gsto2	21.9903	-0.187005	1.07955	-1.03171	1.66061	-0.500013	-0.431123	0.868192	0.0985898	0.000136691	6.6229e-12	0.578527	0.475004
Fam65b	3072.72	-0.376394	-0.44251	0.0349781	-1.46044	-0.191184	-1.06011	0.129596	0.0449255	0.928013	6.69331e-12	0.708732	1.70768e-07
Slc2a5	569.74	-0.593945	2.00891	-1.75347	1.81112	-0.888077	1.52291	0.51852	0.0037075	2.48602e-10	6.72652e-12	0.699739	0.13811
Nfkbiz	723.661	1.64476	-0.0345092	2.49212	-1.89919	0.766421	-1.69607	2.17831e-07	0.986514	5.03051e-18	6.88945e-12	0.100021	7.82467e-09
Arhgap11a	643.22	0.656357	-0.0688843	1.4091	-1.6002	0.563961	1.34319	0.0225906	0.892196	1.13713e-08	6.9071e-12	0.145724	9.40453e-09
Acad10	720.276	-0.975968	0.148075	-1.14599	1.28049	-0.26452	-0.325245	3.14934e-05	0.64177	6.81931e-09	7.2659e-12	0.560512	0.173324
Coq9	1224.26	-0.0204035	0.157581	-1.11334	0.842281	0.273992	0.345562	0.985365	0.367312	2.2994e-18	7.63475e-12	0.255711	0.0157313
A2m	25.7935	0	0	1.41192	-4.02204	2.524	-2.26822	1	1	0.0339354	7.70293e-12	0.00466898	0.000942642
Hist1h1d	90.543	0.411147	3.10971	-2.43478	3.77615	0.0012557	1.60293	0.648365	8.78802e-08	5.30115e-05	7.88737e-12	1	0.00989805
AB347501	189.225	-0.0906007	-0.68358	1.81344	-1.68057	0.594778	-1.36327	0.799475	0.00244642	1.89969e-11	8.56483e-12	0.03736	2.77306e-12
Igj	20378.6	2.89531	-0.010691	6.28741	-3.65666	0.473586	-1.45639	2.01349e-06	1	3.62313e-30	8.58644e-12	0.783275	0.017366
Hmgcr	1378.4	-0.282336	0.135049	-1.05925	1.64653	-0.163248	0.453417	0.436803	0.723597	5.46351e-05	8.61758e-12	0.835808	0.116345
C1qa	3787.37	0.293926	1.14444	3.1287	-3.6958	0.752205	-0.718352	0.775577	0.0676837	4.81003e-08	8.64906e-12	0.557292	0.297107
Pdgfrb	971.831	1.44111	-2.34573	0.611612	-1.23001	-0.208898	-0.458895	3.47732e-11	3.34172e-23	0.00243448	8.77346e-12	0.647307	0.0264628
Hsph1	4206.77	-0.469576	1.3979	-0.614339	2.05317	0.0728737	1.97686	0.26406	1.89629e-05	0.0913364	8.79668e-12	0.950101	5.3768e-10
Mep1b	1174.91	0	0	-2.76403	2.58876	-2.73868	2.00099	1	1	2.65795e-12	9.07808e-12	0.0378529	0.0710113
Gdf6	132.244	0	0	3.07531	-3.75834	-1.52557	0.219646	1	1	1.00732e-08	9.16228e-12	0.00315595	0.678883
Gpx6	182.995	0	0	-2.26569	3.12259	0	0	1	1	3.76078e-06	9.4865e-12	1	1
Pxdn	286.127	2.45014	-0.527175	0.517634	-0.975125	-0.616163	-0.210247	0.0152984	0.502078	0.00111223	9.50084e-12	0.00384239	0.284768
Nlrp3	218.874	0.126854	0.156671	1.63197	-2.88339	-0.0653872	-0.820844	0.882946	0.780596	0.000115176	1.04347e-11	0.964837	0.0445475
Pld5	173.7	0.102794	-0.112374	3.05299	-2.06978	0.141016	-0.711978	0.854322	0.804668	7.02909e-17	1.07773e-11	0.874757	0.012956
Dpep2	570.913	2.33386	-0.248235	3.66513	-2.94939	0.394819	-0.70105	7.42026e-08	0.665773	7.90261e-14	1.07827e-11	0.703632	0.1328
Armc10	837.794	-0.307633	0.23023	0.631101	-0.638254	-0.0069569	-0.475831	0.00695019	0.0416131	1.97282e-10	1.09663e-11	0.995824	1.82606e-06
Cstb	1018.12	0.550285	-0.00270317	1.11081	-0.861779	0.185226	-0.276926	0.00036508	1	4.12362e-17	1.17466e-11	0.532736	0.069562
Gpr35	570.578	1.16454	-1.26335	1.15815	-2.33536	0.604115	-1.22112	0.00151079	0.000175623	0.00145502	1.20943e-11	0.328265	0.000284502
Mical1	1371.57	-0.3271	-0.912869	0.998663	-1.25677	0.0523373	-1.31141	0.150674	1.0804e-06	4.13277e-07	1.22213e-11	0.939767	6.57275e-13
Slc22a19	1765.92	0.965145	0.204158	-2.29487	1.88857	-2.56796	1.49828	0.503453	0.99223	1.78255e-15	1.22346e-11	0.0413792	0.189686
Cyp4v3	503.838	1.20593	-0.76768	1.60959	-1.10656	0.320205	-1.28822	3.6564e-11	1.66633e-05	4.33122e-21	1.22773e-11	0.315537	6.4334e-14
Fam81a	334.233	-0.255876	-0.0622877	-0.809599	0.765821	0.562634	-2.10988	0.651989	0.957676	7.60636e-12	1.23091e-11	0.0874614	5.59262e-12
Fkbp10	129.192	-0.965427	0.0750974	1.19611	-1.4474	-0.178488	-0.37997	0.00417721	0.947115	1.39235e-07	1.24837e-11	0.771206	0.138015
Ifi205	100.726	1.56565	-2.4253	1.21251	-3.48954	-0.0945577	-1.08653	0.00337815	1.40808e-06	0.0221742	1.26747e-11	0.95056	0.0314788
Sh2b2	233.823	0.405497	-2.49894	1.87692	-2.17062	0.0263094	-1.28327	0.330507	6.18917e-15	2.41531e-08	1.27122e-11	0.994714	4.88924e-05
Ptpn9	774.24	-0.354753	0.204679	0.572508	-0.665819	-0.0222144	-0.533926	0.007485	0.15356	4.32957e-08	1.28845e-11	0.955772	6.38021e-07
Ear2	2550.37	3.56656	-3.82202	3.50252	-3.6414	0.289282	0.125606	1.92544e-14	1.82481e-18	7.89955e-10	1.31109e-11	0.830411	0.855796
Trp53	1575.74	-0.857286	-0.417224	0.590548	-0.63585	-0.167605	-0.108443	3.27655e-17	5.32581e-05	2.91999e-09	1.3304e-11	0.36992	0.358048
Fzd8	119.586	-0.258829	1.40124	0.216924	-0.847448	-0.782422	0.257198	0.800975	0.0371974	0.156109	1.34213e-11	3.20437e-05	0.171622
Adam11	131.363	-2.48376	0.135513	0.511158	-1.4308	-0.394865	-0.790343	1.22699e-10	0.927989	0.0374014	1.38505e-11	0.349705	0.000753102
Gp49a	921.318	1.74681	0.049047	2.87475	-2.73584	2.1063	-1.18568	0.000146944	0.976408	1.57901e-11	1.39383e-11	4.00821e-05	0.00702231
Arf2	1059.72	1.42106	-0.387325	0.947758	-0.864985	0.307943	0.270079	9.06701e-24	0.00729391	1.65593e-12	1.39464e-11	0.176379	0.071142
Cmtm3	657.423	0.181598	0.889222	1.83738	-1.80662	-0.167028	0.100667	0.691044	0.00270518	6.48838e-11	1.46732e-11	0.851514	0.811586
Map4	2259.67	-0.765594	-0.410981	0.584192	-0.653763	-0.0734459	-0.761351	4.70268e-12	0.000266358	1.27495e-08	1.52069e-11	0.805127	1.35629e-13
Chpt1	7318.6	0.780677	-0.232177	-1.54116	1.26706	-0.263339	-0.202716	0.00105618	0.379646	2.6937e-15	1.53352e-11	0.564357	0.426809
Hspd1	6907.99	-0.271146	0.514577	-1.17841	1.13754	0.0753048	1.16321	0.249205	0.00737579	2.64478e-11	1.53634e-11	0.907314	6.99965e-11
Tmem145	5.5656	1.04388	0.209748	3.45509	-2.60711	0.796235	-1.15402	0.532796	0.962823	6.12077e-13	1.54801e-11	0.803428	0.437319
1810011H11Rik	103.586	0.685801	1.30118	1.66184	-2.32249	-0.407844	0.753655	0.124429	0.00042855	4.57173e-06	1.76934e-11	0.588486	0.0382069
Klhl6	1909.53	-0.76255	0.333963	0.414653	-1.1847	0.0363724	-0.659937	4.45516e-05	0.0775249	0.0399112	1.79005e-11	0.95783	0.000168359
Nkg7	725.351	-0.469545	-0.721334	1.56092	-3.48438	-0.68907	-0.0869165	0.249122	0.0407047	0.000173876	1.81885e-11	0.221354	0.86864
Clcf1	1041.13	-1.00789	0.826416	3.21726	-1.66163	-0.107549	-1.00495	0.000545275	0.0027818	2.45835e-36	1.8458e-11	0.908021	0.00017681
Itk	1143.03	-2.42522	1.62748	1.51511	-2.19693	-1.08568	-0.389921	9.17573e-16	2.02991e-08	9.48905e-06	2.06302e-11	0.00516812	0.253079
Ptprv	179.426	-0.617203	-0.358096	1.60914	-1.82803	-0.183021	-0.322688	0.0123141	0.169784	2.02053e-08	2.10982e-11	0.740635	0.184663
Gpr153	100.551	0.309558	1.54402	1.42189	-1.59442	-0.377508	0.0120003	0.764109	0.0128391	1.75886e-08	2.13994e-11	0.465813	0.988121
Gpr114	335.608	-0.814521	-0.286769	1.86263	-2.19263	-0.699999	0.419238	0.0149568	0.434079	5.46279e-08	2.22731e-11	0.137958	0.212516
Gfm1	1186.98	-0.65322	0.0733599	-1.07705	0.815818	0.0637659	0.719321	1.6584e-05	0.744965	1.35093e-17	2.25275e-11	0.884438	4.20505e-08
Kcnd1	19.873	-0.303025	-0.270005	1.69459	-2.16219	0.319119	0.699714	0.553385	0.658778	2.4084e-07	2.28366e-11	0.599455	0.0100996
Grin2c	95.6242	0.249767	1.92047	-2.07815	1.85235	-0.119427	0.0360744	0.846879	0.101782	2.54794e-13	2.28767e-11	0.862493	0.922478
Gm6878	9.88665	0	0	-4.00813	5.2871	0	0	1	1	1.66971e-06	2.31338e-11	1	1
Clec5a	204.822	0.994935	0.887896	2.1715	-2.64923	-0.90825	2.08387	0.0264442	0.0304674	1.36459e-07	2.32334e-11	0.145485	4.06088e-08
Vegfa	2358.72	-0.862928	2.04476	-1.28525	1.04173	-0.835809	0.165239	0.00394101	3.28514e-13	1.85019e-15	2.32841e-11	4.52825e-05	0.426118
Gcnt4	53.0734	0.0452495	1.0178	1.25047	-1.42168	-0.746884	-1.06638	0.97927	0.506294	3.33156e-08	2.35646e-11	0.241551	0.0364293
Sh2d2a	465.324	-1.22588	-0.210937	1.88075	-3.15391	-0.0714236	-1.4236	0.00254591	0.687674	2.3577e-05	2.47491e-11	0.954406	0.000142008
Serpinb1a	1795.58	1.14661	0.264804	0.838605	-1.59991	-0.208684	-0.0356021	2.95881e-05	0.3832	0.00159668	2.48771e-11	0.757181	0.93917
Supv3l1	512.761	-0.146405	-0.762436	-0.759166	0.635198	0.114208	0.150598	0.298083	6.75856e-10	1.70852e-14	2.64056e-11	0.636878	0.20521
1700113A16Rik	59.5225	-0.51692	-0.229478	-1.31292	1.03724	-0.205021	-0.316809	0.0265648	0.47564	1.42085e-16	2.66814e-11	0.611396	0.142952
Il4i1	436.22	-0.0110693	-1.90402	2.23252	-2.50718	-0.124054	-1.95305	1	3.84338e-08	9.7901e-09	2.75752e-11	0.910564	2.9882e-09
Zap70	522.17	-1.61652	0.127342	1.70975	-2.78126	0.370727	-1.81259	2.20956e-06	0.798105	3.67332e-05	2.78264e-11	0.62048	1.54028e-08
Ifih1	544.589	0.811961	-0.708818	0.483059	-1.1435	0.570537	-0.503483	5.82044e-05	0.000314673	0.0137697	2.8226e-11	0.0292078	0.00858428
5031414D18Rik	495.706	0.332883	-1.46609	2.00108	-2.04285	-0.149076	-1.58272	0.307214	4.99253e-09	1.20111e-09	2.94805e-11	0.836261	7.11199e-11
Gpr123	25.3547	0	0	5.81388	-4.27747	0.748519	-0.379197	1	1	9.60682e-16	3.05878e-11	0.706869	0.733667
Slc25a11	2131.72	0.183907	-0.950227	-0.924006	0.658755	-0.0899583	-0.327841	0.168748	1.80657e-18	1.66553e-19	3.08249e-11	0.754667	0.00342159
Bst2	724.866	-0.588396	-0.0749418	1.57668	-1.25203	0.128923	-1.06984	0.00960969	0.823381	1.1549e-15	3.203e-11	0.830372	7.49308e-08
Cyp1b1	794.558	0.997144	-0.23244	1.16635	-1.2934	0.542915	-0.585767	0.300891	0.776686	1.64389e-08	3.30759e-11	0.0983991	0.00718274
Relt	908.059	0.838251	-0.483487	2.21857	-2.03714	0.125962	0.531062	0.00428939	0.0930377	3.58117e-11	3.37625e-11	0.887416	0.0607078
Gsg1l	21.7616	-1.55065	3.53701	-0.867806	3.83457	0.767841	-0.448202	0.16931	0.000227167	0.255439	3.39524e-11	0.648221	0.640686
Ndufs1	3298.21	0.38897	0.663586	-1.34742	0.944135	0.113463	0.560108	0.031151	2.53664e-05	4.4178e-20	3.4069e-11	0.792592	0.000326513
Ch25h	40.6122	-0.717414	1.20127	2.75557	-2.0622	0.723789	-0.763196	0.774629	0.450374	2.77524e-16	3.44187e-11	0.205273	0.0352748
Spock2	85.349	-0.0181809	-0.118551	1.39528	-1.87628	1.07079	-1.69108	1	0.85323	3.42471e-06	3.46507e-11	0.0051957	3.18353e-09
Irak3	588.271	1.58018	-1.68801	1.43459	-1.25494	0.44419	-0.938868	3.79063e-16	9.13253e-20	9.59367e-13	3.4716e-11	0.145867	5.91865e-07
P2rx7	378.792	-0.11094	0.157722	0.962563	-1.4155	-0.0400909	-0.839974	0.768391	0.591363	2.81792e-05	3.54522e-11	0.963324	0.000158134
Ier5	1405.48	-0.360381	0.0205996	1.36586	-1.14975	-0.132305	-0.691332	0.104743	0.986273	5.17473e-14	3.54786e-11	0.798696	0.000201048
Rhoa	11306.2	0.555288	-0.463522	0.322722	-0.524223	0.00951333	-0.0473444	4.33207e-10	4.04309e-08	0.00019656	3.58699e-11	0.981365	0.684116
Klrk1	599.763	-0.1462	0.40312	0.517243	-3.23044	-0.733965	-0.376694	0.846235	0.424392	0.341219	3.5972e-11	0.355814	0.477272
Ppm1j	168.171	-1.14978	-0.163845	1.75426	-1.53866	-0.350682	-0.881442	7.02968e-06	0.624064	1.14945e-12	3.71936e-11	0.478264	0.00044854
Lonp1	1983.68	-0.359276	-0.848378	-0.804336	0.772998	0.0929477	0.607355	0.0146201	4.05017e-10	5.14901e-11	3.7413e-11	0.794221	1.32655e-06
A4galt	364.04	0.632001	2.12165	0.522441	-1.17732	0.293744	-0.883535	0.450101	6.02231e-05	0.0100504	3.87156e-11	0.462158	7.01775e-06
Elavl3	13.5516	0	0	-1.11906	3.44443	0.872141	-1.83394	1	1	0.0792961	3.87854e-11	0.648221	0.10599
Eif6	1461.86	0.230394	-0.956199	1.15741	-0.853661	0.345053	-0.050477	0.186432	9.31878e-12	5.80825e-18	3.96095e-11	0.119858	0.806245
Cldn1	583.646	2.2084	-0.232159	1.57841	-2.51204	-1.33186	2.25986	1.32758e-05	0.717567	0.000156402	4.30534e-11	0.0381659	2.06925e-07
Il18rap	871.425	-0.151338	-0.135852	1.51432	-2.49705	-1.12769	0.518438	0.799871	0.821834	0.000120876	4.34681e-11	0.0265562	0.207518
Top2a	4085.66	0.142769	0.230594	1.73915	-2.18165	0.804243	1.84812	0.824773	0.624899	7.53406e-07	4.35242e-11	0.161994	7.24047e-08
Lilra6	513.576	0.769436	-0.301214	2.22347	-2.58161	-0.0483427	-0.428597	0.0368847	0.436096	3.45891e-08	4.35242e-11	0.969882	0.241498
Gpnmb	53.4878	-0.470937	-0.47404	3.8334	-2.83019	1.54408	-1.69438	0.473716	0.457387	9.86422e-16	4.36703e-11	0.0101717	0.000157178
Cd37	5818.54	-0.208478	-0.606634	0.868798	-1.7986	-0.267489	-1.21665	0.598413	0.039577	0.00364056	4.50957e-11	0.687192	8.96576e-06
Sv2a	231.975	-1.5075	0.067837	-1.12145	0.915898	-0.373646	-0.977364	2.18821e-10	0.934592	6.95319e-15	4.53268e-11	0.161068	4.49852e-08
Tpm3	7861.87	-0.252782	-0.186409	0.730884	-0.730153	-0.0703432	-0.405346	0.0731487	0.161563	3.645e-10	4.55046e-11	0.848163	0.000806053
Bbs2	370.932	-0.330602	-0.0702333	-0.524268	0.635873	-0.0295576	-0.399724	0.0209267	0.740191	3.85471e-07	4.61872e-11	0.940535	0.000441621
Calcr	28.6899	0	0	2.45093	-2.5624	1.75798	-1.50796	1	1	2.87745e-09	4.71757e-11	0.417795	0.254299
Lgr5	32.0462	-1.29968	-0.193405	0.340222	1.84337	-1.01707	0.531903	0.0800589	0.886013	0.409176	4.81859e-11	0.0331782	0.179566
Inpp5d	2218.73	-0.289141	-0.586183	1.13472	-1.29072	-0.00448344	-0.57199	0.266893	0.00583598	4.68582e-08	4.9036e-11	1	0.00690702
Cd3d	1074.52	-1.31658	0.71232	1.86852	-2.73328	-0.374943	-1.10842	7.17101e-05	0.0295298	3.39324e-06	4.9036e-11	0.577901	0.000434969
Krt20	120.084	0	0	5.6521	-5.44669	-0.431502	-0.315991	1	1	9.78825e-11	4.95678e-11	0.870721	0.817121
Tmem59	5219.13	0.0235277	0.472247	-0.453784	0.427241	0.0094335	0.0654501	0.874458	3.23156e-11	2.62373e-11	4.9962e-11	0.977638	0.459668
Fbxo2	226.202	1.07413	0.344811	0.218615	3.96157	0.380635	2.39868	0.229534	0.747579	0.83008	5.31762e-11	0.857925	0.000788219
2610203C20Rik	130.748	1.72397	0.662866	0.624392	-1.26857	-0.254876	-0.442873	0.111349	0.50193	0.00364159	5.31762e-11	0.558027	0.0447725
Mto1	391.146	0.122922	-0.546359	-1.04778	0.683958	0.0371622	0.793459	0.443926	3.50978e-05	6.4237e-23	5.36086e-11	0.925801	2.54682e-13
Treml2	1674.34	-0.291113	0.248392	2.02662	-2.90443	-0.0949797	0.0715224	0.560527	0.58471	3.44799e-06	5.54201e-11	0.936528	0.8979
Uck1	1052.79	-0.367	-0.0820559	-0.807737	0.721168	-0.0124919	0.234778	0.00728159	0.626468	1.97065e-12	5.60214e-11	0.985045	0.0729825
Gpr171	431.09	0.551516	0.173718	2.66153	-3.42332	0.624498	-1.04222	0.316101	0.775	3.58158e-07	5.7616e-11	0.466965	0.0165634
D630045M09Rik	179.999	0	0	1.5319	-1.18072	0.291688	-0.172923	1	1	4.14835e-16	5.91128e-11	0.920608	0.909984
Sulf1	152.044	-0.258132	2.8858	1.05354	-1.88345	0.0848355	-1.05544	0.854888	6.36972e-05	0.000798915	6.02527e-11	0.942581	0.000591881
Ddah2	195.056	0.244451	-0.263554	1.28627	-1.00435	-0.0993245	-0.0770898	0.374618	0.345727	1.18683e-15	6.07609e-11	0.852933	0.753789
Fgl2	1563.79	0.109424	0.655754	1.39413	-2.80683	0.327595	-0.765675	0.943576	0.199561	0.00343945	6.15025e-11	0.801549	0.131724
Pnpla7	1134.47	-0.220233	-0.379036	-0.697056	0.772013	-0.191644	0.0914351	0.148207	0.00389128	2.41706e-08	6.25426e-11	0.4419	0.570116
Dnaja3	1497.58	-0.353386	0.0404577	-0.80707	0.568518	0.0423463	0.304108	0.00135321	0.815875	2.16901e-19	6.35685e-11	0.896795	0.00195789
Pccb	2087.87	-1.08998	0.359339	-0.997238	0.799922	-0.179634	0.667439	5.92975e-13	0.0349485	3.87708e-15	6.39285e-11	0.539846	7.36754e-07
Mmp23	101.167	0.794294	0.775691	0.776731	-1.07581	-0.293064	-0.49144	0.207414	0.158284	1.05838e-05	6.46895e-11	0.349465	0.00577658
Naaladl1	29.6334	1.38061	1.60181	-5.30715	4.57219	1.08144	2.39091	0.0728989	0.0126507	9.05911e-14	6.46895e-11	0.359571	4.98479e-05
1700028J19Rik	66.7222	0.128887	-1.46062	-1.35503	1.50792	-0.30985	0.775144	0.850153	0.00791582	2.97195e-08	6.51263e-11	0.730614	0.0336601
Tagln	775.968	0.334916	-1.17192	1.68109	-1.91555	-0.864298	0.148312	0.540695	0.0208731	6.7796e-08	6.60432e-11	0.0676692	0.734524
Pira6	636.003	2.04575	-1.85769	2.20009	-2.40147	-0.0738355	-0.562548	3.14051e-08	9.95066e-08	2.35898e-08	6.6498e-11	0.952368	0.154567
Chst3	1254.27	-0.199742	-1.7524	-0.874621	1.9454	0.112352	-1.66426	0.687033	3.8736e-08	0.0103997	6.69115e-11	0.92488	1.17258e-07
Mul1	557.971	-0.0872027	-0.302409	-0.393321	0.610791	0.151031	0.00934989	0.588439	0.0180824	0.000125457	6.92499e-11	0.49396	0.966957
Tef	2751.82	0.0708337	-0.0384234	-1.29928	1.2924	-0.230898	-0.438631	0.872699	0.949376	4.36181e-10	7.07757e-11	0.651514	0.0591054
Tmem154	996.1	-0.288721	0.568374	1.64109	-2.02131	-0.187099	-1.47059	0.507425	0.0946281	5.67872e-07	7.3212e-11	0.838402	2.09605e-06
Slc18a1	842.629	1.85973	-3.86891	-2.37803	1.59706	0.705348	-0.0624381	0.000576835	2.68727e-05	3.32921e-21	7.36143e-11	0.331433	0.920735
Klrb1c	666.618	-0.702235	-0.559481	1.01007	-3.29046	-0.905137	-0.905931	0.110327	0.18543	0.0266437	7.49279e-11	0.125737	0.0227683
Ptafr	235.83	0.000934336	0.142357	1.47008	-2.4485	0.17075	-0.619468	1	0.791764	0.000159102	7.49279e-11	0.885315	0.118398
Ccl3	37.8237	-0.568265	-0.618473	2.90135	-3.22362	1.39249	-2.59358	0.163365	0.125838	1.21063e-08	7.76266e-11	0.00138292	4.35686e-13
Rtp4	287.803	0.669874	-0.885266	1.4971	-1.9676	-0.00340415	-2.11384	0.0813845	0.00880999	3.65795e-06	7.85218e-11	1	3.80897e-11
Igsf10	87.9328	0.386942	-0.780149	1.16622	-1.86372	-0.0209794	-0.539022	0.803264	0.500381	0.000146801	7.94435e-11	0.987266	0.0933313
AK085480	22.1273	0	0	-0.115189	-2.03299	-0.188197	-0.130247	1	1	0.796221	8.13488e-11	0.852903	0.798407
Cipc	927.609	-0.808087	0.351742	-0.25521	0.644976	-0.179609	-0.0750698	6.14785e-12	0.00495947	0.0276322	8.16967e-11	0.380358	0.592371
Ripk3	429.484	0.293293	-0.750505	1.93682	-1.29286	0.127759	-0.379702	0.219923	0.000125091	1.46253e-18	8.16967e-11	0.817803	0.0626709
Limd2	6061.56	-0.48403	-0.895553	0.749002	-1.15204	-0.371454	-1.06549	0.0217372	1.20038e-06	9.63554e-05	8.18452e-11	0.254018	4.87283e-09
Phkb	899.184	0.020999	0.361966	-1.00901	0.614404	-0.313149	-0.0966257	0.959545	0.00290863	1.67234e-25	8.19892e-11	0.0339294	0.45158
Aifm1	1432.37	0.385727	-0.689146	-0.905805	0.761412	0.15409	0.604263	0.0104804	1.48199e-06	1.08736e-13	8.48782e-11	0.591801	2.07472e-06
Csf2rb	2293.52	1.17344	-1.0646	2.38203	-2.39678	0.196578	-0.754808	0.00785381	0.00894121	8.23744e-10	8.53668e-11	0.878605	0.0762814
Malt1	1772.16	-0.0992453	-0.0201203	0.550388	-1.05671	-0.45558	-0.689809	0.725244	0.985483	0.00238263	8.82735e-11	0.0845684	6.86278e-05
Fam49b	2828.73	0.505003	-0.422342	1.16142	-1.05868	-0.0727215	-0.600321	0.00931158	0.0199668	1.15717e-11	8.95217e-11	0.902801	0.000573652
Adamts4	30.7643	0	1.22956	3.80685	-2.3861	0.847171	-0.00111508	1	0.443032	1.00186e-20	9.33698e-11	0.278847	1
Mybpc3	63.6478	1.18649	-0.992331	-2.16499	2.14318	-0.520628	0.885967	0.0061262	0.0278441	4.14338e-10	9.41303e-11	0.488401	0.0211517
Slc5a3	3153.27	0.398049	1.56172	-0.504089	1.78363	0.00238629	0.309104	0.345697	1.16364e-06	0.133196	9.48809e-11	1	0.396958
Ifi27l2a	802.775	1.19086	-1.61355	1.29555	-2.94221	0.0348025	-1.6291	0.0355492	0.00116579	0.0118513	9.65658e-11	0.997733	0.000962087
Abca4	124.184	-0.174233	0.801703	-1.24937	1.62474	0.0306118	0.757395	0.881078	0.334182	3.43931e-06	9.6873e-11	0.983729	0.0135216
E2f6	566.853	-0.300158	0.995948	-0.184892	0.793636	0.0659184	1.03969	0.072329	2.15484e-12	0.240837	9.68844e-11	0.87723	4.74054e-16
Adam12	64.9742	-1.09883	0.118695	0.872617	-2.33029	-1.25572	0.382685	0.17994	1	0.0361812	9.91703e-11	0.0220143	0.434882
Lrrc14b	37.6323	-0.73087	-0.0475454	-0.793617	1.77856	1.44806	2.25559	0.577424	0.989301	0.0127509	9.99113e-11	0.439653	0.000403596
Bcat2	1240.93	0.443696	-0.57146	-0.947041	1.23088	0.133903	0.326451	0.0707364	0.00909689	3.51769e-06	9.99181e-11	0.826208	0.157113
Pclo	184.698	-0.0973734	0.591644	-0.834755	0.757648	0.033194	0.856826	1	0.784198	6.76597e-12	1.05899e-10	0.995614	0.206335
Nepn	74.7865	0	0	-3.77997	2.04311	-0.136965	0.262272	1	1	1.73816e-32	1.08723e-10	1	0.925857
Gmds	246.962	-0.249334	0.0986429	0.830366	-0.785359	0.260546	-0.45757	0.195286	0.683699	9.22457e-11	1.09025e-10	0.298142	0.00151524
Grpel1	1405.76	0.161881	-0.132065	-0.604261	0.59376	0.24969	0.455005	0.208504	0.285008	4.11431e-10	1.11524e-10	0.118687	5.34967e-06
Ahcyl2	2741.78	-0.5578	0.33865	-1.3249	0.800696	-0.0857442	0.212888	0.000203795	0.0247989	2.09671e-25	1.14398e-10	0.834858	0.163838
Pim3	1126.5	-0.702776	0.570927	-0.00497904	1.2952	0.0016855	-0.46304	0.00558227	0.0207493	1	1.17387e-10	1	0.0529602
Zfp691	278.862	0.191501	-0.314694	-0.217769	0.802291	0.150033	-0.382343	0.296176	0.0575472	0.164184	1.18787e-10	0.625745	0.006817
Esrrb	432.987	0.491392	-0.486238	-0.924008	1.98998	-0.969557	1.30575	0.752375	0.725628	0.00794944	1.21898e-10	0.564184	0.140673
Pycard	452.672	0.598269	0.0915965	1.29361	-1.52312	0.99	-1.4937	0.0322957	0.810797	2.48842e-07	1.2199e-10	0.00133708	3.07079e-10
Ammecr1	455.747	-0.160575	0.842435	1.249	-1.68314	0.269004	1.75358	0.7377	0.00554928	7.82502e-06	1.28849e-10	0.687327	2.96501e-11
Cxcr6	298.174	-0.344977	0.229928	0.817356	-2.87051	-1.43983	-0.302126	0.544639	0.677102	0.0883041	1.31289e-10	0.00902363	0.571156
Ptprcap	1114.69	-0.728583	-0.772788	1.67677	-2.47223	0.135676	-1.58791	0.0381134	0.0169131	1.1516e-05	1.32213e-10	0.904142	1.46654e-07
Il16	3228.79	-0.77244	-0.737753	0.8084	-1.6734	-0.117372	-1.33886	0.0101235	0.00825941	0.00503778	1.35328e-10	0.894612	4.28045e-07
C730036E19Rik	19.2192	1.97924	1.68424	4.21662	-5.22101	1.70848	3.02253	0.0234262	0.0163275	1.75167e-08	1.35328e-10	0.145724	1.38575e-06
Fam26f	142.513	-0.117119	-0.483239	2.24656	-4.21117	0.23813	-1.80502	0.82208	0.154291	5.65819e-07	1.35566e-10	0.767038	4.63463e-10
Reg1	133.841	-0.178204	-0.0745906	-0.203777	-0.197094	1.14213	0.075521	5.784e-08	0.00216411	0.972119	1.43108e-10	0.930122	0.979517
Ndufa10	2225.28	-0.0145618	-0.317761	-0.970724	0.901352	0.172923	0.473326	1	0.056942	4.04585e-11	1.4642e-10	0.618675	0.00247438
Slc5a6	486.222	-0.473777	0.2659	-1.83136	1.02302	-0.194747	-0.264068	0.0277138	0.2469	2.00175e-29	1.50605e-10	0.645976	0.204664
Abhd11os	25.8638	0.974545	0.77026	1.8626	-1.89349	0.215093	-0.205241	0.520187	0.67251	3.2206e-09	1.53722e-10	0.880935	0.752243
Top3b	1338.3	-0.454095	-0.384944	-0.547375	0.766304	-0.161784	-0.241349	0.00177275	0.00649297	2.34401e-05	1.54897e-10	0.565215	0.0889922
Mmaa	378.091	0.382701	-0.819716	-0.916127	0.809889	-0.0463785	-0.177726	0.020655	2.73337e-07	3.69715e-12	1.57002e-10	0.92696	0.290805
Mdga1	65.4888	-0.117138	1.22358	2.55911	-2.63778	-0.0048455	0.543872	0.892139	0.00329764	3.74992e-09	1.58776e-10	1	0.243767
Hps5	1096.64	-0.291027	-0.0153323	-0.831786	0.741315	-0.2303	-0.430763	0.0576616	0.986	5.92746e-12	1.60743e-10	0.317642	0.000795491
Rin1	64.7233	-0.615425	0.885817	1.78317	-1.33394	-0.249803	-0.22272	0.134536	0.0283082	7.9549e-16	1.61394e-10	0.681598	0.495981
Cep170	784.499	0.651135	-0.0254924	1.02008	-1.1047	-0.18862	-0.0540849	0.00131564	0.971347	2.18919e-08	1.63142e-10	0.663477	0.845602
Kcnh8	6.65223	-0.623242	2.31076	5.06361	-4.35381	-0.955754	0.746055	0.57014	0.00257754	1.37318e-08	1.68877e-10	0.568042	0.467783
Actr8	685.502	-0.490895	0.0846767	-0.322126	0.461871	-0.0846452	-0.035876	1.9138e-08	0.454496	4.36494e-05	1.70419e-10	0.648933	0.749656
Tcaim	441.238	-0.0465392	0.118828	-1.2328	0.807995	-0.188958	-0.601418	0.892418	0.584548	1.72e-21	1.70525e-10	0.524166	3.07808e-05
Wdr78	65.7951	-1.2085	0.408146	-1.07374	1.26341	-0.780476	0.363983	0.000135418	0.322208	3.68954e-07	1.71097e-10	0.0120728	0.173526
Knstrn	441.065	0.695896	-0.171484	1.66732	-1.83302	0.578808	1.59857	0.0358586	0.668898	3.92791e-08	1.74017e-10	0.222594	2.48325e-09
AK153770	37.1925	-0.221542	-1.53497	4.38492	-2.81872	0.0874766	-1.10506	0.7247	0.00112998	4.73736e-12	1.75926e-10	0.953599	0.0059159
AI504432	929.642	0.514214	0.311275	1.40444	-2.22831	-0.0180279	-0.27109	0.25296	0.462093	0.000152994	1.77126e-10	0.995824	0.545889
Gbp3	1015.7	0.298176	0.138946	0.731623	-1.24728	0.270761	-1.52304	0.274157	0.621434	0.000689254	1.80992e-10	0.5517	1.41977e-13
Ext1	909.888	0.69356	-0.639972	0.386678	-0.629983	0.346542	0.0901581	3.78867e-09	6.08544e-08	0.000356416	1.81386e-10	0.026961	0.519462
Atp5sl	1052.82	-0.34663	-0.629848	-0.848441	0.801415	-0.181222	-0.888002	0.0278313	1.0525e-05	1.16303e-10	1.86996e-10	0.52826	3.75576e-11
Kirrel	270.972	1.67382	1.52409	0.613674	-1.11223	-0.318232	-0.550614	0.169076	0.117143	0.00153092	1.92775e-10	0.368305	0.00487755
Elfn1	131.091	-3.55878	1.164	-1.03117	2.14766	-1.03613	0.654916	0.000183601	0.479307	0.00673162	1.94701e-10	0.23284	0.294233
Dapp1	1120.82	0.089222	0.401243	1.78246	-1.38298	-0.197943	0.467036	0.836802	0.100418	7.63555e-15	1.96091e-10	0.730429	0.0506491
C1ql3	46.1452	-2.28581	1.3382	2.89871	-2.80606	-1.17803	0.229474	0.00017217	0.0451314	4.76092e-10	1.97579e-10	0.172455	0.776992
5430427O19Rik	289.157	1.95509	-0.308208	1.80321	-2.41959	0.190117	-1.22937	1.58949e-07	0.480579	9.71382e-06	1.97831e-10	0.869523	0.000549184
Itga1	879.735	0.315843	-0.417137	-0.221421	-1.06401	-0.27358	-0.259679	0.328162	0.201422	0.304831	2.04456e-10	0.45416	0.21086
Smtnl2	274.859	-1.23754	1.97725	0.815422	-1.212	-1.02913	0.470972	0.251751	0.0628708	8.39e-05	2.04804e-10	0.00816967	0.187411
Slc37a4	1179.26	-0.175246	-0.293917	-1.47935	1.16431	-0.0682489	-0.127858	0.548996	0.216441	6.09874e-15	2.08253e-10	0.925148	0.633283
Ctxn1	136.218	-0.163811	0.709916	2.52018	-2.15432	0.0175985	0.254224	0.786196	0.0667521	1.92893e-12	2.13276e-10	0.997194	0.622131
Elf4	1850.35	-0.531228	-0.493086	1.19994	-1.20745	-0.119773	-0.86229	0.0185011	0.0187918	2.18373e-09	2.21706e-10	0.839575	1.26603e-05
Cep55	110.491	0.949224	0.346065	2.11008	-2.31819	0.351195	-1.029	0.0275718	0.452029	2.50678e-08	2.24386e-10	0.674446	0.00318849
Gbp7	928.538	-0.0522825	0.911516	0.977578	-1.50162	0.23581	-0.512323	0.951453	0.000450556	0.000146619	2.25502e-10	0.71461	0.0618424
Lrpprc	1662.04	-0.568954	0.491884	-1.06988	0.796532	0.0112073	0.579217	0.000172299	0.000806716	1.51373e-16	2.26637e-10	0.990727	1.76843e-05
AW112010	1297.8	1.24614	-0.4975	1.30834	-2.11888	0.274479	-1.0765	0.00103838	0.204906	0.000279311	2.32503e-10	0.774329	0.00232075
Nefh	65.8221	-0.0933649	-1.06432	2.61961	-2.65376	0.748114	0.108139	0.849259	0.000375496	1.00437e-08	2.43792e-10	0.0428768	0.75754
Cenpt	239.779	0.0822352	-0.194362	1.48285	-1.27677	0.26704	0.770782	0.841169	0.475737	3.46755e-12	2.4596e-10	0.552348	0.000206673
Adam19	859.232	-0.326786	0.464817	0.899585	-2.01112	-0.147349	-1.01011	0.479379	0.220039	0.0117801	2.48109e-10	0.893644	0.00315636
Large	194.997	-0.0669458	0.0639383	0.527408	-1.12743	-0.428009	-0.158974	0.9191	0.933429	0.00878058	2.48773e-10	0.204714	0.542993
Cdc42ep1	335.963	0.608721	0.214276	0.420979	-0.638154	-0.393501	-0.323204	0.336208	0.840559	0.000124196	2.49852e-10	0.0108939	0.00896117
Ren2	846.827	-0.43508	-1.17391	-3.10157	2.56763	-0.132012	-0.081268	0.535186	0.0689528	1.51378e-13	2.53706e-10	0.993967	0.919223
Dusp2	517.473	0.510995	-0.663225	2.28512	-1.92168	0.583291	-1.50524	0.0924219	0.012879	2.29414e-11	2.66565e-10	0.153848	1.01704e-09
Lrpap1	4077.47	0.475051	-0.0908367	-1.54415	1.01501	0.0718661	0.106439	0.017105	0.714859	7.89178e-21	2.6963e-10	0.90593	0.65138
Cd69	526.493	0.0882028	0.400429	2.56425	-2.79123	0.558632	-1.43656	0.925264	0.279426	2.90828e-08	2.71036e-10	0.368594	9.1064e-06
Ptcd3	1061.57	-0.10036	-0.481864	-0.614747	0.658653	-0.0608742	0.431215	0.545067	8.53493e-05	2.42245e-08	2.76945e-10	0.864517	0.00012304
Cxcl5	47.6602	-0.72797	1.82075	5.55493	-4.47725	-0.153778	0.974536	0.439287	0.0118216	4.18838e-10	2.76945e-10	0.943615	0.184987
Cd2ap	3277.29	0.657801	-0.528263	1.00477	-0.990501	-0.0230838	-0.296098	0.000389575	0.00283224	1.09358e-09	2.77186e-10	0.976729	0.112887
Emcn	862.493	2.07312	0.488347	-0.577772	1.07314	-0.163429	-0.144359	0.0260107	0.579674	0.00225464	2.77542e-10	0.79309	0.640366
Gm8979	276.859	0.48677	0.227498	1.8124	-2.07408	0.247785	-1.40813	0.227526	0.573399	1.62529e-07	2.78148e-10	0.778292	7.74179e-06
B3galt1	22.7914	3.54627	-2.80929	0.872196	-2.25649	0.0680873	-0.503225	0.000983987	0.00497999	0.0264188	2.98957e-10	0.96606	0.230195
Gm10222	194441	-0.788397	0.787967	-1.55001	1.40514	-0.348008	0.359337	0.00311534	0.00131299	2.76611e-11	3.03694e-10	0.483077	0.187351
Lrrc66	339.927	0.216923	1.7024	-2.33628	2.43181	-0.647223	0.077259	0.870138	0.0109561	8.343e-09	3.06997e-10	0.565636	0.9461
Prps2	1567.57	-0.760282	0.277583	-0.973824	0.820096	-0.576591	-0.389907	3.85326e-07	0.0768288	6.45756e-13	3.10114e-10	0.00131249	0.00775178
Bdh1	1785.37	-1.90295	0.854371	-1.75619	1.5359	-0.286128	0.181116	2.10696e-11	0.00342229	4.66657e-12	3.13165e-10	0.657991	0.610928
Zfp599	43.2304	-0.281945	-0.118236	1.30019	-1.58248	-0.163368	0.149947	0.482672	0.835751	9.13286e-07	3.17718e-10	0.8011	0.626764
Dok7	14.0495	0.0777889	0.800537	-1.66074	2.2368	-0.791623	0.178248	1	0.597822	1.67327e-05	3.18124e-10	0.328351	0.799902
B3gnt9	72.8752	-1.00256	0.903143	0.948946	-1.39588	0.218903	-0.732878	0.0049758	0.0208906	5.9599e-05	3.35078e-10	0.682332	0.00111045
AK157878	48.413	-0.598477	-0.960501	-1.22063	1.32203	-0.833291	-0.28671	0.0708522	0.0235376	4.32589e-08	3.38723e-10	0.00672208	0.333445
Etfa	2668.74	0.314777	-0.28157	-1.07865	0.844043	0.120138	0.641918	0.0733424	0.0888374	9.21579e-15	3.47743e-10	0.75686	9.83147e-06
Cml5	415.308	2.00704	-0.851568	-1.80123	2.09102	-0.267354	0.273802	0.0879735	0.446919	3.24039e-07	3.52998e-10	0.836831	0.640671
Kdelr3	25.9507	0.116498	1.26431	1.84808	-1.92799	0.475651	-0.836605	0.973567	0.114218	1.44228e-08	3.64244e-10	0.512411	0.0279281
Bckdha	2182.75	0.0651735	-0.771521	-1.03673	0.933884	0.0249309	-0.373344	0.831034	3.12252e-06	2.64082e-11	3.80742e-10	0.971992	0.0316199
Vsnl1	4.19081	0.838703	0.294169	-3.31093	5.34065	-1.42553	-0.620112	0.641297	0.923345	0.000358227	3.81387e-10	0.489878	0.70461
Oas1g	46.4003	1.90959	-1.13565	2.44623	-3.05186	0.597166	-2.23766	0.000488411	0.0364756	1.72023e-06	3.84913e-10	0.596004	2.7622e-05
Ndufab1	1112.56	0.255876	-0.0327462	-0.913506	0.750268	0.133487	0.765608	0.123793	0.918634	2.07139e-13	3.91946e-10	0.67941	3.07992e-09
Leprot	1875.9	0.608826	0.42806	0.744797	-0.788876	0.239999	0.121906	2.83773e-05	0.00216873	2.20833e-08	3.92153e-10	0.338225	0.4627
Idh2	3391.2	-0.670799	0.383067	-0.97278	1.15553	-0.0962265	0.371333	0.00271088	0.0851835	7.4477e-07	3.99783e-10	0.885831	0.0904831
AK083547	127.309	-0.650634	1.00454	-1.22206	2.15414	-0.579702	-0.200728	0.358749	0.127572	0.00139595	4.015e-10	0.431169	0.698827
Ido2	73.7894	-1.92676	2.24892	-3.23599	2.06872	2.29838	-2.90803	0.0702759	0.0389268	6.02974e-22	4.03478e-10	0.00272316	5.60991e-05
Edaradd	154.814	-0.359205	0.307177	1.25035	-1.84306	-1.00928	-0.547647	0.405766	0.446901	7.99589e-05	4.1877e-10	0.0168337	0.107945
Hoxb3	255.517	-0.557377	1.6339	1.19723	-1.23538	0.157497	-0.424161	0.190958	4.55377e-06	9.68078e-09	4.19294e-10	0.812605	0.102953
Dnah11	44.6378	-1.0398	0.804548	-2.32267	3.05124	-0.410391	-0.190786	0.141001	0.273812	9.5416e-06	4.31465e-10	0.792407	0.816043
Cd163	394.763	0.339072	-0.864833	2.3467	-3.93246	-0.0405992	0.449421	0.747259	0.26805	0.000404729	4.38622e-10	0.981365	0.573705
Acad12	281.394	-0.330617	0.550902	-1.20005	1.24129	-0.371253	-0.035548	0.305991	0.0545577	9.98006e-09	4.38622e-10	0.417559	0.930613
Bzw2	1005.16	-1.05063	0.437397	0.710496	-0.602348	-0.0330976	-0.00104205	2.19838e-23	5.4273e-05	2.1316e-12	4.38624e-10	0.925801	1
Gpr176	34.5437	1.38896	-2.22794	2.35692	-2.14731	0.173538	-1.10499	0.00734335	0.000959741	1.69199e-10	4.38933e-10	0.878889	0.0022398
BC035044	272.559	1.25604	-0.858383	1.26765	-2.35049	-0.378439	-0.343908	6.66365e-07	0.000545809	0.000151357	4.42219e-10	0.395644	0.195723
Ciao1	935.093	-0.0568545	0.0708801	-0.582678	0.460594	0.0648043	0.334913	0.661949	0.533303	2.56368e-14	4.57914e-10	0.769299	3.7049e-05
Cd47	4281.81	1.21956	0.332056	0.968087	-1.11177	0.380498	0.913813	8.28814e-10	0.110496	3.15928e-07	4.67106e-10	0.255973	1.1439e-06
Uqcrc2	5797.85	0.602623	0.531745	-1.1829	0.950283	0.132705	0.422267	0.000827977	0.00161341	7.39196e-14	4.68601e-10	0.763242	0.0142222
Tdrd5	70.4909	-0.649467	4.93178	-1.25149	1.27459	-0.320241	0.362376	0.668308	3.48115e-08	5.68189e-09	4.70141e-10	0.929961	0.820267
Calr3	72.5155	0.549506	0.911747	-0.236373	2.04554	0.465862	1.14822	0.57014	0.251955	0.630681	4.73054e-10	0.580671	0.00241803
Cdk1	1025.53	0.443917	0.362398	1.63298	-1.90986	0.922527	2.04997	0.294097	0.363746	4.84732e-07	4.81364e-10	0.0429124	1.42886e-11
Tes	1157.61	-1.03732	0.209466	1.4217	-1.10346	-0.363677	-0.679584	2.261e-07	0.354665	1.16049e-14	4.89862e-10	0.289575	0.00044134
Neurl4	1750.04	-0.569988	-0.405163	-0.782036	0.645512	-0.0808381	0.252641	2.81401e-06	0.00104846	3.88314e-13	4.93929e-10	0.799799	0.0348786
Ap1g1	3038.34	-0.27664	-0.25837	-0.559432	0.521654	-0.104758	-0.152018	0.00778168	0.00991034	1.83823e-10	5.0819e-10	0.609685	0.133245
Ngef	438.14	1.73579	-0.181332	-1.0445	1.1466	0.760849	-0.248626	0.0866179	0.872601	8.10553e-08	5.0819e-10	0.47601	0.718311
Xaf1	306.283	-0.127794	-0.723539	1.01782	-1.39608	0.105499	-1.47992	0.741702	0.00403916	2.40034e-05	5.12943e-10	0.895604	2.19082e-10
Gpr174	427.459	-0.544429	0.84977	1.71558	-3.53438	-0.211054	-1.47497	0.319909	0.0632872	0.00133956	5.13291e-10	0.868123	0.000602355
Letm2	215.172	-0.282781	-0.0649048	-0.542866	0.917609	-0.345068	0.0593901	0.149392	0.816929	0.000997951	5.13759e-10	0.182076	0.797834
H2afy2	83.9225	0.388065	-1.24867	0.620406	-0.924047	-0.384952	-0.21607	0.600529	0.131317	0.000115649	5.17465e-10	0.27702	0.413653
Map3k7cl	494.469	1.30386	-0.140488	-1.19879	1.25305	-0.780466	0.784091	0.33948	0.940205	1.58383e-08	5.19705e-10	0.143988	0.0327298
Ndufaf6	141.926	0.801962	0.0341645	-0.707633	0.824864	-0.0852388	0.289628	0.000379426	0.963792	5.85453e-07	5.22226e-10	0.873168	0.117977
Hk2	200.871	-0.328721	-0.282516	2.23367	-2.32318	0.259401	-0.48523	0.563478	0.588588	1.47702e-08	5.23165e-10	0.825754	0.292628
Hecw2	123.819	1.67352	0.271218	-0.944717	1.64888	0.378227	-0.141679	0.00340554	0.729225	0.00134995	5.3218e-10	0.569142	0.740904
Matn1	8.11755	0.0308974	-0.531437	-2.5873	6.39482	0.852072	0.155018	1	0.755484	0.0299207	5.36168e-10	0.62731	0.892785
Gm11710	66.0673	-1.00941	1.37461	2.12778	-4.88401	-0.306334	-0.859203	0.246915	0.0677707	0.00450459	5.41914e-10	0.893744	0.296362
St6galnac1	97.3665	0.227999	-0.415564	-1.65535	2.80682	-0.169807	-1.25247	0.781578	0.476166	0.0010653	5.45445e-10	0.916749	0.0101816
Pvr	344.376	0.562342	-0.491418	1.28914	-0.856944	0.0478805	-0.758811	0.000833866	0.00323219	2.99962e-19	5.59969e-10	0.929119	7.49605e-07
Sulf2	611.398	-0.504726	-0.624649	0.865721	-0.900189	-0.144218	-0.142044	0.00441064	0.000262692	1.60231e-08	5.65963e-10	0.722448	0.471618
Gimap7	411.68	0.311701	-1.47702	2.49017	-3.26993	0.437053	-2.25087	0.517042	8.87525e-06	2.03853e-07	5.91563e-10	0.539846	3.11105e-12
0610009O20Rik	1072.05	-0.337292	0.00158311	-0.740089	0.611092	-0.0244956	0.523309	0.00651532	1	5.04912e-13	5.95193e-10	0.95056	6.40302e-07
Psme1	3062.15	0.292827	-0.475966	0.861079	-0.727229	0.116821	-0.6961	0.0442802	0.000170178	2.04511e-12	5.98017e-10	0.710998	1.49053e-08
Pnp	1846.79	0.0729156	0.0822161	0.560737	-0.877775	0.225847	0.788504	0.785351	0.707663	0.000298162	6.11475e-10	0.47137	1.61028e-07
Gfm2	987.635	-0.367802	-0.154947	-0.841047	0.747396	-0.134099	0.0723327	0.0158292	0.351345	2.41695e-11	6.33408e-10	0.672267	0.686461
Ctla4	149.663	1.01766	-0.576677	3.46874	-3.93036	1.71879	-3.13108	0.0241343	0.198432	2.59597e-08	6.33419e-10	0.000390534	2.33571e-16
Tuba1b	11428.8	0.0838794	-0.15324	0.536821	-1.11787	0.408789	1.20372	0.811995	0.528609	0.00868259	6.36434e-10	0.21967	2.19082e-10
Tex2	1260.68	-1.273	0.786297	-1.05276	0.761262	-0.583808	0.94121	2.47178e-19	2.7637e-08	1.02867e-16	6.38376e-10	0.000538341	7.37641e-13
Adamts8	35.9829	0	0	-1.24022	1.90945	-0.112759	-1.06755	1	1	0.000253481	6.43566e-10	0.923646	0.00483628
Tmod3	2716.08	-0.0772674	0.450964	0.513141	-0.930293	-0.43313	-0.143379	0.781126	0.00711156	0.00215279	6.4631e-10	0.0765076	0.472953
Cyp4a12b	58.8024	0	0	4.25056	-3.56856	0	0	1	1	3.35144e-12	6.52919e-10	1	1
Agps	2124.81	0.33322	-0.347485	-0.570165	1.21837	-0.180068	0.0736791	0.213832	0.145372	0.0110251	6.54706e-10	0.748351	0.814392
Clu	14173.1	0.902369	-0.22583	3.12069	-2.95573	0.278237	-0.747574	0.153956	0.772552	4.72474e-10	6.62042e-10	0.865123	0.200426
Rcc2	2552.72	-0.699231	-0.367684	0.673141	-0.701309	0.122381	0.393119	3.27822e-08	0.00375386	2.08124e-08	7.11349e-10	0.674267	0.00122424
Ndufb5	1672.78	0.696926	-0.299914	-0.824832	0.711188	0.153481	0.143106	2.10548e-07	0.0296292	6.4998e-12	7.2178e-10	0.57832	0.33913
Nprl2	412.808	-0.52546	-0.397219	-0.62674	0.701068	0.0609437	-0.272741	0.000119436	0.00631966	2.13034e-07	7.2409e-10	0.87898	0.0442137
Dnm3os	83.6116	-0.286831	0.510443	1.55088	-2.24353	1.33415	-0.576747	0.730772	0.465121	7.40512e-05	7.43159e-10	0.0106509	0.184397
Nt5c	813.58	0.474499	-0.68687	0.759827	-0.765076	0.082836	-0.242588	0.00097579	2.69681e-07	6.86019e-09	7.5973e-10	0.833725	0.0927122
Echs1	2046.62	-0.077744	0.305841	-1.09339	0.926335	-0.00442099	-0.0539836	0.790369	0.0981422	2.75379e-12	7.62342e-10	1	0.824872
D330041H03Rik	161.816	-0.642361	0.588255	-0.924895	1.06123	-0.115175	0.812163	0.00366446	0.0112446	5.26025e-07	7.85159e-10	0.820713	1.74136e-06
C1qtnf5	119.345	0	2.42586	2.02606	-1.50601	0.318733	0.107262	1	0.0327843	3.07548e-15	7.99632e-10	0.615601	0.783448
Stra6	55.4197	-1.43175	0.687811	1.41719	-2.26351	0.55478	-1.62608	0.0568369	0.511798	0.00040056	8.07689e-10	0.506912	7.3454e-05
Gatm	6449.88	0.521077	0.64807	-3.69124	1.77629	0.140042	-0.0733915	0.178974	0.0577129	2.48402e-36	8.18748e-10	0.893504	0.881459
Sfn	306.691	-0.831115	-0.717009	2.49688	-1.52694	-0.00638951	-1.31562	0.00478076	0.0117555	7.25511e-22	8.3334e-10	1	8.55776e-07
Kcnk6	361.597	0.958381	0.00384676	0.827909	-1.57642	0.373919	-0.238736	0.000661836	1	0.00299538	8.40445e-10	0.47137	0.441866
AK048595	110.94	-0.620333	0.317787	-0.736331	0.690422	0.708103	-0.476957	0.196423	0.652875	3.90113e-10	8.40445e-10	0.0216704	0.0475597
Sdc1	525.099	0.864477	-2.20834	2.17097	-1.78877	0.569063	-1.75097	0.0166964	3.23156e-11	8.3881e-13	8.52463e-10	0.327634	1.35275e-08
Ciart	49.591	-0.572792	2.02517	-0.867767	2.78563	-0.148826	-0.419283	0.457735	0.000370898	0.121301	8.58268e-10	0.930789	0.493041
AK142678	169.461	0.525929	-1.06722	3.15442	-2.99197	0.167211	-1.84416	0.266494	0.00603651	8.0145e-09	8.77767e-10	0.89854	2.70339e-07
Olr1	55.9357	0.924794	-0.289571	3.72604	-3.73166	-1.10203	2.66307	0.0983666	0.653965	4.95977e-08	9.15649e-10	0.154433	1.01268e-08
Col8a2	71.5072	-1.09237	-0.447174	0.808309	-2.35004	-0.575345	0.220225	0.0183669	0.487557	0.0377994	9.16678e-10	0.303327	0.582577
Fh1	2027.71	-0.00608394	-0.665471	-0.89835	0.725848	-0.0764974	0.25817	1	8.8801e-07	2.7164e-13	9.35936e-10	0.8473	0.0642826
St6gal1	2157.79	-0.764628	-0.0177825	1.21396	-1.07675	0.547	-2.06402	0.000155987	0.998955	3.9747e-11	9.38199e-10	0.0451919	2.42644e-30
Adamts5	294.563	0.60031	3.96755	0.485368	-1.80906	-0.0428491	0.26686	0.633733	8.3434e-06	0.188297	9.47048e-10	0.972977	0.499644
Eva1b	225.777	-0.593064	0.00729465	1.3297	-1.21343	0.214785	-0.71294	0.0226473	1	1.66786e-10	9.82668e-10	0.684153	0.00139119
Gusb	1562.37	0.776231	-0.263973	0.716768	-1.11897	0.307903	-0.511261	0.0002474	0.23769	0.000332648	9.90973e-10	0.424255	0.0120131
Pf4	11549.9	0.459414	0.760575	2.17529	-2.505	-0.256842	1.25036	0.415284	0.0772796	4.10319e-07	1.00872e-09	0.827162	0.00230488
Rhox6	17.531	0	0	-0.718871	1.80964	0	0	1	1	0.0428191	1.01569e-09	1	1
Ralyl	10.5608	2.39924	-1.16665	-1.92279	2.2335	1.97944	-3.40405	0.0646076	0.374556	8.13204e-07	1.04529e-09	0.191972	0.0009056
Pdgfb	412.69	0.607642	-1.26951	0.988861	-1.35257	0.23245	0.155544	0.0292075	4.50397e-07	3.49594e-05	1.07036e-09	0.693048	0.621654
AK085625	57.1492	0	0	-2.12825	1.84905	0	0	1	1	1.1261e-11	1.08211e-09	1	1
Slitrk4	5.77239	0.933276	2.58156	3.6821	-5.12907	-1.70057	1.6266	0.584737	0.0422724	1.41816e-06	1.08294e-09	0.217592	0.0714374
Usp2	790.913	-0.837016	0.297761	-0.464193	1.62295	0.22586	-0.321195	0.0301999	0.530786	0.154912	1.13547e-09	0.794221	0.406136
Atp2a2	5277.91	-0.0813232	-0.241182	-0.579902	0.624356	0.33178	0.338216	0.638275	0.0545843	8.64191e-08	1.1449e-09	0.0378529	0.00283141
Flna	16288.4	0.475861	-1.23809	1.27291	-1.4661	-0.244324	0.217151	0.13274	1.44858e-06	6.44338e-07	1.17565e-09	0.705604	0.502116
Zfp418	92.3194	-0.460312	0.196303	-0.209149	1.45655	-0.202938	-0.416478	0.176053	0.615247	0.547499	1.17565e-09	0.776634	0.165515
Plekha7	660.253	-1.72083	0.657792	-0.943219	0.826319	-0.364352	-0.525557	6.37605e-16	0.0146024	2.64478e-11	1.24973e-09	0.185336	0.0039445
Slc35f1	67.0944	0	0	-2.03414	1.25439	-0.649009	0.483372	1	1	1.66201e-22	1.26081e-09	0.575815	0.505247
Gins2	136.522	1.54842	-0.606463	1.91024	-1.26935	0.61699	1.41471	1.44937e-08	0.0372591	1.06592e-16	1.27714e-09	0.0381228	4.9611e-13
Phf11a	84.3031	0.755526	-1.36193	0.905554	-2.94082	0.0297039	-2.2618	0.112828	0.000958091	0.0565311	1.2832e-09	0.99727	9.79257e-09
Med20	1075.35	-0.0224266	0.401898	0.0178119	0.632646	-0.0255994	0.71019	0.955825	0.000750257	0.933361	1.29145e-09	0.950393	5.10305e-11
Ttc13	875.775	-0.251862	-0.151456	0.597361	-0.648407	0.0384598	-0.0363446	0.0585419	0.266366	1.26497e-07	1.32763e-09	0.923646	0.827728
Tapbpl	601.683	-0.289737	-0.420921	0.636362	-0.915855	0.30654	-1.38965	0.132028	0.0136426	9.69123e-05	1.35157e-09	0.27402	1.49074e-19
Cxcl9	202.129	0.789266	-1.5821	0.678422	-3.22105	0.550908	-2.91505	0.287504	0.0245026	0.301176	1.35157e-09	0.690972	3.54644e-08
Tagln2	12592.8	0.0497933	0.0838747	1.35618	-1.45499	-0.0803971	0.0168899	0.965773	0.847042	8.66062e-08	1.36801e-09	0.931161	0.980411
Ptgfrn	414.266	-0.580377	1.03896	1.26642	-1.37869	0.0305965	-0.563929	0.0544084	8.51401e-05	1.42981e-07	1.37481e-09	0.978871	0.0308494
Ndufv2	2471.13	1.05111	-0.180958	-0.761599	0.711425	0.250011	0.584166	2.03293e-15	0.218758	5.60519e-10	1.3812e-09	0.270035	3.49075e-06
Slc39a8	958.392	-0.587318	1.62553	-0.903327	1.47773	0.188801	1.82132	0.126297	3.87932e-07	0.0007552	1.41447e-09	0.800892	1.48163e-12
Igtp	5184.89	0.42676	0.885078	0.717536	-1.74305	0.590484	0.22209	0.281414	0.0048157	0.030118	1.42056e-09	0.280852	0.572479
Anxa1	4418.64	2.29245	-0.0935344	2.43604	-1.80143	-1.22803	3.21063	4.34173e-12	0.87828	2.23992e-15	1.43027e-09	0.00357066	2.13002e-25
Dync1i1	22.8457	0	0	-0.728583	2.83195	-0.377036	-0.493053	1	1	0.251209	1.43718e-09	0.739772	0.374633
Sugct	747.477	0.935675	0.62132	-1.8356	1.75131	-0.587348	0.216572	0.17095	0.347861	1.313e-09	1.52581e-09	0.419623	0.682141
Hn1l	956.105	-0.173179	0.243249	0.662523	-0.819872	0.00702221	0.455448	0.394638	0.163115	4.97444e-06	1.52746e-09	1	0.00232616
Slc13a2os	6.1403	0	0	2.71988	-3.77596	-1.63919	-0.192697	1	1	1.82399e-05	1.54837e-09	0.454424	0.919065
Skiv2l2	1258.07	0.517417	-0.438117	-0.663164	0.695273	0.0706005	0.38591	0.000143676	0.000951896	4.8036e-08	1.58295e-09	0.854079	0.00213907
Arl6ip5	2520.65	-0.372939	-0.111092	0.507065	-0.527145	-0.122118	-0.20652	0.000203336	0.312214	3.86914e-08	1.65151e-09	0.538527	0.0379305
Rprm	37.8526	-2.91725	4.08226	2.34912	-1.96187	-0.341137	1.25033	0.00257199	1.56428e-05	8.29604e-12	1.65467e-09	0.822462	0.0149702
Trim30d	25.5802	-0.525528	2.53637	2.46509	-3.66751	0.122343	-1.348	0.47033	1.13278e-06	1.37054e-05	1.66661e-09	0.948856	0.00844402
Hmgxb3	739.73	-0.570171	-0.307598	-0.406094	0.468073	-0.0777796	-0.000567881	4.45831e-10	0.00257903	9.43793e-07	1.72076e-09	0.714934	1
Slc6a17	101.633	0	0	-1.68099	2.18097	0.915682	-1.40825	1	1	1.4155e-05	1.72076e-09	0.545862	0.0995499
Ubash3a	285.816	-1.75473	0.527182	2.58418	-3.40339	-0.233065	-0.361273	2.33618e-09	0.0895675	1.1633e-07	1.72365e-09	0.74999	0.273317
Clec4d	1419.12	2.39566	0.449414	4.4814	-2.95882	0.150496	0.846759	1.51854e-07	0.366789	5.00002e-11	1.73763e-09	0.922103	0.0764666
Ddn	104.515	-2.36835	-0.229413	-2.50876	1.8025	-0.544369	-0.547724	2.86887e-06	0.810917	2.75042e-16	1.74167e-09	0.486325	0.258963
Cd79a	8337.07	0.310116	-1.43255	2.43877	-2.53541	-0.0744432	-1.50579	0.648967	0.000866824	3.69566e-08	1.75429e-09	0.955306	0.000410192
Map4k4	1905.6	-0.323746	-0.491278	0.73982	-0.849306	-0.320931	-0.666818	0.0702392	0.00173335	7.9936e-07	1.7764e-09	0.208689	8.80027e-06
Cxcr4	2875.48	0.911415	-0.12924	1.56582	-1.46279	1.31144	-0.275728	0.000794099	0.714445	9.64211e-10	1.77806e-09	8.53174e-06	0.352387
Il2rb	1305.55	-0.993759	0.340429	1.28238	-2.10651	0.220458	-1.24559	0.00600895	0.376601	0.000469775	1.77806e-09	0.822462	0.000154505
Ly6a	5609.19	-0.0179599	-0.71664	1.38844	-1.52781	0.324989	-1.98316	1	0.0119469	2.4234e-07	1.79172e-09	0.592668	8.6341e-14
AK151815	29.695	0.920992	1.22145	1.03641	-1.39885	-0.171622	-1.02413	0.526731	0.398633	2.81062e-05	1.79592e-09	0.803044	0.000185292
P2ry12	2478.1	-0.522165	1.53585	1.90416	-2.82216	-0.100526	-0.297998	0.318543	0.000220335	5.52281e-05	1.81897e-09	0.945774	0.581121
Muc13	131.686	0.264092	0.730303	3.72993	-3.79083	-0.571503	1.59185	0.785062	0.242742	3.03702e-08	1.83055e-09	0.645039	0.00391094
Fat1	1368.68	-1.54454	2.43525	1.60394	-0.894722	-0.218897	-0.437145	0.15706	0.0205021	4.87388e-26	1.83827e-09	0.535885	0.0143839
Mab21l3	42.2582	0.874688	-1.3035	1.37747	-1.73907	-0.648357	-2.21768	0.491641	0.248184	8.30729e-06	1.85003e-09	0.242096	8.99762e-09
Ccbl2	1095.06	-0.289338	0.110411	-1.13566	1.15195	-0.0691702	0.0336326	0.377149	0.803084	1.70708e-08	1.87736e-09	0.930122	0.931806
Acadm	8220.13	-0.239798	0.588878	-1.51858	0.998247	-0.222031	0.228328	0.318543	0.00195881	5.16817e-19	1.90769e-09	0.575815	0.277663
Slc22a13	1206.2	1.67589	-0.505161	-1.44898	1.53196	-1.15447	0.908223	0.196423	0.705018	6.60207e-08	1.99384e-09	0.357445	0.283422
Slc26a7	19.6822	0	0	-2.21201	2.7813	0.507242	0.7687	1	1	7.91034e-06	2.00263e-09	0.873849	0.681304
Dusp22	565.75	1.07509	-0.726212	0.386628	-1.00063	0.0796545	-1.4655	1.47255e-08	0.000103192	0.0472932	2.00361e-09	0.895604	1.20704e-16
Poldip2	1202.73	-0.0469046	-0.173892	-0.729425	0.5967	0.102688	0.288736	0.821587	0.196621	1.5413e-12	2.02335e-09	0.709992	0.0116842
Bet1l	651.727	0.289885	-0.24688	-0.12145	0.636322	0.0645619	0.0268997	0.0257567	0.049786	0.398522	2.03539e-09	0.855792	0.883002
Xcr1	72.062	1.23416	-2.09212	0.289606	-3.66391	-0.64398	-1.68867	0.110739	0.010365	0.736383	2.04236e-09	0.600581	0.0048437
Psmc3	3396.81	0.251815	-0.125218	-0.217233	0.675566	0.273866	1.02198	0.0824871	0.394188	0.111293	2.04559e-09	0.168608	2.87653e-18
Cygb	462.777	2.14423	-2.28306	1.62976	-1.63066	1.10412	-1.33186	2.66196e-10	3.73456e-10	1.27495e-08	2.08938e-09	0.00406871	4.08684e-06
Pla2g2d	463.28	-0.0177741	-0.462863	1.80418	-3.43013	0.385561	-2.06893	1	0.657599	0.00134995	2.11377e-09	0.804557	3.479e-05
Pdlim4	113.228	1.60292	-0.411819	1.72786	-2.0475	0.0350692	-0.430426	4.75744e-05	0.345727	1.83782e-06	2.11377e-09	0.988619	0.301495
Hoxb8	504.259	0.255105	0.275899	0.767991	-0.760291	-0.0884063	-0.242014	0.842269	0.962109	9.48399e-09	2.1808e-09	0.939334	0.592383
Ak4	3657.29	-0.121126	0.36548	-2.50477	2.13483	-0.331317	1.18241	0.963653	0.761241	1.19009e-11	2.20538e-09	0.793203	0.00843675
Ifnar1	2084.91	-0.073155	-0.173173	0.382013	-0.549327	-0.145689	-0.32186	0.61867	0.116279	0.000125702	2.23134e-09	0.464907	0.00126863
Itih4	152.187	2.91656	-3.0976	6.96949	-6.85203	0.495587	-0.839662	0.0428437	0.0159657	6.99005e-09	2.23707e-09	0.890441	0.579074
Ppp1r1a	1149.89	1.96129	-0.797585	-0.851183	1.59104	-1.54737	-0.147523	0.107133	0.49997	0.00397243	2.27227e-09	0.0676692	0.875314
Rac3	42.2441	-0.565241	-0.390015	1.0802	-1.20332	-0.105245	0.138515	0.0441167	0.260057	4.43655e-07	2.28408e-09	0.910009	0.709222
Ralb	1046.39	1.09248	-0.376142	0.473662	-0.89477	-0.0778998	-0.030753	8.46627e-11	0.0294671	0.00466958	2.28885e-09	0.884498	0.908827
Trim14	704.265	-0.468988	-0.273871	1.27011	-1.1607	0.0560094	-1.28484	0.039319	0.228375	5.59726e-10	2.28885e-09	0.938144	2.83586e-11
C7	141.927	0.482189	-0.48647	2.78548	-2.14141	2.49343	-1.08391	0.746666	0.709587	8.74664e-14	2.28885e-09	1.32941e-07	0.00872175
Cd247	1304.57	-1.51352	0.710151	1.47813	-2.11226	-0.221236	-1.40333	5.04961e-06	0.0323667	5.23381e-05	2.33187e-09	0.799973	7.38881e-06
Wbscr17	5.57933	0	0	1.66834	-3.07546	-0.0386502	0.229826	1	1	0.00141312	2.3843e-09	0.99956	0.831197
A330023F24Rik	333.531	0.447314	-0.115398	-0.389175	1.50348	0.435869	-0.294101	0.216191	0.807775	0.219747	2.39764e-09	0.417254	0.371902
Stat1	3797.95	-0.860547	-0.469016	0.582296	-1.2229	0.512653	-2.01172	0.000271736	0.0451639	0.0121168	2.41472e-09	0.146645	1.74611e-21
Nploc4	1864.76	-0.014436	0.0676903	-0.125662	0.746562	0.310794	0.752928	1	0.732339	0.464591	2.45782e-09	0.153619	1.06083e-08
Mmrn2	403.583	0.427482	0.862053	-0.659641	0.86144	-0.191755	-0.30815	0.70296	0.350024	2.17448e-05	2.49256e-09	0.575815	0.0763801
BC005764	69.7524	-0.705796	2.40507	2.98372	-2.38356	-0.141696	1.95164	0.22646	1.54212e-07	3.38311e-12	2.65287e-09	0.92557	2.45844e-06
Tfap2a	52.0206	0.141325	0.281967	0.95833	-0.984657	0.402188	-0.965438	0.97086	0.897856	4.09326e-08	2.66812e-09	0.786296	0.200341
St8sia2	16.4703	0.11049	-1.56218	1.9427	-2.3318	-0.913509	1.27199	0.956024	0.0987589	2.24276e-06	2.67532e-09	0.168524	0.00227187
Dlgap5	688.421	0.214722	-0.0454497	1.93046	-2.07916	1.0244	2.0177	0.690862	0.975008	1.31117e-07	2.72948e-09	0.0321242	4.7954e-10
Mrpl39	627.91	0.384552	-0.0891208	-0.71772	0.575157	0.00253473	0.164538	0.00188045	0.557904	7.66844e-13	2.82812e-09	1	0.167905
Mrpl10	1344.34	-0.0910688	-0.345276	-0.563754	0.516897	0.062371	-0.0823401	0.496361	0.000677573	5.60189e-10	2.85039e-09	0.822519	0.48636
Got1	1336.98	-1.00556	0.0945958	-0.671264	0.868365	0.172072	-0.287943	4.21976e-09	0.69507	1.89398e-05	2.86462e-09	0.646269	0.102351
Psme2	1996.91	0.188687	-0.451044	0.826454	-0.637603	0.0324804	-0.597077	0.18162	9.89313e-05	1.2677e-13	2.88311e-09	0.936593	1.01844e-07
Xpot	1465.46	-0.326366	0.276186	-0.586243	0.512386	0.128372	0.333037	0.00303854	0.0121673	6.72942e-11	2.88626e-09	0.508543	0.000374751
Tcf19	486.228	-0.193838	-0.571994	0.9355	-1.30427	0.727331	1.71948	0.555371	0.0249827	7.03402e-05	2.88626e-09	0.0183806	8.73483e-16
Kdm2b	734.726	-0.686843	-0.114893	0.337677	-0.571247	-0.0330167	0.0875952	3.48803e-10	0.407917	0.0014138	2.9039e-09	0.92488	0.474301
Icos	510.611	-1.0016	0.577135	1.30991	-2.0845	0.476831	-2.09244	0.00320979	0.0852337	0.000295046	2.9164e-09	0.444707	4.31841e-12
Slit3	183.611	0.289232	0.348855	0.592287	-1.20347	-0.325432	0.5009	0.847465	0.887168	0.00955698	2.95879e-09	0.462158	0.0307266
Cd27	644.013	-1.97475	0.656409	1.08531	-2.49745	-0.43912	-1.07555	1.81621e-11	0.0293675	0.00463908	2.96958e-09	0.431444	0.00017681
Gm16432	85.2243	-0.11446	2.85989	-1.05713	0.915427	-0.469574	-0.154029	1	0.0048423	3.8898e-11	2.96983e-09	0.375554	0.726207
Lyn	4483.61	0.780217	-0.498852	0.963474	-0.964537	0.139028	-0.860085	2.1038e-05	0.0048481	1.83997e-08	3.13064e-09	0.764625	3.58019e-07
Fam46a	1356.17	0.072472	1.42378	0.817002	-1.58996	-0.273905	-0.31845	0.925673	2.90552e-07	0.00623242	3.14398e-09	0.692487	0.341794
Aldh6a1	6336.5	-0.665856	0.552394	-1.78378	1.19215	-0.403096	-0.000879312	0.0100517	0.0286973	5.49432e-18	3.18765e-09	0.318802	1
Fcrl5	307.588	1.80372	-3.03395	6.24547	-4.26522	1.72175	-3.59606	0.00130384	2.81244e-09	8.08501e-11	3.30396e-09	0.0140788	3.39258e-13
Dpy19l1	935.305	-0.62833	0.326394	0.226953	-0.847847	-0.221683	0.706827	0.000117285	0.050209	0.198662	3.33732e-09	0.450564	8.99821e-07
Iqgap3	230.819	0.83915	2.25326	2.0538	-2.40524	0.627375	1.92572	0.137415	4.09246e-07	1.76154e-06	3.34721e-09	0.462879	2.57978e-06
Ckb	1408.03	0.851386	0.0764186	-0.856825	2.01311	0.42649	-0.656016	0.046397	0.933178	0.0293379	3.38911e-09	0.600541	0.102953
Ticam2	262.892	1.29447	-0.772033	1.62993	-1.8312	0.161832	-1.05023	1.36468e-05	0.00825941	9.31334e-07	3.4603e-09	0.85371	0.000215895
Kbtbd4	519.632	-0.263531	-0.172573	-0.25756	0.442277	0.0427666	0.265087	0.00398861	0.0908008	0.00216259	3.46652e-09	0.864024	0.000900192
Rasgrp4	960.517	0.664844	-0.819144	1.26031	-2.16356	-0.661454	1.18921	0.112461	0.0240737	0.00100461	3.47401e-09	0.286293	0.00065028
AK043032	36.1709	0	0	0.718886	-1.55421	2.00775	-1.35848	1	1	0.0150627	3.48134e-09	0.00128172	0.00372848
Mtfp1	203.733	-0.0686018	0.0656113	-1.18661	1.20606	0.360583	1.45454	0.925264	0.934748	3.26212e-08	3.52139e-09	0.42534	2.75427e-11
Tapbp	4202.63	-0.243231	-0.779856	1.26004	-0.774111	0.0500506	-0.823319	0.156694	1.97898e-08	7.15567e-21	3.59073e-09	0.921095	2.08193e-09
Clic3	45.6235	-0.452289	0.170753	-1.78106	1.40057	-0.247521	-0.85626	0.661869	0.963571	2.50974e-13	3.69687e-09	0.854807	0.152383
Ostf1	2907.89	0.373936	-0.435625	0.76613	-0.63605	-0.102225	-0.221805	0.00358624	0.000212521	8.51793e-12	3.7861e-09	0.735936	0.0797145
Slc46a3	546.178	0.52655	-1.68859	-1.36196	1.16683	-0.421332	0.50579	0.0229494	1.03105e-16	3.12292e-11	3.78824e-09	0.221009	0.0164113
Ppargc1a	934.681	1.09292	-0.352766	-1.01826	0.936691	0.304567	-0.965117	0.029086	0.539392	8.09192e-10	3.79065e-09	0.550274	0.000392187
Rgs3	1764.64	0.228736	-0.922191	-0.447929	1.66988	-0.102127	-0.802794	0.619378	0.00317786	0.20782	3.84295e-09	0.92488	0.0110694
Ebi3	331.958	1.55776	-2.13223	1.85707	-1.69868	-0.466838	-0.107429	2.51159e-10	7.56028e-20	4.01868e-09	4.0704e-09	0.273377	0.753219
Esrra	1080.59	0.404616	-0.647512	-0.783807	0.630669	-0.101442	-0.497517	0.00198774	1.60067e-07	1.65021e-12	4.07457e-09	0.741396	2.72302e-05
Ccm2	1458.21	-0.191671	-0.675969	0.768173	-0.614728	-0.0720418	-0.690111	0.126974	7.98798e-11	2.5343e-12	4.1219e-09	0.809989	2.38039e-11
Neurl1a	44.6002	-0.645116	-0.226543	2.54419	-1.89026	-0.0552263	-0.809871	0.202109	0.74198	1.82789e-13	4.20646e-09	0.967216	0.0269463
Trpv5	170.027	1.31203	2.79504	1.44982	-2.23347	0.774229	2.82461	0.29105	0.00184596	0.000509698	4.26104e-09	0.574613	7.56841e-08
Lcp1	13331.1	0.43136	-1.15961	1.36637	-1.52566	-0.00281163	-1.02352	0.221123	2.97172e-05	6.593e-07	4.27787e-09	1	0.000245096
Gnai2	11831.6	0.197371	-0.487162	0.633252	-0.781984	0.106648	-0.158531	0.283815	0.000775425	8.73229e-06	4.384e-09	0.786975	0.350818
Adamtsl5	105.993	0.697628	1.91922	1.9271	-2.44402	-0.414561	0.328137	0.227793	2.45024e-05	1.40155e-05	4.42691e-09	0.706462	0.561606
Ndufs8	1514.85	0.437624	-0.71602	-0.80846	0.761081	0.237015	0.081144	0.00533337	5.77626e-07	2.55385e-09	4.43811e-09	0.375554	0.669313
Rab39b	46.9515	1.95759	0.812131	0.0345721	1.32861	1.98912	-1.61822	0.00118357	0.0818051	0.947652	4.43811e-09	3.21828e-12	1.50852e-10
AK163440	78738.1	-0.419396	0.230629	-1.65652	1.3055	-0.545458	0.409938	0.152417	0.422746	6.14395e-13	4.47207e-09	0.161994	0.121156
Mfge8	2880.39	-0.812573	0.32504	1.04454	-1.09856	-0.0844769	-1.01539	0.0002639	0.166289	1.2536e-07	4.54823e-09	0.899831	2.64166e-07
Clspn	633.116	-0.12376	0.434608	1.69481	-2.47259	0.957201	1.80194	0.912976	0.444437	0.000146255	4.56578e-09	0.146994	6.50752e-06
Itpr3	1518.84	-1.08252	-0.210953	1.35063	-1.02752	-0.0993132	-1.09525	3.7049e-08	0.346407	1.14399e-13	4.81097e-09	0.866524	2.0369e-09
Gpr112	40.7571	0	0	-3.702	3.07409	0	0	1	1	7.42639e-12	5.06743e-09	1	1
Kl	4463.19	0.0363576	-0.279094	-2.25621	1.48199	-2.14177	0.743539	1	0.80136	3.11298e-18	5.07905e-09	0.0156845	0.437619
Ywhaq	4050.4	0.0968683	-0.212308	0.412101	-0.327641	0.181124	0.140765	0.203341	0.000909792	1.40854e-12	5.12941e-09	0.0373294	0.0274604
Ndufs3	1864.05	0.62291	-0.491598	-0.813952	0.83212	0.325477	0.214038	0.000203445	0.00234284	5.649e-08	5.27703e-09	0.214918	0.224674
Hspa1b	3671.53	0.893203	4.49947	1.19864	3.08136	0.661457	4.89653	0.199646	4.79459e-16	0.0529196	5.42148e-09	0.581199	5.58601e-19
Brap	1695.12	-0.288223	0.319977	-0.469535	0.607615	0.0521761	0.220744	0.0269588	0.00774496	2.73112e-05	5.42148e-09	0.889071	0.0696762
Spib	2050.75	-0.360483	-0.661385	1.64451	-2.38875	-0.0798431	-1.25308	0.468594	0.103643	9.33412e-05	5.44408e-09	0.945774	0.000838969
Col1a2	1207.03	1.67707	1.05714	1.62741	-2.2745	-0.36663	-0.381386	0.0065174	0.0588948	0.000118454	5.45389e-09	0.723302	0.464362
Hap1	341.185	0.133848	-0.599477	2.1674	-1.45272	0.324636	-1.19873	0.846879	0.242881	6.75665e-17	5.77094e-09	0.580671	4.51477e-06
Fanci	241.02	-1.03866	-0.619571	1.5376	-1.86486	0.544074	1.65744	0.000909366	0.0878066	3.66423e-06	5.77915e-09	0.243855	1.25892e-10
Tufm	1874.73	-0.178489	-0.833194	-0.88074	0.827457	0.0494046	0.207354	0.385436	1.02232e-07	3.12312e-09	5.91004e-09	0.927262	0.240239
Ugcg	1752.62	-1.08496	0.549413	0.936375	-1.06269	-0.412707	0.251444	7.49807e-08	0.00592636	1.3522e-06	5.97639e-09	0.198014	0.254963
Il17f	9.07039	-1.36128	1.21851	-2.87509	2.29692	0.742021	2.30977	0.295023	0.408618	4.84393e-13	6.0015e-09	0.751242	0.00162135
Ept1	564.217	-0.225622	0.432957	0.425939	-0.563603	-0.00775527	0.517966	0.106293	0.000659918	4.46172e-05	6.21626e-09	0.993967	3.58152e-07
Ugdh	1774.61	0.242575	0.0444733	-0.112346	0.811142	-0.150578	-0.0975563	0.204976	0.879839	0.574425	6.29564e-09	0.684658	0.626926
Tm2d2	1222.1	0.761525	-0.405241	-0.79708	0.78628	0.18621	-0.326083	1.00367e-06	0.00914339	1.99776e-08	6.31243e-09	0.560216	0.0397552
Rnd1	122.736	0.846011	0.0632021	2.28976	-2.4266	-0.195646	0.544635	0.111838	0.963571	1.9813e-07	6.56564e-09	0.89986	0.295727
Crisp1	10.7765	1.53016	2.94525	7.37886	-5.46925	0.626682	1.27116	0.302503	0.00413929	1.06726e-10	6.7603e-09	0.797857	0.182485
Gpr68	254.804	-1.18297	0.940647	1.90166	-2.52415	0.306651	-0.985357	0.0018863	0.00947102	8.84209e-06	6.77759e-09	0.739344	0.00627582
Scimp	146.641	-0.377861	-1.46761	1.24653	-2.59943	0.676666	-2.33504	0.488673	0.00045256	0.00659572	6.80226e-09	0.3778	3.10133e-09
Sap30	334.627	1.18472	-0.0454764	-1.26296	0.967997	0.0994091	1.08394	5.06908e-10	0.908119	2.012e-13	6.80826e-09	0.863161	8.54533e-10
Jakmip1	366.125	-1.48528	-0.128421	2.93409	-2.43896	-0.139684	-1.30724	5.44372e-06	0.795723	1.32289e-09	6.83684e-09	0.887416	2.30899e-05
Col14a1	1236.26	-0.689032	2.8146	-0.1519	-1.49031	-1.04948	0.874923	0.451042	3.67277e-06	0.691004	7.06754e-09	0.00326998	0.00171655
Haao	1229.02	0.35494	-1.577	-1.92708	1.49516	-0.14379	-1.48212	0.329989	1.28213e-08	4.93367e-13	7.08357e-09	0.872798	6.31957e-08
Hsd3b4	3627.11	2.62144	-1.46057	-1.73608	1.57512	-2.83906	1.31914	0.0180455	0.167557	7.99382e-10	7.10719e-09	0.0135145	0.241911
5730559C18Rik	110.457	3.25851	-2.06273	1.00531	-1.1089	1.39536	-1.0687	0.00261105	0.0456452	7.7579e-07	7.10719e-09	0.12463	0.0855165
Ifi35	764.96	0.576245	-0.754522	1.03832	-0.78736	0.13343	-0.535426	0.000162257	1.22234e-07	2.58055e-13	7.12616e-09	0.706967	0.000183789
AK079595	14.0656	0	0	-2.73536	3.41726	-0.537104	0.677326	1	1	1.34522e-05	7.14195e-09	0.929961	0.733833
Mfsd4	796.068	-1.41821	1.99026	-1.10818	1.70609	0.76165	-2.02733	0.105061	0.0192838	0.000560933	7.15672e-09	0.150617	2.23752e-09
1810033B17Rik	1013	2.03705	0.343076	1.80497	-3.01997	-0.156366	1.15647	1.15253e-06	0.465708	0.000232071	7.26306e-09	0.910564	0.00441117
Mis18a	291.889	0.360236	0.53753	0.878459	-1.0295	0.0746556	0.72307	0.0819042	0.00317446	3.48286e-06	7.28791e-09	0.895624	1.17409e-05
M6pr	5149.06	0.357705	-0.558631	-0.439734	0.39467	0.0547888	0.042526	4.51518e-06	1.77097e-14	6.52251e-10	7.39712e-09	0.786765	0.667191
Igsf23	62.4987	-2.6701	1.28116	2.52424	-2.38307	-0.813573	-0.888871	2.17352e-10	0.00290785	9.68078e-09	7.72541e-09	0.248165	0.0491993
Gm18853	158.717	2.1231	0.569168	1.34133	-1.73392	0.874071	-1.67001	3.59098e-13	0.0540209	2.12957e-05	7.73557e-09	0.024172	1.12617e-09
Dnaja1	6343.09	0.115706	1.34249	-0.616649	1.64267	-0.0996889	1.34606	0.840727	1.01695e-05	0.0663364	7.74422e-09	0.928006	8.45836e-06
Clec10a	148.14	-1.09154	0.724542	1.59481	-2.8528	-0.44825	-0.698666	0.0609781	0.199459	0.00263363	7.76408e-09	0.722542	0.223876
Ndufb10	2000.16	0.536872	-0.588748	-0.892494	0.836092	0.243659	0.720474	0.00183927	0.000240588	3.74127e-09	7.79226e-09	0.431731	3.05238e-06
Ecsit	637.923	-0.107016	-0.662898	-0.773525	0.769463	0.163574	-0.244441	0.633753	3.62484e-05	3.31797e-08	8.01961e-09	0.624829	0.135219
Abhd1	408.081	0.210136	-1.18427	-1.64913	1.06885	-0.222305	-0.621463	0.46107	1.17245e-07	3.00021e-18	8.1104e-09	0.651629	0.00475557
BC026585	1141.46	1.4376	-0.93841	-1.88243	1.282	0.198275	-0.197997	5.7798e-08	0.000426243	1.38476e-16	8.13848e-09	0.76169	0.525545
Apaf1	605.429	0.03285	-0.199208	0.617988	-1.0101	-0.0687589	0.617045	0.965725	0.373436	0.00124944	8.27451e-09	0.912508	0.000613743
Antxr1	236.225	1.39974	0.929228	0.962596	-1.43084	0.078181	-0.431257	0.0635858	0.138148	0.000331253	8.29213e-09	0.936422	0.127895
Stat4	560.437	-1.00693	-0.075004	1.32416	-2.22688	-0.177204	-0.556174	0.00139936	0.904432	0.000484331	8.32968e-09	0.835073	0.0781447
2700099C18Rik	88.8922	0.970729	0.671602	2.07519	-2.08714	0.211404	1.04065	0.0179741	0.0852266	1.96451e-07	8.38665e-09	0.811786	0.000607466
Pilrb2	220.212	2.16455	-1.41936	4.1562	-3.1074	0.0365459	-0.0876979	2.45892e-16	2.88309e-08	1.10136e-06	8.658e-09	0.977758	0.823341
Spic	554.484	3.75336	-3.51179	3.8945	-3.7564	0.0505644	-0.0889799	8.75836e-35	1.06064e-28	3.48722e-07	8.66132e-09	0.97202	0.832421
Prkcq	1678.96	-1.1902	0.464927	-0.937622	1.13731	-0.559682	0.122951	3.33194e-08	0.0335701	9.47293e-06	8.72819e-09	0.072148	0.658168
Trip13	119.489	0.990462	-0.730184	1.84871	-1.66571	0.357863	1.001	0.00192351	0.0338838	2.62598e-09	8.7937e-09	0.47137	2.52656e-05
Abcf3	1091.59	-0.227794	-0.361487	-0.353234	0.536753	-0.0292771	0.102813	0.0538826	0.000830301	0.000559522	8.86655e-09	0.935476	0.394134
Sncaip	54.3219	0.0476636	-0.869164	-1.02937	0.977403	-0.556849	-0.39056	1	0.291416	6.63663e-09	8.89442e-09	0.0659792	0.11878
Chrdl1	154.316	1.23789	2.32588	-1.96058	2.05608	-0.539389	0.0824722	0.290207	0.010643	1.8411e-07	9.09405e-09	0.495818	0.893036
Csad	1217.59	-1.13007	0.291366	-0.849246	0.920919	-0.522476	-0.183698	2.30295e-08	0.234245	5.28529e-07	9.20532e-09	0.0405994	0.393591
Flot2	1462.04	0.084949	-0.395102	0.760499	-0.993476	-0.128153	0.246076	0.795788	0.0486884	4.29053e-05	9.24753e-09	0.812341	0.253009
5430437J10Rik	41.8582	3.84349	-4.02915	5.29455	-4.38546	0.908242	-1.919	1.07306e-12	2.39492e-13	1.78662e-07	9.29878e-09	0.375554	0.000950193
Serpina3f	122.613	2.14579	-1.30854	2.99659	-2.98288	1.41517	-1.70846	1.87834e-06	0.00312899	1.04767e-07	9.42152e-09	0.0131903	3.90406e-05
Fndc5	47.5429	1.37789	-0.220347	-1.13547	1.47685	-0.367637	-0.363219	0.157334	0.841705	4.39883e-05	9.42152e-09	0.527598	0.282255
Hsbp1l1	54.6532	1.48606	-0.0611026	-1.17426	1.25483	1.13744	0.120115	0.0176892	0.976314	3.61954e-07	9.7301e-09	0.237565	0.880301
Rap1gap	1232.69	-0.47999	0.149264	-1.17313	2.01516	-0.638197	1.03124	0.346133	0.815419	0.00254198	9.90138e-09	0.378314	0.00849072
Ndc80	363.14	1.09025	0.29498	1.97787	-1.90966	0.665499	1.7399	0.00206623	0.450201	2.96144e-08	9.96667e-09	0.191169	3.77707e-09
Acp6	816.48	-0.1403	-0.688739	-0.969558	0.847304	-0.0220206	0.185811	0.556069	0.000100257	2.91912e-10	1.02045e-08	0.977758	0.337641
AK135986	19.9238	3.12086	-2.63699	6.48864	-4.22466	2.22826	-2.66299	1.51032e-06	6.95623e-05	1.75306e-10	1.04076e-08	0.002396	2.92695e-06
Actn1	2610.29	-1.95757	1.09182	1.36266	-1.24736	-0.725507	0.403106	3.44883e-16	2.81923e-06	2.15568e-09	1.05974e-08	0.0272465	0.116687
Sox8	11.7226	-0.582206	1.99824	1.15931	-1.67551	-0.246844	-1.06917	0.648967	0.0545332	0.000162516	1.06189e-08	0.766949	0.00449494
Nfkb1	2418.34	-0.378876	-0.7617	0.751257	-0.750677	-0.0609524	-0.919915	0.0162735	4.09857e-08	5.06305e-08	1.06968e-08	0.896345	1.18883e-11
Tenm2	24.0181	0	0	-1.33888	2.29885	-0.16113	-0.536279	1	1	0.00284115	1.08307e-08	0.946838	0.576962
Il6	8.18268	1.96077	0.615394	5.72376	-4.81905	1.5674	-1.78385	0.0437682	0.519791	4.21694e-08	1.08307e-08	0.179186	0.0176629
Psma5	1678.67	0.524249	0.225314	0.0652132	0.509479	0.243281	0.831283	2.797e-07	0.0306045	0.619754	1.08852e-08	0.100272	9.49351e-20
Mfap4	81.635	0.234039	2.09658	2.06997	-2.0127	-0.520162	-0.120765	0.849259	0.0667712	2.67896e-08	1.08869e-08	0.47268	0.828838
Sirpb1b	999.612	2.02912	-0.670875	4.47392	-3.40463	1.66542	-1.55763	0.000616741	0.288137	1.8286e-11	1.12356e-08	0.0296863	0.00515501
Car15	1235.29	-0.429567	-0.759709	1.53656	-1.59471	-0.154587	0.00657181	0.314596	0.0560055	1.88703e-07	1.14615e-08	0.893504	1
Tmem72	840.084	0.928542	0.258615	-0.809053	1.18656	-0.317631	0.634184	0.526977	0.962476	0.000326037	1.14971e-08	0.930912	0.619813
Atg10	167.621	0.580924	-0.108003	-0.819645	0.725599	-0.355013	-0.279388	0.00119677	0.65459	5.68651e-10	1.15882e-08	0.133262	0.106299
Clec9a	106.628	-1.58871	0.286691	-0.17559	-3.1703	-1.35704	-0.265268	0.00710574	0.707642	0.830593	1.15982e-08	0.0833175	0.717119
Cck	58.4357	0	0	-1.92111	3.71278	0.304692	0.360461	1	1	0.00819146	1.16777e-08	0.92488	0.892785
Ttyh1	17.5888	-0.14914	-0.675823	-0.872843	1.15096	-0.686107	0.638549	0.961014	0.589206	7.77031e-05	1.19162e-08	0.367664	0.18952
Uqcrfs1	3120.48	0.329877	0.0502179	-0.954515	0.730408	0.268617	0.545175	0.041175	0.829485	5.32068e-13	1.20556e-08	0.277097	8.15497e-05
2310081J21Rik	15.4177	0	1.61156	-5.31744	3.26066	0	0	1	0.269446	5.02446e-21	1.21169e-08	1	1
2310061I04Rik	574.702	-0.390324	-0.175881	-0.553352	0.704431	0.00888224	0.112068	0.0147238	0.327192	3.06653e-05	1.21601e-08	0.996074	0.521054
Me3	552.633	1.39472	-2.35504	-0.841536	1.04462	0.134593	-0.164546	0.109886	0.0130805	1.7467e-05	1.24725e-08	0.906107	0.734192
Klf4	686.539	1.30629	-1.49753	1.87076	-1.15783	0.24095	-0.227037	6.32171e-09	1.61951e-12	6.93467e-19	1.27701e-08	0.631085	0.390484
Slc14a1	1367.94	-1.20733	1.25632	-0.912812	2.11128	-0.171941	1.76935	0.00657008	0.00208248	0.0351784	1.35844e-08	0.896345	5.52257e-06
Gbp4	1067.42	-1.04657	0.409159	0.357984	-1.41052	0.00902018	-1.79402	0.000203445	0.160384	0.250051	1.37339e-08	1	1.57335e-12
Ticrr	224.963	-0.0416875	-0.0678377	2.2757	-2.49109	0.686878	1.65983	1	0.962034	6.12869e-07	1.37339e-08	0.286307	1.82612e-06
Dcxr	762.898	0.130883	-0.680415	-1.77395	1.3257	-0.070611	-0.317394	0.761456	0.0147068	1.57903e-13	1.37765e-08	0.940987	0.292925
Fam151a	597.27	1.26548	1.87614	-2.62274	1.66599	-1.24268	1.55498	0.346954	0.0894726	1.97999e-18	1.42188e-08	0.0164484	3.89601e-05
Olfm4	147.312	2.43729	1.31415	1.79975	-2.44377	-1.45758	2.5642	1.96215e-06	0.00616641	0.000101308	1.44058e-08	0.0287356	2.42942e-08
Wnt7a	6.70641	0	1.16165	5.59607	-4.59618	0.490449	0.123046	1	0.479537	1.88703e-07	1.44058e-08	0.771659	0.887619
Serpinb9b	37.8484	0.0889302	0.216858	3.07925	-3.0698	-0.539804	-0.617341	0.971968	0.750047	1.3021e-07	1.45505e-08	0.621765	0.289337
Fam219a	333.233	-0.137528	1.05966	0.101026	0.929484	0.287551	0.143003	0.622355	1.27206e-08	0.686286	1.45607e-08	0.402879	0.521715
Igh-A (1g2)	9158.65	3.00891	-1.00339	6.45395	-3.45264	3.65364	0.527748	1.35272e-05	0.167931	1.77988e-25	1.50157e-08	1.4372e-06	0.512892
Aqp4	1686.71	2.6823	-1.55711	-2.40817	2.70452	-1.75863	0.562934	0.0165742	0.142619	1.65134e-06	1.50661e-08	0.0247737	0.431128
Polr3a	592.466	-0.432044	-0.49132	-0.432504	0.446741	-0.0671216	-0.252792	5.88684e-06	2.82784e-06	2.08089e-07	1.50661e-08	0.766886	0.00389914
Ntf3	36.6601	0	1.96365	-1.30942	1.25746	-0.66658	0.707349	1	0.115314	1.6315e-08	1.53735e-08	0.0760388	0.00696444
Lyz1	966.939	0.854436	0.895214	1.19145	-2.96096	-0.180543	-0.932367	0.156495	0.0820629	0.0294383	1.55173e-08	0.914627	0.0759349
Mrps2	690.571	-0.274251	0.0404953	-0.64041	0.50313	-0.0295801	-0.0115022	0.0213993	0.832838	3.1697e-12	1.58669e-08	0.932461	0.950697
Mt3	32.5958	0	1.19131	-1.19759	3.80262	2.87264	-0.658229	1	0.483392	0.162921	1.58785e-08	0.0312004	0.478626
Ssh2	2305.44	-0.342952	0.0881591	0.733414	-0.940496	0.0342544	-0.52869	0.104131	0.724324	3.9319e-05	1.59527e-08	0.961823	0.00340567
Siglecg	930.39	-0.55835	-0.801538	1.17143	-2.57722	-0.508792	-0.930757	0.137149	0.0151181	0.00534747	1.62566e-08	0.387627	0.0037397
Islr2	33.1948	0.248344	-1.73856	3.70548	-3.01068	0.388474	-1.18182	0.821224	0.010797	8.70365e-11	1.63325e-08	0.826212	0.0981117
AK140221	6.20213	-0.0395993	0	-3.95529	4.43762	2.03415	-1.78013	1	1	1.35921e-06	1.63763e-08	0.358744	0.191755
Mpp4	23.8791	-2.29618	3.132	-2.81183	2.21661	0.0435594	-0.24928	0.0291238	0.00225122	2.01042e-12	1.64563e-08	0.988977	0.757427
Scmh1	485.291	-0.480679	-0.410813	0.185457	0.860107	-0.109183	0.264692	0.0110246	0.0297754	0.357474	1.6673e-08	0.822462	0.150813
Map3k8	335.067	1.25629	0.0109562	1.49696	-1.39658	0.502322	-1.32148	2.95148e-06	1	9.70524e-09	1.67105e-08	0.255711	9.65008e-08
Tgfb3	83.6847	-0.452833	-0.0399712	1.72517	-1.5565	0.0796366	-0.695715	0.298631	0.986077	2.79828e-09	1.67295e-08	0.940987	0.0246818
Map4k1	1438.9	0.083453	-1.55798	1.23915	-1.67538	0.0778523	-1.20815	0.895623	2.82589e-09	5.16825e-05	1.68072e-08	0.938289	4.19652e-06
Slc30a7	912.764	-0.153236	0.100931	0.366094	-0.691044	0.0565257	-0.681356	0.38874	0.563291	0.00764031	1.72253e-08	0.899048	1.04925e-07
Vpreb1	14.6023	-0.951612	2.03497	-1.49843	2.44811	-0.335754	2.05888	0.202109	0.00141663	0.00224531	1.7284e-08	0.845436	6.85591e-05
Pkn3	120.962	0.05948	-0.49614	0.472167	0.969246	0.124708	-0.0503294	0.920232	0.117223	0.021807	1.75655e-08	0.82242	0.865787
Sorcs1	27.9573	1.0054	0.607919	4.2804	-2.73002	-0.189119	-0.547713	0.522526	0.761622	4.77288e-16	1.75655e-08	0.922103	0.439799
Osbpl9	3464.08	0.444913	-0.201163	-0.27706	0.558622	0.0786582	-0.599526	0.000107716	0.0847761	0.013815	1.765e-08	0.791252	1.0343e-08
Smg8	392.501	-0.377363	0.101364	-0.190949	0.543801	0.0628932	-0.026296	0.00115356	0.476951	0.104931	1.76597e-08	0.83552	0.86971
Timp3	19720.8	0.415947	1.0885	-1.56444	0.990558	-0.511871	0.91541	0.289111	0.000542276	2.98844e-18	1.77865e-08	0.0715318	8.38213e-07
Cd19	4069.26	-0.0646737	-1.09913	1.64921	-2.57	-0.197054	-1.20406	0.961727	0.0147095	0.00050739	1.77875e-08	0.87723	0.00689025
BC002288	226.029	0.119667	0.721566	1.3713	-1.52389	-0.172239	-0.783866	0.812802	0.0142872	1.72634e-06	1.81786e-08	0.825758	0.0048835
Cpt1b	462.7	-0.238023	0.0120587	-0.676159	1.33718	-0.100826	0.51835	0.584133	1	0.0117366	1.8267e-08	0.917994	0.0747668
Hspa4	3890.74	-0.0856024	-0.759754	-0.350641	0.527096	0.00178137	0.0750221	0.557389	6.42983e-14	0.000617184	1.83049e-08	1	0.55876
Pex3	571.385	-0.429578	0.338733	-0.596525	0.593813	-0.0764312	-0.187947	0.00152404	0.0149526	7.36807e-08	1.83834e-08	0.822462	0.149523
Sbno2	1989.3	0.268265	-0.0463245	1.66277	-1.32502	0.577897	-0.64523	0.436496	0.946695	9.1228e-12	1.8388e-08	0.155355	0.0139344
Nup210	3195.62	-1.39562	-0.109671	0.502472	-0.932127	0.202476	0.449048	1.22544e-14	0.642698	0.00661767	1.84574e-08	0.609543	0.0140011
Bcl7a	1371.4	-1.13263	0.279036	-0.616721	0.84284	-0.299483	-0.0806405	1.90852e-10	0.173133	0.000138773	1.85003e-08	0.305124	0.718291
E230029C05Rik	88.8523	2.34606	-2.94083	1.86062	-2.63276	0.0730478	0.288415	4.82758e-11	1.57828e-15	4.62732e-05	1.85381e-08	0.956925	0.482558
Gm10787	10.0773	0	0	-2.89891	3.15858	0	0	1	1	8.38506e-07	1.86186e-08	1	1
Birc5	1488.08	1.19899	1.73462	1.91154	-2.28406	1.10224	2.34345	0.010892	3.04685e-05	8.67145e-06	1.87475e-08	0.0806313	5.50753e-09
Cenph	209.87	0.563102	-0.332645	2.10719	-2.18357	0.664565	1.97382	0.224092	0.503716	3.7233e-07	1.87949e-08	0.219442	7.74895e-11
Mpc1	2723.82	0.269782	0.927115	-1.06372	0.839388	-0.0548665	0.578715	0.182538	9.52956e-09	5.33321e-12	1.88282e-08	0.925148	0.000376964
Cryab	3328.54	1.23617	-0.386176	-0.0605629	1.92583	-0.880167	-0.0411042	0.00634094	0.443227	0.922512	1.92701e-08	0.145724	0.951351
Mmp15	80.3917	-1.82669	0.298545	0.866907	-1.4518	-0.116748	-0.411929	2.25033e-06	0.638185	0.00222827	1.92701e-08	0.904092	0.202008
Nkd2	45.1827	-0.0944494	1.63157	2.00361	-1.99453	0.533251	-0.828374	1	0.253616	9.76266e-08	1.96459e-08	0.48971	0.0373237
Ostc	1212.8	0.564475	-0.0334561	0.303957	-0.71074	0.329602	-0.440487	0.000110526	0.908935	0.0377617	1.97114e-08	0.118687	0.00122416
Plscr3	561.652	0.0853608	-0.16651	0.860202	-0.827136	-0.0722791	0.553761	0.750559	0.406233	2.69193e-08	1.9832e-08	0.893504	0.000523094
Rhbdl3	59.8551	-0.506136	0.702466	0.991553	-1.51317	0.234732	-1.08571	0.373627	0.202329	0.000686061	1.98377e-08	0.754667	0.000165524
Rab6b	153.95	-2.78121	0.235234	1.34117	-1.24294	-1.31955	0.446791	7.7348e-10	0.848486	7.81247e-09	2.01359e-08	3.5985e-05	0.152769
Ccr7	2876.02	-0.929775	-0.0532877	1.13062	-2.64965	-0.464767	-1.02544	0.0184007	0.970334	0.0113994	2.01766e-08	0.527824	0.00482056
Spcs3	3149.35	0.222708	-0.221145	0.447271	-0.539032	0.349423	-0.361313	0.0679591	0.0483802	1.31755e-05	2.06049e-08	0.0122968	0.000470341
Mtrf1l	174.136	0.678894	0.135209	-0.558874	0.729408	-0.00625531	0.577456	7.26659e-05	0.517725	7.60653e-05	2.09968e-08	1	2.08481e-05
Lrrc48	17.6657	-1.46864	1.73939	-0.649231	1.13959	-0.304676	0.16886	0.152731	0.0947209	0.00563429	2.10158e-08	0.836146	0.837834
Pkib	134.474	0.350847	0.587595	1.33563	-1.50132	-0.34192	-1.018	0.289173	0.0333455	2.56839e-06	2.11754e-08	0.490358	3.40682e-05
Cabp4	25.6133	2.79699	-1.55318	3.1146	-5.01387	1.10326	-2.47969	2.28961e-07	0.00366018	2.50156e-06	2.1293e-08	0.0543617	2.58307e-10
Axl	2217.78	0.269909	-0.689158	1.21979	-1.61647	-0.237291	-0.0101222	0.541035	0.0416448	8.74025e-05	2.17682e-08	0.772526	1
Htr3a	21.5467	0	0	2.69761	-2.0007	0	0	1	1	1.89803e-12	2.17923e-08	1	1
Acadsb	1839.4	0.841087	0.622662	-1.06172	1.04457	-0.145782	-0.0108508	0.000137999	0.00310766	5.75395e-08	2.19613e-08	0.798612	0.985388
Agap2	548.081	-1.01959	-0.346878	1.28211	-1.40083	-0.0873348	-0.821004	4.2702e-05	0.193998	1.35884e-06	2.22287e-08	0.914209	0.000503641
Smg7	2129.99	-0.463371	-0.386876	-0.382381	0.444369	-0.218658	0.121185	4.645e-07	3.03806e-05	6.3532e-06	2.27421e-08	0.0952561	0.20975
Bcat1	1288.04	1.41697	-2.01082	-0.53963	2.6073	1.77359	-2.921	0.0425564	0.00890422	0.372735	2.29574e-08	0.00876632	5.02627e-09
Narfl	668.079	0.384157	-0.804862	-0.778349	0.695995	0.176901	-0.0817922	0.0118242	9.49654e-09	1.98517e-09	2.30515e-08	0.538387	0.652363
Apol7e	246.346	-1.47398	0.341767	1.63048	-3.62655	-0.159104	-1.13921	0.000135819	0.432263	0.00101674	2.34931e-08	0.891735	0.00216582
Ccdc47	2254.36	-0.154818	0.191294	-0.578715	0.548274	-0.113943	0.212193	0.27358	0.129557	1.7894e-08	2.38257e-08	0.645676	0.0625566
AK137448	145.315	1.03704	-0.388345	2.73157	-3.34951	0.0361673	-0.581904	0.00184748	0.270354	1.41396e-06	2.38488e-08	0.983349	0.0766165
Slco5a1	23.0467	0.750267	-1.36388	4.38931	-4.24985	-0.0624423	-1.72795	0.378618	0.205363	9.45229e-08	2.40333e-08	0.956769	3.06581e-06
Pappa	137.485	0	0	1.14785	-1.10115	-0.493871	-0.54851	1	1	3.26652e-08	2.45725e-08	0.203413	0.0383065
Slc2a6	530.857	1.52916	-1.44728	3.43538	-2.57319	0.40048	-1.12956	0.0030004	0.00230192	8.77477e-12	2.49481e-08	0.742562	0.0209339
Arrdc4	383.914	0.288104	0.415534	1.02522	-1.21397	0.128273	-0.59665	0.363452	0.12097	1.00458e-05	2.53133e-08	0.861937	0.0148674
Unkl	828.044	-0.545296	1.95092	-1.14787	1.14661	-0.129067	0.646896	0.0368163	3.79146e-19	1.08847e-07	2.54715e-08	0.849697	0.00416879
Cyc1	3269.5	0.320561	-0.597679	-0.888468	0.741601	0.226158	0.636229	0.0577041	4.57221e-05	1.23305e-10	2.56486e-08	0.423262	7.53299e-06
BC147527	110.19	-0.0265073	-0.668905	2.09312	-3.70909	-0.499744	-1.48655	1	0.187341	0.000128159	2.58974e-08	0.604037	0.00103149
Slc6a20b	1638.26	0	0	-2.41782	1.54911	-2.84675	3.01629	1	1	1.49327e-17	2.60604e-08	0.0182251	0.00122294
Scara3	75.748	3.16728	1.78461	2.95416	-2.85323	0.412619	-1.32151	0.00345705	0.014317	4.50282e-08	2.60604e-08	0.791637	0.0195328
Gabrg1	5.67698	0	0	1.2671	-1.86216	-0.310725	-1.06195	1	1	0.000241694	2.65542e-08	0.940976	0.470669
Ndel1	1736.33	0.342145	-0.0564952	-0.412077	0.830927	0.0854496	0.309287	0.0731487	0.836438	0.0152299	2.73554e-08	0.868078	0.0781645
Casp12	91.0769	2.45871	1.39249	1.6305	-1.73086	0.283233	-0.180889	2.92418e-05	0.000758916	7.62397e-07	2.74865e-08	0.743077	0.686072
Lrfn4	74.4843	0.0911852	0.157668	1.76239	-1.02149	0.0924744	0.425881	0.957497	0.913183	9.15826e-20	2.78006e-08	0.90905	0.0819922
Pilrb1	218.388	2.27626	-1.36623	4.41744	-3.28587	-0.0650002	0.104401	3.54406e-16	4.57044e-07	1.04113e-06	2.84939e-08	0.946225	0.792383
Eci3	710.019	0.840433	-2.01882	-2.31947	1.71394	0.47543	0.274323	0.277057	0.0347102	2.52806e-13	2.91394e-08	0.733459	0.720282
Syk	7106.6	0.238363	-0.53049	2.05215	-1.88956	0.215663	-0.907132	0.680378	0.189516	8.23545e-09	2.96592e-08	0.851514	0.0157265
Degs2	159.147	0.472216	0.683379	0.808579	-0.94466	0.476124	-2.26537	0.691742	0.505806	8.88763e-06	3.00333e-08	0.786296	0.0182801
Smarca2	1939.59	-0.433108	-0.079123	-0.60322	0.595049	-0.416573	-0.286655	0.000770844	0.624456	8.54368e-08	3.04186e-08	0.0065248	0.0177769
Podnl1	175.294	-0.252264	-0.461618	1.30814	-2.53891	0.0568995	-1.2218	0.613458	0.252167	0.00290501	3.07922e-08	0.972749	0.000495565
Coro1c	2020.25	0.102642	-0.225057	0.527805	-0.858997	0.0412096	0.277316	0.696578	0.236794	0.00201502	3.09759e-08	0.945236	0.130611
Dhdh	328.865	-0.211733	0.370607	-1.10232	1.11183	-0.149199	-0.256453	0.506314	0.153366	1.79969e-07	3.2351e-08	0.80688	0.31259
Rfx5	644.536	-0.694137	-0.45044	0.436231	-0.824102	-0.284127	-1.04551	6.4762e-05	0.0124696	0.00899673	3.29459e-08	0.318944	8.87156e-12
Mapkapk3	672.012	0.188922	-0.435779	0.919062	-0.725154	0.179392	-0.135933	0.288282	0.00282013	1.82809e-11	3.30634e-08	0.542377	0.419286
AK052414	55.4526	0.50382	-0.542196	1.85765	-1.92369	-0.172477	0.263547	0.462899	0.440429	4.4524e-07	3.36696e-08	0.903418	0.625291
Niacr1	194.66	0.717007	0.616457	2.0832	-3.0355	-0.279268	0.0586528	0.294096	0.307193	0.000239408	3.38132e-08	0.860404	0.949818
Brd2	5520.95	-0.23863	-0.0481084	0.196227	0.706945	0.0314553	0.0625938	0.15535	0.834179	0.221078	3.39696e-08	0.950393	0.743513
Gm6377	213.031	2.44182	-0.392253	1.1384	-2.15205	0.808947	-1.79027	4.97381e-10	0.379628	0.00634809	3.39696e-08	0.184674	6.718e-07
Sucla2	2108.5	0.970868	-0.00172239	-1.24799	0.718225	-0.0675018	0.35657	1.00182e-10	1	3.68813e-21	3.41704e-08	0.884312	0.0154163
5330417C22Rik	55.5057	-0.935087	0.0350908	1.5009	-1.17022	-0.361735	-0.0923523	0.286566	1	1.35385e-10	3.51887e-08	0.269584	0.728965
Lox	142.235	5.29427	-0.876163	3.04497	-2.35588	1.06993	-1.03451	3.25665e-07	0.221502	7.10418e-12	3.58843e-08	0.151943	0.0348439
Col3a1	1402.12	2.26306	0.938564	2.10489	-3.39838	-0.893211	0.0097165	0.00319628	0.233367	0.00202356	3.59703e-08	0.503041	1
Tespa1	279.18	-0.764693	0.668755	1.41173	-2.94232	-0.512375	-0.837491	0.0373348	0.0519491	0.00156394	3.60265e-08	0.395644	0.0115978
Vwa2	249.885	0	0	-0.899156	1.20042	0.551496	-0.226352	1	1	0.0001232	3.63023e-08	0.799973	0.836003
Lonrf1	246.025	1.18014	0.0221483	-0.206078	1.81751	0.229569	0.471207	0.00327205	1	0.676505	3.65484e-08	0.826361	0.251473
Ncoa5	976.997	-0.407353	-0.17763	-0.137817	0.995186	-0.0558639	0.0599368	0.0780554	0.463476	0.598335	3.67716e-08	0.936237	0.836208
Fastkd1	374.193	-0.599283	0.148734	-0.475842	0.522057	-0.122396	-0.184115	1.0248e-05	0.40158	2.14077e-06	3.76814e-08	0.608372	0.127009
Pak3	18.4318	0	0	1.56509	-1.62248	-0.793093	0.0931045	1	1	5.90476e-07	3.80076e-08	0.160686	0.87317
Cdc42	10627.7	0.522144	-0.1849	0.133331	-0.445401	-0.0532256	-0.152012	6.83524e-09	0.0448121	0.181374	3.82018e-08	0.837143	0.109672
Gucy2g	20.5103	0.506797	-0.551159	-2.40253	3.38758	0.625188	-0.864575	0.760052	0.725108	0.000321492	3.83489e-08	0.701688	0.259351
AK035387	858.512	0.0803808	-0.0741763	0.857634	-1.14271	-0.311032	-1.21649	0.853939	0.8445	0.000123928	3.84098e-08	0.485061	1.39179e-08
Fbxo44	127.198	0.823272	-0.580391	-0.25173	1.0367	1.03141	-0.5978	0.164896	0.375108	0.30084	3.85906e-08	0.00484508	0.0403363
Nmi	443.953	0.713587	-0.608143	0.91971	-0.823987	0.00138628	-0.980127	1.76675e-05	0.000162964	4.99288e-09	3.8687e-08	1	2.12836e-10
Zfp142	613.213	-0.655323	-0.152519	-0.10247	0.756293	0.0755534	0.165983	5.15019e-05	0.430025	0.610886	3.87838e-08	0.872964	0.338349
Ighg	2809.57	3.56997	-4.17001	9.35667	-6.53404	6.76726	-5.71636	0.00910406	0.00136635	6.60305e-13	3.88556e-08	9.70542e-06	7.61018e-06
Ankrd23	142.319	-0.541495	-0.482974	1.00295	-0.993567	0.0619952	-1.04249	0.0151057	0.0411808	1.51611e-07	3.95651e-08	0.925933	4.12899e-08
Svep1	466.949	-1.09736	1.28461	0.637612	-1.68808	-0.340139	0.0117254	0.261492	0.217872	0.0804924	4.03211e-08	0.654008	0.991712
Oat	4170.52	-0.67498	0.577513	-1.09115	0.669706	-0.117403	0.460533	1.98092e-06	2.45844e-05	1.76307e-18	4.05611e-08	0.729648	0.000495409
Mcee	390.367	1.0069	0.527547	-0.858041	0.709365	0.00561553	0.367374	5.79651e-09	0.00175617	1.39891e-10	4.05611e-08	1	0.0240042
Zfp869	1136.27	0.00293907	-0.261777	-0.0124671	0.646468	-0.0930427	-0.11254	1	0.0584622	0.966876	4.06388e-08	0.787461	0.466194
Tnfrsf13c	684.205	0.171292	-0.87949	2.94977	-3.43381	-0.03774	-1.36454	0.841866	0.0504248	2.03975e-06	4.18274e-08	0.977758	0.00127682
Rinl	920.831	-0.823203	0.0809904	0.587759	-1.08945	-0.168031	-0.64247	4.88261e-05	0.777613	0.00678598	4.27348e-08	0.729609	0.000823546
Serpinb9	1120.66	-0.0614519	0.333586	1.72063	-1.30974	-0.0533254	-0.579132	0.929124	0.256511	3.1697e-12	4.31626e-08	0.95512	0.0326953
Col6a1	432.828	0.989031	1.38025	1.30387	-1.65659	0.0417104	-0.639955	0.171579	0.0148796	6.02547e-05	4.40635e-08	0.981443	0.0683863
P4ha1	1372.27	-0.0564203	0.599214	-0.708608	0.948276	-0.398054	0.770738	0.891505	0.00182632	0.000149637	4.40703e-08	0.204157	3.05664e-05
Marcksl1	803.489	1.2108	-1.17165	1.54226	-1.30299	0.128166	-0.991987	6.9793e-06	4.16289e-06	4.76099e-10	4.40703e-08	0.875026	8.71754e-05
Tnfrsf18	216.205	-0.565839	0.31832	2.16314	-2.6046	0.302492	-1.37849	0.115508	0.373838	4.40353e-06	4.40703e-08	0.684303	4.64696e-06
Exo1	142.473	0.431652	0.0731756	1.74523	-2.11402	0.607461	1.50195	0.396235	0.954071	1.27508e-05	4.40703e-08	0.259158	3.62786e-07
Pi15	38.4016	0	1.62454	0.620287	-1.94141	-1.52048	1.42229	1	0.248342	0.142854	4.41465e-08	0.00206635	0.000262482
Cxcl13	1027.02	1.61149	1.15407	5.59059	-3.41782	-0.839305	0.265177	0.0340468	0.106081	6.75665e-17	4.42336e-08	0.53571	0.768951
Mrps23	845.33	0.249441	-0.283848	-0.242062	0.458463	0.0432696	0.0826523	0.0163932	0.00453328	0.0107667	4.42961e-08	0.883367	0.460071
S100a11	6603.04	0.521366	-0.369882	2.09029	-1.44341	-0.332221	0.132829	0.129327	0.251099	1.11632e-14	4.44508e-08	0.60045	0.737189
Ikzf4	46.5034	-2.00312	1.02895	-0.3221	-1.33685	0.483875	-2.01039	2.11648e-07	0.0287796	0.271313	4.45987e-08	0.290252	2.73304e-13
C2cd2l	941.765	-0.307167	0.286321	-1.11364	0.707835	0.366339	0.566338	0.0733517	0.0804009	3.24882e-17	4.63039e-08	0.093157	5.23942e-05
Esyt1	3275.85	-0.996779	-0.477212	1.22145	-0.929934	-0.171844	-0.582662	1.27192e-07	0.0110687	3.90941e-12	4.65993e-08	0.70041	0.00145557
Fignl1	549.178	0.296387	-0.011985	1.27926	-1.79215	0.69402	1.92164	0.536272	1	0.000232071	4.6687e-08	0.178037	1.891e-10
Ifitm3	4707.83	1.66979	-1.32857	1.19508	-1.21905	0.24451	-0.410112	1.18339e-11	1.30405e-08	3.56081e-07	4.75982e-08	0.667916	0.117795
Golga4	2900.86	-0.728088	0.0995337	-0.420258	0.379916	0.0339328	-0.224555	1.91006e-17	0.366089	6.86019e-09	4.80985e-08	0.894251	0.00378058
Mlx	830.929	-0.129795	-0.0578673	-0.569501	0.6272	0.0203146	0.0433883	0.449292	0.764141	2.9478e-06	4.8108e-08	0.969386	0.81135
Sord	4339.25	0.271584	0.524732	-2.00478	1.27845	-0.199776	1.47919	0.426166	0.0534343	4.87637e-17	4.84839e-08	0.775334	1.88301e-09
Tox4	1415.86	-0.462843	0.0115864	-0.0741144	0.521862	0.0350055	-0.0868666	2.60264e-05	0.98904	0.592315	4.88881e-08	0.923073	0.491982
Acap1	2057.84	-1.03004	-0.369103	0.545284	-1.7773	-0.443387	-0.745531	0.0028585	0.316443	0.150899	4.99241e-08	0.486535	0.0248486
Plin2	1906.71	1.3394	-0.54659	0.867846	-1.34664	0.729498	-0.00254703	1.6206e-06	0.0534425	0.00136774	5.04902e-08	0.0639172	1
Mgat5b	9.77259	0.00437619	3.09585	-4.84344	4.15726	0	0	1	0.00107215	3.74947e-10	5.05963e-08	1	1
Gm21541	124.074	0.950582	0.435534	-0.359181	2.21674	0.443882	-1.22979	0.436968	0.795473	0.536818	5.15113e-08	0.67547	0.00490394
Anks1	935.393	-0.410613	0.377929	-0.542515	0.898103	-0.137189	0.0927039	0.0495745	0.0531659	0.00295391	5.16596e-08	0.778206	0.704201
Gcm1	42.5122	0	0	-0.929129	1.11156	0.950371	-0.701946	1	1	2.07025e-05	5.16791e-08	0.733934	0.650607
Slc7a12	2006.39	2.43958	-1.27622	-1.81976	1.55885	-0.327759	0.378826	0.0325437	0.244627	7.78599e-10	5.18402e-08	0.900843	0.730272
Arhgap36	14.8202	2.00009	-0.864654	8.41688	-7.41412	2.16593	-1.46484	0.301427	0.690379	1.56694e-08	5.18983e-08	0.450356	0.412471
Gm13710	40.8858	0.815307	0.415296	2.90923	-2.98884	-0.476116	0.111225	0.269701	0.597335	1.00319e-06	5.20351e-08	0.411667	0.79622
Isoc2b	103.678	-0.067583	0.143075	-1.36178	1.20975	0.253266	-1.23904	0.911785	0.702885	3.5482e-09	5.24751e-08	0.656452	6.64587e-07
Alpk1	356.359	1.45168	-0.523923	1.25161	-1.37545	0.253088	-0.440508	3.47577e-07	0.0756572	2.97516e-06	5.27101e-08	0.704656	0.137261
Gm10681	177.511	0.952663	0.242491	-1.72129	1.56539	-0.135973	0.712893	0.528296	0.965063	8.46324e-09	5.39454e-08	0.976729	0.474429
AK181950	15.4463	-0.697089	0	1.56821	-1.72228	-0.745796	-1.03691	0.775577	1	3.18453e-06	5.40172e-08	0.304555	0.057471
Slc6a7	21.8665	0.962023	0.241086	-1.60354	2.09745	0.345674	-0.00149298	0.53854	0.963299	0.000115176	5.50449e-08	0.85892	1
Adamts10	1094.21	-0.322596	-0.196794	0.58227	-0.77156	-0.0150365	-0.901195	0.0684982	0.260965	0.000139236	5.57254e-08	0.984569	6.95804e-10
Rhcg	617.256	-0.167654	0	-1.09543	1.0068	-1.76868	2.96417	1	1	1.35852e-08	5.57919e-08	0.220935	0.000779981
Ndufc1	703.283	1.36704	0.213916	-0.932915	0.79404	0.192421	0.50721	1.66838e-15	0.262712	7.77768e-10	5.67024e-08	0.589488	0.00189032
Nova1	30.8238	-0.243065	2.38889	1.04748	-1.19528	0.154385	-0.618563	0.863709	0.00338278	8.33695e-06	5.70372e-08	0.815715	0.0116589
Rnf167	2708.61	-0.570785	-0.137422	-0.743858	0.749078	-0.191648	0.0479176	0.000311573	0.440587	2.97718e-07	5.77472e-08	0.539846	0.8263
Ppic	1407.27	-1.86295	1.74442	-0.77984	1.02849	-0.434492	0.511018	1.12759e-14	5.59206e-13	0.000131452	5.82743e-08	0.220903	0.018892
Tsr2	493.839	-0.384029	0.287992	-0.287426	0.475771	-0.0350924	0.0715377	0.000613489	0.0151499	0.00327973	5.82743e-08	0.91675	0.555969
Osbpl2	1002.21	-0.130504	-0.363387	-0.336041	0.418751	-0.017679	-0.105982	0.22578	9.89254e-05	5.08272e-05	5.873e-08	0.955103	0.282716
Ubtd2	126.626	0.25798	0.0739315	1.00776	-0.933537	-0.0991117	-0.721142	0.356895	0.856746	2.65717e-08	5.873e-08	0.864517	0.000151226
Cdkn2aipnl	936.253	0.486193	-0.506279	0.547382	-0.633505	0.00625243	0.197537	0.000206455	4.64222e-05	1.10873e-05	6.05871e-08	1	0.1405
Acsl4	1476.47	0.723579	-0.17185	0.992431	-1.14966	-0.218505	0.403027	0.00437945	0.555507	1.10736e-05	6.06604e-08	0.698579	0.106169
Id4	409.909	0	1.21071	-1.20827	1.35875	-1.18417	-0.241548	1	0.446612	5.32136e-06	6.12894e-08	0.000891623	0.517575
Slc10a2	336.511	0	0	-1.11894	1.1268	-0.736457	0.274108	1	1	2.8959e-07	6.3312e-08	0.873168	0.924457
Abca1	1696	0.434937	-0.0534449	1.56591	-1.39369	0.223696	-0.508702	0.207464	0.94023	5.43094e-09	6.39098e-08	0.762598	0.0904003
Lrrc52	14.4849	0	0	-2.28811	2.34216	0	0	1	1	4.18354e-07	6.45141e-08	1	1
Mcoln2	411.718	0.0413957	-0.788507	-0.885886	1.31076	-0.212527	-1.34719	0.975932	0.00304727	0.000894286	6.62934e-08	0.742732	4.76081e-08
Tmprss4	17.3373	-1.09921	1.0859	1.58185	-2.01143	-0.360165	-0.40845	0.285413	0.34187	6.68183e-05	6.84948e-08	0.783577	0.535718
Cldn14	12.8858	-1.27625	0	3.84339	-3.85683	0	0	0.46491	1	3.47036e-07	6.88566e-08	1	1
Dld	3480.52	0.72462	-0.224341	-1.07884	0.752334	-0.0192117	0.668819	6.71862e-06	0.192912	4.47058e-14	6.93207e-08	0.978397	6.40662e-06
Ryr2	58.0701	-1.9889	4.14088	-2.2109	2.13071	-1.9765	-0.000645157	9.93983e-05	3.52593e-19	8.05631e-08	6.95611e-08	0.000181385	1
Gcsam	250.409	0.138842	1.45803	0.556088	-3.5529	0.0369333	-0.0595229	0.913026	0.00460566	0.39845	6.9673e-08	1	0.955795
Ubfd1	991.123	-0.46201	0.879777	-0.245475	0.570805	-0.11022	0.270653	0.000322755	1.40128e-13	0.0471075	7.06488e-08	0.688367	0.0223818
Klhl21	890.805	-0.688996	0.758373	-0.141844	0.834361	0.157892	-0.0679191	0.000174067	1.21268e-05	0.50958	7.20579e-08	0.703311	0.774376
Nuf2	531.85	0.714672	-0.256697	1.85869	-2.10389	0.894444	1.8414	0.131836	0.630658	6.27756e-06	7.24606e-08	0.133764	3.79327e-07
Arhgef15	210.158	-0.000264003	-0.561404	-0.880486	0.673019	-0.505917	0.0324222	1	0.448504	6.96093e-12	7.33489e-08	0.00818347	0.891301
Car9	41.7315	0.539375	-0.767465	-1.31716	1.36136	0.106277	-0.566127	0.138325	0.0433098	7.53256e-07	7.34433e-08	0.909744	0.0551337
L3hypdh	238.676	1.18153	1.34212	-1.45211	0.801433	-0.444883	0.0470925	0.150704	0.0236162	3.87682e-22	7.38164e-08	0.253334	0.906808
Il17rc	130.57	-2.05428	1.84892	0.988355	-0.632678	0.00950449	-0.378869	0.00287936	0.0162833	7.10713e-16	7.49534e-08	0.99818	0.0472718
Cenpw	101.694	1.7087	1.14414	0.865344	-1.64366	0.589182	1.55969	1.12008e-07	3.20577e-05	0.00561205	7.49534e-08	0.0952697	5.43941e-13
Abcb1b	1495.99	0.0582109	0.145715	-1.57278	1.25042	0.777785	-1.32798	0.933853	0.685022	5.43937e-11	7.50835e-08	0.0275102	7.70048e-08
Ehd3	1193.31	-1.84637	0.301229	-1.24695	0.815689	-0.168635	-0.277407	4.03989e-29	0.0982402	7.41921e-16	7.54218e-08	0.658473	0.117733
Cacnb4	206.966	-0.539691	2.12441	-1.70004	1.75552	-0.831312	-1.02439	0.513293	0.000367066	7.06912e-07	7.60812e-08	0.164337	0.0126802
A530032D15Rik	122.077	1.20424	-0.289402	2.37063	-3.48443	0.441457	-1.47899	0.00143003	0.503231	2.32346e-05	7.62105e-08	0.542994	9.87153e-06
Arhgap1	1922.81	-0.532149	-0.434933	0.193421	-0.54217	-0.146566	-0.410785	3.11389e-06	9.27073e-05	0.109049	7.81375e-08	0.516528	0.000154251
Bmp6	324.786	-0.88601	0.974323	0.458809	-1.01611	-0.313679	-0.22607	0.110922	0.109719	0.0356258	7.86816e-08	0.459949	0.377741
Rab32	815.018	1.05927	0.191078	0.919972	-1.1206	0.108242	-0.242671	5.21271e-06	0.47267	3.61888e-05	7.92386e-08	0.87739	0.354938
Cxcr5	1980.12	0.341161	-1.58278	2.18501	-2.54639	-0.334812	-1.20444	0.507425	6.43814e-06	6.96319e-06	7.93641e-08	0.687668	0.000720404
Lbh	3113.57	-0.980277	-0.269316	0.603975	-1.06486	-0.0187442	-1.31938	1.19248e-05	0.26628	0.00622606	7.98375e-08	0.988219	1.35691e-10
Kif4	616.858	0.436237	1.01365	1.39077	-2.17812	1.00102	1.96562	0.439663	0.0213461	0.00126013	8.04001e-08	0.106363	3.56348e-07
Cyp2b10	58.1812	-0.0129393	0.507621	6.74791	-5.40299	-0.0912912	1.16944	1	0.60727	1.20294e-09	8.0458e-08	0.983512	0.195577
Tob1	1101.95	-1.25424	1.98098	-0.495057	1.10849	-0.530053	0.378908	2.28876e-07	1.17911e-18	0.038016	8.21023e-08	0.141659	0.128649
Ggct	202.838	0.477741	-0.349047	-0.857404	0.7986	-0.132271	-0.752187	0.0104031	0.068897	3.45566e-08	8.21808e-08	0.75073	3.62967e-06
Igf2bp2	107.268	-0.98475	0.0014752	0.902185	-1.22147	-0.156789	-0.100931	0.00765459	1	0.000243283	8.26687e-08	0.851135	0.800035
Sfxn2	366.467	-0.0776852	-0.800266	-1.27835	0.883465	-0.101456	-0.141461	0.832917	0.000460714	3.21379e-14	8.26973e-08	0.858673	0.543888
Lin52	340.599	-0.422049	1.22017	-0.705551	1.01552	0.0136867	0.795516	0.115373	5.63159e-08	0.000640534	8.30992e-08	0.996035	8.62284e-05
Iglon5	12.2855	5.04812	-3.35872	1.75585	-3.0929	3.88153	-4.70957	7.86452e-06	0.00188782	0.00226865	8.35089e-08	6.92022e-10	1.44015e-14
Oser1	991.041	0.158526	0.0748306	0.201384	0.884372	0.0108212	0.371011	0.528645	0.780596	0.353307	8.37166e-08	0.996928	0.0486409
Ppfia4	38.4574	-0.840489	0.310907	1.84652	-1.91152	-0.354405	1.22421	0.0736702	0.600798	4.16528e-06	8.37166e-08	0.655393	0.000254769
Ankrd50	400.617	-1.33188	0.215454	-0.0733715	-0.695381	-0.373414	-0.40666	3.90743e-18	0.2665	0.705683	8.77238e-08	0.0694904	0.00449068
Slc17a9	353.617	-1.50739	1.08899	1.38652	-1.39236	-0.128913	-0.593108	2.94994e-13	6.25771e-08	7.10034e-07	8.77583e-08	0.822611	0.00376157
Arid5a	1033.86	-0.435421	-0.0251466	2.13683	-1.52098	0.409773	-1.27682	0.239895	1	5.48544e-13	8.79336e-08	0.508543	1.43279e-05
Socs1	88.4205	-0.136876	0.770583	1.13334	-1.91617	1.03851	-1.75741	0.781326	0.0121546	0.00181206	8.79582e-08	0.00608473	5.5743e-10
Gdf3	37.6214	2.17696	-2.1618	4.96278	-4.88771	1.93194	0.356123	0.000121676	0.000547843	4.34618e-07	8.98799e-08	0.000586568	0.507599
Kif11	1395.87	0.327644	1.0407	1.41424	-2.01795	0.860264	2.00532	0.555343	0.0107955	0.000446012	9.02567e-08	0.166102	5.53253e-08
Amph	16.128	0.830725	2.63457	1.48192	-2.31313	-0.491682	-0.238251	0.528609	0.00131326	0.00122299	9.0586e-08	0.618675	0.704388
AK153639	164.777	0.237815	0.491178	0.860989	-3.14878	-0.363919	-1.42474	0.755233	0.351392	0.122314	9.11249e-08	0.740635	0.00146569
Grin3a	6.50991	0	0	-3.56974	2.39061	-1.44183	0.235568	1	1	2.04356e-16	9.15302e-08	0.522451	0.928836
Ptger3	809.274	-0.132579	1.24758	-1.05853	1.76568	-0.508176	1.20932	0.898181	0.00662343	0.00370817	9.28937e-08	0.501398	0.00096865
Exo5	300.664	0.062484	0.0107364	0.352361	-0.729148	-0.077155	-0.392113	0.806935	1	0.0223395	9.28937e-08	0.858234	0.00666157
Slc7a2	150.069	0.213472	2.71243	2.06048	-3.10451	-0.554115	0.166287	0.854409	1.51519e-05	0.00112818	9.35259e-08	0.718343	0.859354
Ctgf	1052.71	1.6266	0.121729	1.72081	-1.23602	0.788712	-0.0993202	0.115864	1	5.32068e-13	9.38858e-08	0.02412	0.783187
Zfp217	1118.76	-0.500681	0.326011	0.606773	-0.70566	-0.0971318	-0.115156	0.00117099	0.0326746	1.63402e-05	9.48647e-08	0.80308	0.50715
Uqcrc1	4272.11	0.137309	-0.562097	-0.991513	0.852076	0.222486	0.44041	0.582367	0.00132684	2.22255e-09	9.51773e-08	0.540313	0.0134286
Casr	702.209	0	0	-1.13643	0.985652	0.220059	-1.3252	1	1	2.9436e-09	9.68554e-08	0.890145	0.0614542
Lrriq3	34.3899	0.311193	0.428832	-0.933982	1.04462	0.217061	-1.39655	0.724065	0.586619	7.06557e-06	9.80081e-08	0.815105	0.000987841
Psmc2	2411.53	0.284565	-0.0958726	-0.124034	0.633987	0.263219	1.00853	0.0571183	0.557904	0.438917	9.82726e-08	0.227931	2.03203e-16
Cyp4f17	85.0923	0.0447463	-0.676591	0.898898	-1.06174	-0.430612	-0.594402	0.972723	0.0671167	2.32003e-05	9.82726e-08	0.33181	0.0330345
Trim12c	1086.52	0.573053	0.270411	0.811134	-1.03136	-0.220625	-0.557868	0.0137183	0.249988	9.28724e-05	9.87356e-08	0.641662	0.00834585
Rgs2	1810.78	0.798796	-0.3128	1.84845	-1.18547	-0.121211	-0.923954	0.00217148	0.2469	5.38733e-16	9.97233e-08	0.873007	9.43527e-05
Ak5	29.4547	1.5717	-1.58899	-0.50496	-1.87041	-1.04497	0.24634	0.214906	0.161523	0.221676	1.01918e-07	0.220924	0.756013
BC038927	246.049	1.22107	-1.87238	2.3713	-1.89875	0.970562	-2.30705	0.0010202	3.87964e-08	6.76826e-10	1.02564e-07	0.0504708	3.73033e-12
Cd244	659.645	1.66495	-0.468149	1.55288	-2.02452	0.606499	-1.03975	1.15507e-06	0.201224	0.000100722	1.02987e-07	0.304414	0.00159686
Pptc7	1041.42	-0.263603	-0.0625699	-0.540296	0.502173	-0.0708343	-0.611428	0.0254308	0.67207	4.20191e-08	1.02987e-07	0.802876	7.38407e-10
Dcakd	268.605	0.462094	-2.21088	0.460282	-0.786447	0.233167	-0.951042	0.00841029	2.66064e-37	0.00485691	1.0328e-07	0.471531	3.01797e-09
Stard7	2224.24	-0.303396	-0.339633	-0.774896	0.520182	0.246547	-0.11533	0.0112338	0.00268888	8.98103e-15	1.03616e-07	0.141132	0.353928
H2-Eb2	81.3093	-0.27863	-1.4039	3.52567	-3.45936	0.648966	-2.52761	0.567397	0.000395104	1.72703e-06	1.04951e-07	0.27324	8.7006e-15
Susd1	475.799	-0.759703	-0.205419	1.43522	-0.972407	-0.53023	0.629691	0.000391127	0.414124	4.30235e-14	1.06687e-07	0.0605423	0.00110597
Dnajc6	268.127	-1.90754	1.49543	-1.83431	1.44325	-0.0663892	1.35515	2.91344e-07	0.000121678	5.41273e-11	1.07164e-07	0.951519	2.5058e-06
A230050P20Rik	321.531	-0.505738	-0.445146	1.25194	-1.03261	0.0645117	-0.895445	0.0364659	0.0622773	6.65088e-10	1.08145e-07	0.929961	1.08828e-05
Armcx4	234.213	0.28043	0.507373	0.813193	-1.641	-0.0414222	-0.138198	0.652527	0.336144	0.0206352	1.08556e-07	0.977758	0.770585
Fam120aos	438.843	0.299259	0.50718	-0.692287	0.800159	-0.207139	-0.172649	0.153411	0.00507022	1.57945e-05	1.08637e-07	0.565571	0.394108
Gnb1	4991.86	0.253555	-0.375079	0.506629	-0.40753	0.0794036	-0.0516962	0.00552806	5.66758e-06	1.82976e-10	1.10429e-07	0.693048	0.633999
Tmem143	369.493	-0.512199	-0.5022	-0.941053	0.706716	0.0158322	-0.0701025	0.00263362	0.00621921	5.94804e-12	1.11106e-07	0.983036	0.741073
Ssbp4	688.912	0.15449	-0.182508	1.54904	-1.07956	0.38429	-0.238899	0.636755	0.493359	1.8225e-13	1.11796e-07	0.335314	0.350801
Clcnka	1121.34	0.693956	-0.155968	-0.392157	1.85964	-1.72458	2.89473	0.638159	0.942255	0.384949	1.11824e-07	0.346807	0.00269917
Celf2	2074.94	-0.115206	-0.0738922	1.20603	-1.2837	-0.292466	-0.731263	0.791224	0.876952	2.22029e-06	1.12432e-07	0.603865	0.00510654
Cyfip2	5797.81	-0.270699	-1.06391	-0.815362	1.09609	-0.102585	-0.955856	0.351043	1.23077e-06	0.000256434	1.12561e-07	0.889232	1.22657e-05
Mpv17l	8267.33	0.101841	0.570483	-1.08192	1.69049	-0.132144	0.111293	0.926241	0.334846	0.00185455	1.13777e-07	0.92488	0.850031
Il10	51.0894	6.39412	-5.88836	5.46902	-5.19077	2.78914	-3.13736	6.12923e-19	6.87729e-15	1.41431e-07	1.14031e-07	0.000107633	7.62249e-08
Ikzf3	1568.33	-0.38842	-0.641201	1.66212	-2.14777	-0.12008	-1.75599	0.47247	0.149288	0.000100321	1.14944e-07	0.925148	9.08092e-06
Sox2ot	11.2506	0	0	-3.08465	2.86523	-1.35401	1.79672	1	1	3.16993e-08	1.16105e-07	0.580973	0.136731
Serpina3i	6.35766	0	0	5.73947	-4.98644	0.469718	-1.00882	1	1	9.236e-09	1.16489e-07	0.658596	0.0369991
Dnajb1	4098.43	-0.0893927	1.62256	0.217074	1.75732	0.276452	1.75067	0.923088	3.80321e-06	0.654348	1.16687e-07	0.770728	4.69347e-07
Sytl1	186.584	-1.54612	0.378786	0.246801	1.04679	-0.79113	0.0776608	4.6366e-13	0.11218	0.356888	1.18555e-07	0.00480014	0.809317
Ssc5d	42.524	-1.69778	0.498166	0.887568	-1.29039	-0.0107437	-0.0997641	0.00250528	0.596231	0.000708683	1.2102e-07	1	0.785217
Trp53bp2	1132.46	-0.975049	0.519719	0.0798385	0.580609	-0.115797	-0.411058	1.91946e-12	0.000486878	0.619278	1.23511e-07	0.701107	0.000977718
Coq6	330.181	-0.0122309	-0.437151	-0.450618	0.636971	0.0572614	0.269181	1	0.00566413	0.000625479	1.26631e-07	0.898675	0.0581588
S100a10	4825.45	0.614516	0.45854	1.37856	-0.850126	-0.193792	-0.63016	0.00105534	0.00975646	4.54236e-17	1.27379e-07	0.621859	0.000273025
Atp5a1	22275.9	0.00721691	-0.140219	-0.989744	0.709811	0.144313	0.469041	1	0.415556	7.26124e-13	1.28385e-07	0.67859	0.00127206
Calu	2896.81	0.290102	0.163406	0.344023	-0.544005	0.0931833	-0.0117143	0.0222638	0.196448	0.00240463	1.28715e-07	0.746999	0.956168
U09772	40.4695	0.624337	1.99397	1.60094	-3.2942	1.34388	-2.45135	0.346679	5.26834e-05	0.00534671	1.29965e-07	0.060561	4.35169e-07
Scarf2	189.012	0.701857	0.432556	1.1698	-1.29132	0.48494	-1.00694	0.0506079	0.230877	6.56526e-06	1.30502e-07	0.308504	0.000133259
Atad3a	882.169	-0.405586	-0.192434	-0.651434	0.660795	0.0451823	0.118874	0.00931793	0.252714	7.55362e-07	1.31629e-07	0.92488	0.477787
Mcm5	1844.08	-0.488782	-0.789816	1.07726	-1.07399	0.567309	1.45664	0.0445933	0.000281578	5.01715e-07	1.31903e-07	0.0697836	4.35686e-13
Prc1	1409.4	0.589286	0.416477	2.08613	-1.99933	1.07982	2.23668	0.247134	0.391221	1.5063e-07	1.32444e-07	0.0694265	5.37419e-09
Atp12a	13.941	0	0	2.12939	-3.2861	-0.50666	-0.962448	1	1	0.0014903	1.36666e-07	0.873007	0.481419
Anxa3	723.469	-0.217274	2.29905	2.56059	-1.77096	-0.494617	1.07733	0.713168	8.66274e-11	1.24713e-13	1.37909e-07	0.512411	0.00341254
Coasy	1393.46	0.108453	-0.457022	-0.910355	0.907168	0.195236	0.042302	0.720219	0.0253374	4.67985e-07	1.38202e-07	0.658596	0.887659
AK040873	8.81292	0	0	-2.5915	2.63646	-1.03389	0.531455	1	1	6.6379e-07	1.38335e-07	0.476573	0.603567
Ccnf	726.384	-0.00296537	0.252071	1.37786	-1.79802	1.01892	2.09241	1	0.563213	0.000115962	1.41929e-07	0.0218006	9.59628e-12
Rwdd4a	593.397	-0.229187	-0.0737609	-0.371647	0.58233	0.15451	-0.104697	0.131526	0.691641	0.00234676	1.4349e-07	0.540803	0.478738
Mapk7	422.007	-0.0426681	-0.40206	0.980046	-0.75388	-0.000186308	-0.116964	0.901068	0.0150063	5.29165e-11	1.43804e-07	1	0.536091
Elmo1	1201.71	-0.560087	-0.721551	0.582122	-0.983556	0.0473191	-1.07263	0.00528739	8.77296e-05	0.00437665	1.4626e-07	0.943615	1.41632e-09
Sgk2	976.234	1.29659	0.0176614	-1.50048	1.14657	-0.973558	0.815362	0.289576	1	2.09369e-11	1.47516e-07	0.678038	0.584224
Pdcd1	71.1646	1.76853	-2.10568	4.31275	-3.42922	2.12928	-3.52343	0.00149181	7.51652e-05	6.10428e-07	1.53234e-07	0.000660038	6.59971e-13
Fam78a	1440.79	-2.13275	0.593445	-0.551073	-1.20436	-0.538449	0.261255	7.98816e-26	0.0040636	0.0205114	1.55802e-07	0.0739105	0.257314
Hyal1	414.963	0.207814	0.514474	-0.174118	1.55663	-0.0992108	0.840726	0.727333	0.260586	0.693025	1.55802e-07	0.933346	0.0125289
Hells	325.284	0.659365	0.107292	1.21549	-1.48436	0.190188	0.784057	0.0659381	0.842386	5.33437e-05	1.55846e-07	0.82202	0.00669314
Zfp60	406.257	-0.286363	0.479352	-0.245259	0.657307	-0.312011	0.193526	0.0871585	0.0014918	0.103751	1.56818e-07	0.145749	0.20452
Mfn2	1532.24	-0.663482	-0.217546	-0.812885	0.61015	-0.0122932	0.102263	1.02395e-06	0.149408	1.08822e-11	1.57767e-07	0.987266	0.51849
H6pd	2360.88	0.326317	-0.425738	0.486324	-0.851689	0.311739	-0.0688696	0.123619	0.0229368	0.00730498	1.59139e-07	0.331882	0.781743
Vgf	8.04419	-0.655736	1.7333	7.24196	-7.37644	5.56827	-4.04417	0.858845	0.35203	1.16014e-06	1.59149e-07	0.00385565	0.0083996
Folr4	211.501	-0.761632	-0.407614	4.38457	-3.35949	1.65902	-3.2439	0.0732511	0.356614	2.29153e-06	1.59831e-07	0.000214601	5.50338e-20
Aldoc	260.265	-0.43801	-0.537777	-0.395057	1.54403	-0.302738	-0.136993	0.302023	0.170667	0.293588	1.62385e-07	0.71857	0.768951
Ttc39b	1083.13	-0.140135	0.891647	0.658345	-0.937524	0.275451	-1.01518	0.628163	3.35897e-06	0.000715149	1.6573e-07	0.475621	4.40243e-08
Gpc5	10.8064	-0.276201	0.144921	-0.929506	2.04157	0.211014	-0.595186	0.968288	0.999259	0.0441703	1.67342e-07	0.948938	0.704197
Rasa4	563.101	1.79943	-2.31806	1.29462	-0.969397	0.454489	-0.948254	8.23575e-20	7.12536e-34	1.95066e-11	1.6896e-07	0.138562	5.21994e-07
Gm5086	22.013	0.66239	-1.704	2.82111	-4.95949	-0.0413447	-2.40765	0.35866	0.00380778	2.98906e-05	1.72199e-07	0.988271	7.28072e-05
Ccnb1	934.282	0.364536	0.823458	1.67933	-1.90587	0.973458	1.95524	0.494441	0.0470673	1.32213e-05	1.73208e-07	0.0831259	4.43652e-08
Tlr2	515.751	1.60203	-1.15128	2.16624	-1.58218	0.167435	-1.08372	2.34412e-06	0.000401226	4.72172e-12	1.74853e-07	0.870551	0.00086879
Psmc1	2247.19	0.258784	-0.382697	-0.112002	0.5663	0.273091	0.677437	0.0582628	0.00161012	0.442806	1.75301e-07	0.14131	1.8498e-09
Kif23	841.116	-0.175367	0.5724	1.54181	-1.54136	0.465708	1.77783	0.731579	0.095334	7.71205e-07	1.78294e-07	0.458734	3.22657e-09
Mob3a	2570	-0.270919	-0.07838	1.29717	-0.871742	-0.255888	-0.256526	0.205383	0.760351	5.58712e-14	1.79398e-07	0.466474	0.189392
Abca2	2163.08	-1.04768	-0.0812784	-0.45058	0.956696	-0.125919	-0.532251	3.97779e-07	0.789948	0.0323101	1.79643e-07	0.828212	0.00865589
Aurkb	456.02	-0.168303	-0.107144	1.34901	-1.6522	0.812761	1.47473	0.74311	0.847989	5.52578e-05	1.8428e-07	0.0644078	2.63244e-07
E2f8	771.164	-0.113666	1.01223	2.16617	-2.57467	1.05929	2.1964	0.936621	0.0529038	2.6735e-05	1.85083e-07	0.163297	1.22116e-06
Atf3	691.621	0.524452	-0.182949	4.20478	3.29512	0.757508	-0.968791	0.608616	0.896494	2.23365e-10	1.85484e-07	0.612071	0.203826
Gprasp2	50.3213	-1.26505	1.27706	-1.06847	1.18768	-0.117413	0.213184	0.00463043	0.00937558	1.07715e-05	1.8648e-07	0.873849	0.458807
Slc16a4	1008.42	1.90631	0.130437	-2.78569	1.71462	-0.686816	0.169548	0.0158292	0.962109	6.84194e-17	1.86769e-07	0.408972	0.801793
Fa2h	120.74	0	1.1117	-0.936456	1.79111	-0.839833	0.167198	1	0.481796	0.0153327	1.89412e-07	0.591779	0.919792
Tmc8	650.85	-0.85176	-0.290331	0.320633	-1.15247	-0.124154	0.177462	1.64248e-06	0.127023	0.202636	1.90555e-07	0.788275	0.377896
AK039110	9.47135	0	0	-1.95529	2.211	1.75369	-0.46202	1	1	1.35102e-05	1.92146e-07	0.428235	0.759966
Dok2	651.913	-1.06676	0.731871	-0.256391	1.3388	-0.524781	0.801383	0.000149542	0.00699849	0.477514	1.9392e-07	0.25282	0.00273602
Dcun1d2	576.896	-0.246227	0.161574	-0.440785	0.563215	-0.0313316	0.189663	0.0879075	0.274673	0.000157747	1.98723e-07	0.940812	0.143138
Ptprn	288.704	0.0100352	1.85553	3.87972	3.07191	0.0215635	1.88482	1	0.00365185	8.34602e-07	2.00899e-07	0.994422	0.00436026
Cdca5	246.031	0.758262	-0.0688877	1.78501	-1.74238	0.828075	1.67187	0.0490565	0.93585	7.00822e-07	2.02205e-07	0.0537695	2.721e-09
Slc16a1	2526.78	-0.220538	1.83668	0.040894	-1.57908	0.197103	2.24285	0.661835	7.63588e-09	0.949049	2.03368e-07	0.837956	5.89764e-13
Gpr88	35.5224	0	0	2.39656	-2.82701	-0.394043	0.214519	1	1	9.05281e-06	2.04674e-07	0.68523	0.697886
Ncam1	91.8478	-0.263616	1.52168	1.18172	-1.59615	-1.06129	1.79239	0.730016	0.00274292	0.000381159	2.05131e-07	0.0286897	9.6198e-08
Pfkm	860.225	-1.12965	0.416651	-1.05981	0.955002	0.183296	2.05493	5.65304e-07	0.102036	3.03702e-08	2.05773e-07	0.71288	1.27001e-27
Slc25a35	294.939	-0.78886	-0.476314	-0.701698	0.930588	-0.322531	-0.464013	0.00062144	0.0751524	0.000287188	2.05773e-07	0.387627	0.0270394
Csmd1	51.5848	0	0	2.10269	-1.65396	0.0349194	-0.566893	1	1	7.67379e-10	2.09021e-07	0.988834	0.0862675
Grb10	553.467	0.726541	0.360039	0.270067	-0.601942	-0.481062	0.796309	0.189811	0.572499	0.0440702	2.09963e-07	0.00392634	1.48505e-10
Srpk3	265.525	-0.212009	-1.47683	1.17895	-1.96793	-0.392802	-1.45504	0.64315	3.56457e-06	0.00234039	2.09963e-07	0.540745	1.73491e-06
Il1rl1	289.166	-0.732796	3.00357	0.904177	-2.41911	0.824472	2.54039	0.153258	1.7465e-13	0.0657349	2.1007e-07	0.255746	1.8156e-10
Thbs2	282.901	-1.19338	0.77267	1.22354	-1.39048	0.0211156	-0.0975075	0.3011	0.676768	1.7678e-05	2.1007e-07	0.999489	0.820578
Adamts12	15.8871	0	1.37379	1.05505	-1.93322	-1.036	-0.345628	1	0.379646	0.00934822	2.10959e-07	0.101259	0.542844
Mrps7	871.456	0.19284	-0.476625	-0.522916	0.625512	0.221258	0.377503	0.24805	0.000652932	4.88686e-05	2.11107e-07	0.371091	0.00470766
Cxcl16	853.305	2.08415	0.0879593	1.45384	-1.77713	0.60518	-1.35175	1.01343e-07	0.914449	7.39271e-05	2.11545e-07	0.387627	0.00023498
GU332589	128.155	0.172919	2.55076	-1.62595	3.28013	0.892989	0.216638	0.927121	8.55625e-05	0.0254413	2.11897e-07	0.54073	0.845722
Nkain1	141.548	0.2205	2.39839	0.105046	-1.42761	0.315489	-0.645688	0.912318	0.0248203	0.821291	2.14367e-07	0.73481	0.1389
Ppargc1b	148.671	-1.02075	0.154293	-1.31042	0.883616	-0.0761178	-0.343706	0.000127752	0.735028	3.76603e-14	2.1471e-07	0.910564	0.113546
H2-Oa	546.201	-0.141353	-1.46651	0.699382	-2.01474	-0.219221	-1.28513	0.755436	2.40872e-07	0.0742445	2.15517e-07	0.768315	4.27625e-06
2510049J12Rik	82.8357	0.877379	-0.996851	0.700494	-0.814818	0.924935	-0.1719	0.407425	0.375108	2.99733e-05	2.15796e-07	0.730614	0.909574
Mrps35	555.055	0.15321	-0.144588	-0.837149	0.634344	0.0243237	0.0371367	0.418054	0.422357	2.79573e-11	2.18e-07	0.963803	0.859503
Aida	1148.61	0.320021	0.271538	0.620902	-0.640971	0.185292	0.14591	0.0343704	0.0554578	1.87021e-06	2.18097e-07	0.486912	0.343456
Dok1	732.196	1.10625	-0.632633	1.44485	-0.873763	0.283813	0.135476	7.56232e-11	0.000143034	8.11673e-16	2.18097e-07	0.358151	0.507979
Nr2e3	11.8733	0	0	-3.58086	5.26985	-1.1572	2.5893	1	1	0.00107067	2.192e-07	0.720268	0.0490908
A930017M01Rik	6.98927	0	0	-2.74515	2.46583	1.75564	-0.979146	1	1	1.65571e-08	2.19852e-07	0.433568	0.492651
Sirt3	558.752	0.249461	0.364316	-1.34373	1.05587	-0.0769311	0.95472	0.408861	0.151163	1.56706e-10	2.20473e-07	0.924896	1.59761e-05
Wisp2	21.7941	-0.676154	-0.988627	2.36745	-3.92001	-0.0193196	-0.356165	0.607565	0.438704	0.000796212	2.25579e-07	0.995824	0.675801
Acsf3	593.412	-0.167454	-0.94143	-0.964469	0.671695	-0.0137351	-0.504534	0.416021	8.93976e-08	3.99234e-13	2.33731e-07	0.988271	0.000779981
Cdca2	279.953	0.364351	-0.184412	1.18138	-1.70313	0.78181	1.29069	0.419593	0.710512	0.000695415	2.34285e-07	0.099193	1.62321e-05
Ssh3	501.867	0.0982498	-0.335676	0.977668	-0.719803	0.371221	-0.943168	0.680183	0.0502497	1.08454e-11	2.35725e-07	0.113039	1.64881e-10
Cldn7	279.91	2.38287	-1.36211	1.81833	-0.922394	0.841008	-0.889465	0.0266556	0.149006	1.62399e-23	2.35725e-07	0.0490573	0.00629901
Pdk2	1832.19	-0.355448	-0.0167266	-1.47619	1.02367	-0.131751	-0.270335	0.189895	1	3.19457e-13	2.35954e-07	0.84382	0.288343
Tet2	1515.12	0.326197	-0.0515936	-0.432974	1.35549	-0.158605	-0.669708	0.385344	0.945911	0.176734	2.38346e-07	0.854907	0.0229376
Neu2	60.3477	0	0	-1.02919	0.86206	1.35738	-1.77309	1	1	2.11212e-09	2.38927e-07	0.51453	0.128568
Ubc	11681.1	-0.283655	0.783466	-0.44949	1.71716	0.205724	1.19292	0.583683	0.0366711	0.288193	2.39755e-07	0.846257	0.000860129
Tcrb	627.794	-0.87589	0.43423	1.88558	-2.60885	-0.333287	-1.15998	0.0338041	0.296039	0.000164446	2.41235e-07	0.709352	0.00179672
Oosp1	57.606	0.429752	-0.596249	4.70086	-4.87706	0.183591	-1.6353	0.619316	0.408296	2.89945e-06	2.43008e-07	0.936237	0.00348888
B830017H08Rik	33.3733	0	0	1.32447	-1.77922	0.515501	-0.264981	1	1	0.000376369	2.45126e-07	0.870068	0.873069
Zfp592	1728.64	-0.771218	-0.229189	-0.0800655	0.495767	-0.131587	-0.0680215	2.68787e-13	0.0425306	0.55682	2.45139e-07	0.542045	0.608876
Ifi27	1196.95	1.36134	-0.293582	1.0582	-0.978599	0.171186	-0.767787	8.19418e-11	0.197725	9.29342e-08	2.4712e-07	0.746467	0.000154223
Pvrl4	106.937	0.560603	-0.465831	1.20533	-1.0388	0.346531	-1.0708	0.0291669	0.0746393	1.2928e-08	2.50431e-07	0.395666	6.35346e-07
Gna15	197.311	-0.296027	0.992348	1.67764	-1.68148	-0.308059	0.694045	0.343063	4.01879e-05	3.7233e-07	2.50573e-07	0.547318	0.00479049
2900097C17Rik	5131.75	0.20783	0.132158	0.166254	0.339988	0.143781	0.383449	0.00945712	0.0937825	0.0278956	2.50936e-07	0.237076	2.39755e-08
Prkg2	13.7965	0	1.55436	1.12473	-1.18486	0.0842175	-1.88819	1	0.256722	4.63628e-06	2.54385e-07	0.977758	0.0806087
Chmp2b	986.163	0.278028	0.264563	0.466325	-0.591169	-0.312986	-0.0801185	0.0581187	0.0524122	0.000153074	2.54911e-07	0.103444	0.625981
Il7r	2394.39	-1.10549	1.28891	2.35253	-2.15104	-0.490766	-0.561797	0.0141826	0.0016553	1.17638e-07	2.5744e-07	0.571281	0.224704
Mrps30	571.092	0.0422708	-0.104045	-0.435209	0.504607	0.0564609	0.391682	0.838611	0.462699	3.21921e-05	2.70467e-07	0.867791	0.000225865
Ptgir	393.31	0.450719	-0.334844	0.658426	-1.27513	-0.237418	0.847778	0.121031	0.224346	0.0158529	2.70467e-07	0.684153	0.000434969
Shmt2	2229.69	-0.274485	-0.376293	-1.49584	1.15866	0.464979	0.373509	0.395992	0.163256	1.16638e-10	2.73249e-07	0.276232	0.163997
Cited1	8.94475	-1.32106	0	-2.14678	2.2462	-1.06924	1.32883	0.397729	1	2.89937e-06	2.74747e-07	0.607399	0.225211
Def6	942.277	-0.419921	-0.844433	0.98041	-0.977888	1.54576e-05	-0.827688	0.0517009	6.49504e-06	1.1079e-06	2.76273e-07	1	7.76195e-06
Limch1	726.005	0.392364	1.90446	-1.16587	0.607391	-0.223786	-0.55148	0.776178	0.0246207	1.15959e-22	2.76273e-07	0.338013	1.41511e-05
Vasp	3791.08	-0.385904	-0.49085	1.00869	-0.800782	-0.253739	-0.410432	0.0415078	0.00364069	4.03424e-10	2.76922e-07	0.434197	0.0166256
Pglyrp1	2144.29	1.43561	-1.18922	2.62345	-2.49904	-0.484268	2.16561	0.0017274	0.00538507	6.62346e-07	2.76969e-07	0.60045	9.54261e-08
Epb4.1l3	567.691	-1.17093	1.82327	-0.574652	-1.0124	0.0735523	-0.28895	0.105712	0.012811	0.00853603	2.88302e-07	0.924632	0.230443
Car4	927.374	1.34443	-0.80667	-1.69585	1.11445	-1.69453	1.21457	0.274791	0.494391	1.7067e-14	2.88719e-07	0.199984	0.222594
Slc25a26	184.535	0.0543617	0.30131	-0.573425	0.539768	-0.279978	-0.0918693	0.845015	0.0862478	1.89105e-07	2.9077e-07	0.142811	0.566446
Fcrla	1360.67	-0.124287	-0.913816	1.68924	-2.50157	-0.34307	-1.34051	0.85707	0.0249936	0.000489936	2.92129e-07	0.714021	0.000572934
Zbtb22	701.448	-0.0640456	-0.392624	0.359277	-0.483215	0.0647061	0.0289013	0.681735	0.000280391	0.000427004	2.93449e-07	0.82541	0.849472
Lypd2	27.6653	0	0	-1.39008	3.45246	0	0	1	1	0.0775815	2.95036e-07	1	1
Ccl4	42.9773	-0.311682	-0.999102	2.47548	-2.80295	1.74286	-3.10142	0.670065	0.0743838	1.51005e-05	2.97242e-07	0.00935187	9.48625e-10
Snph	32.3336	-0.797594	0.60135	0.236085	-1.2548	-0.0967213	-0.663197	0.205681	0.429254	0.463565	2.97242e-07	0.92277	0.040902
Adar	1766.18	-0.448826	-0.883115	0.741241	-0.590369	0.146372	-0.795867	0.00068168	3.79744e-13	5.10292e-10	2.98512e-07	0.58309	1.66519e-11
Fam60a	451.606	-0.421106	0.622728	0.865563	-0.971369	-0.123757	-0.481865	0.0866179	0.00426137	1.70448e-05	3.01397e-07	0.835008	0.0218362
Rapsn	36.1741	-0.339854	-0.0495345	-0.796593	1.08866	-0.218482	-0.377223	0.672604	0.9863	0.000612099	3.01557e-07	0.798968	0.348238
D130043K22Rik	32.0851	0	0	-1.08373	1.69341	-0.161538	-0.873875	1	1	0.00304271	3.02936e-07	0.963281	0.453682
Rhof	955.634	-0.594959	-0.591293	-0.30256	1.13674	-0.340869	-0.516369	0.0226058	0.0144187	0.291879	3.03803e-07	0.464768	0.0345365
Psd3	409.617	-0.557316	1.28758	0.64406	-1.21932	-0.303155	0.320233	0.0908535	4.9177e-06	0.0165856	3.05884e-07	0.587164	0.275129
Ndufaf7	450.494	0.570834	-1.05099	-0.698237	0.698149	0.133765	0.14674	0.000575459	1.23916e-10	1.07589e-06	3.06982e-07	0.723748	0.416576
Sh3bp1	1254.15	-0.48799	-0.490243	0.93812	-0.861374	-0.306357	-0.3577	0.0127403	0.00704965	1.02838e-07	3.08904e-07	0.345289	0.0565423
Enc1	319.983	-2.29279	1.03631	1.04462	-1.17578	-0.0743207	-0.277976	2.42086e-19	6.48197e-05	1.84357e-05	3.10433e-07	0.930122	0.331666
Ptpn6	6194.66	0.380749	-1.63349	0.461402	-0.731071	0.0719177	-1.13113	0.0256307	1.4766e-30	0.00330176	3.10451e-07	0.883593	4.27456e-15
Plekhg2	1118.61	-1.07926	-0.480425	1.05211	-0.880683	-0.122421	-0.964946	1.42477e-08	0.0134401	3.97649e-09	3.12979e-07	0.813662	6.01701e-08
Cenpe	970.301	0.487644	0.749059	1.32361	-1.80063	0.975913	1.86507	0.32247	0.0733086	0.000442465	3.20327e-07	0.0677508	7.08289e-08
Osbp	1830.36	-0.597084	-0.161157	-0.178875	0.513024	0.0430771	0.17409	2.76281e-07	0.220671	0.140992	3.20989e-07	0.909996	0.144388
I830077J02Rik	695.449	0.755004	0.686867	1.36548	-2.37231	-0.354346	0.325376	0.0354907	0.0344777	0.00192713	3.23653e-07	0.606084	0.378207
Olfr1396	10.1639	0	0	-2.67061	1.60606	-2.98712	0.711874	1	1	1.3593e-18	3.24954e-07	0.0118259	0.618376
Cercam	168.527	-0.798207	1.41516	2.15681	-1.70154	0.45369	1.86512	0.0569247	0.000120252	1.13447e-09	3.25781e-07	0.524053	1.06702e-08
Lag3	214.572	1.07265	-3.46881	2.29181	-2.01194	1.97743	-3.39065	0.0105162	4.27761e-18	7.13227e-08	3.30431e-07	5.64094e-06	2.21022e-21
A130077B15Rik	38.9849	1.03824	-0.354694	3.4448	-4.03109	0.535911	-0.677223	0.00336378	0.365459	2.68858e-06	3.34001e-07	0.414187	0.0683004
Kidins220	4634.29	-0.363991	0.194607	-1.00708	0.505109	-0.205864	0.0237208	0.00225321	0.108182	5.95554e-24	3.3496e-07	0.274745	0.889033
Dtl	570.457	0.790843	0.0738501	1.60462	-2.01965	0.496009	2.00399	0.115344	0.956408	0.000138695	3.3496e-07	0.560442	1.25571e-07
Gjb2	852.851	1.8449	-1.22659	-1.71641	1.77205	1.14059	-1.34617	9.48891e-06	0.00366018	2.48932e-06	3.36317e-07	0.0598786	0.00195621
Wnt10a	19.6795	-0.243703	-1.82722	3.49106	-2.30888	-0.70488	-0.421938	0.829147	0.0639402	8.75087e-12	3.39729e-07	0.440032	0.475752
Fdx1	372.44	0.195142	0.501457	-0.895636	0.759541	0.115939	-0.0953399	0.470284	0.0208761	6.37893e-09	3.41267e-07	0.811406	0.683151
Loxl3	112.907	2.49422	-1.81474	0.958702	-1.3745	0.794519	-0.852979	3.44883e-16	5.10027e-09	0.000970497	3.42365e-07	0.0494825	0.00265366
Afap1l2	360.497	1.01675	0.79953	0.280828	-0.721444	-0.720123	-0.160754	0.338635	0.465779	0.093979	3.42569e-07	9.8757e-05	0.392008
Bub1b	656.004	0.254183	0.322437	1.49486	-1.90041	0.661249	1.53417	0.661466	0.508783	0.00015003	3.43214e-07	0.324562	1.64618e-05
Gpr84	62.6939	3.99595	-3.86636	2.16651	-4.58056	-0.314444	1.05896	2.83087e-18	3.08428e-17	0.000242803	3.50384e-07	0.825058	0.0357868
Tnfaip8l3	4.13123	1.01372	0.735563	0.473722	-3.049	-1.72733	-0.735533	0.541546	0.684326	0.446255	3.51434e-07	0.232438	0.598411
Fam115a	259.167	0.149017	-0.260662	0.329589	-0.749103	-0.3122	-0.281701	0.938476	0.76589	0.0537511	3.60637e-07	0.287699	0.132068
Aco2	9245.43	-0.386132	0.0494281	-1.01106	0.850683	0.149104	0.454888	0.0672749	0.887479	5.26508e-09	3.64231e-07	0.749953	0.0144325
Fuz	290.244	0.18557	-0.924309	-0.744577	0.773685	-0.0808859	-0.360504	0.406189	3.17303e-07	3.48996e-06	3.67358e-07	0.87723	0.0413271
Cd3e	1357.31	-1.8147	0.320253	1.30338	-1.89703	-0.1055	-1.5984	3.73607e-07	0.432317	0.000891508	3.70405e-07	0.928006	2.40551e-06
Spns2	1291.85	0.130196	-1.15998	0.876408	-0.83935	-0.256721	-0.559639	0.645219	1.95314e-08	4.04571e-07	3.72281e-07	0.482405	0.00233578
Abat	3308.38	0.274583	2.16205	-2.36113	1.75924	-0.534319	0.985613	0.670542	2.73337e-07	2.84101e-11	3.75021e-07	0.4841	0.0104287
Tlr11	67.0627	-1.24435	-1.68974	-0.154608	-3.12798	-0.858102	-0.859647	0.0720078	0.0236057	0.867313	3.75021e-07	0.421415	0.176056
Mfap1b	1170.57	-0.967868	0.475633	-0.385593	0.709484	-0.0986038	0.213067	6.23252e-10	0.00258454	0.0143853	3.75538e-07	0.820713	0.205126
Snx19	861.699	-0.34042	-0.498373	-0.372921	0.345092	-0.0464276	-0.497787	7.65471e-05	9.37041e-08	1.46189e-07	3.75538e-07	0.83552	3.22778e-11
Dse	560.683	0.659627	0.249999	0.425668	-1.1542	-0.201474	-0.402424	0.0141513	0.375978	0.113104	3.75565e-07	0.741413	0.122136
Scp2	7371.13	0.497539	0.149246	-1.17227	0.721401	-0.143213	0.0367334	0.00300937	0.413401	4.68917e-16	3.78159e-07	0.706869	0.879188
Slc5a8	695.479	0	0	-1.17479	1.22634	-1.30133	2.1127	1	1	3.57138e-06	3.82185e-07	0.506613	0.0329058
Trem1	552.247	2.98685	-0.948872	5.06378	-3.05998	0.0163786	1.38509	1.77822e-08	0.085831	1.73117e-07	3.8685e-07	1	0.00886725
Pdss2	159	-0.550098	0.398171	-0.974161	0.72883	-0.0217809	0.11035	0.0164864	0.125466	3.418e-11	3.91895e-07	0.977758	0.621382
Chn2	299.599	-0.699644	0.0509347	-0.687658	0.751995	-0.343163	-0.222709	9.02708e-05	0.88291	1.23301e-05	4.05456e-07	0.196819	0.22862
Stambpl1	315.563	-0.984578	0.00368811	0.767116	-0.963328	-0.370515	-0.930897	7.42656e-08	1	0.000147082	4.13109e-07	0.196819	6.01701e-08
Stx11	1756.31	-0.133095	1.2434	2.61553	-1.80518	0.164887	0.439335	0.841866	0.000840085	2.68168e-12	4.19439e-07	0.895604	0.30868
Gsg2	212.764	0.284	-0.114358	-0.27477	-1.13864	0.549954	0.963769	0.288588	0.708896	0.298702	4.24255e-07	0.0642221	6.29565e-07
Pros1	1090.27	-0.115279	1.9086	1.03342	-1.14232	-0.074611	0.442631	0.784902	3.50562e-16	1.57822e-05	4.25335e-07	0.930731	0.0909146
Prr15	119.268	1.58514	0.619248	1.5359	-1.93732	-0.848877	-0.514651	0.0568344	0.453765	0.000196357	4.28563e-07	0.255883	0.320984
Mturn	1685.92	-1.1128	1.26731	-0.352829	1.09675	-0.36243	0.656883	7.45857e-06	4.51478e-08	0.184124	4.36899e-07	0.435439	0.00626998
Prkd1	123.905	0	2.33029	-0.655165	0.666958	-0.378207	-0.408247	1	0.0400322	2.44044e-06	4.42223e-07	0.185528	0.0485108
Apod	32.3482	0.0148272	-0.795882	2.43728	-2.79822	1.40134	-1.12495	1	0.421358	3.48555e-05	4.42658e-07	0.149698	0.0878063
Mtmr4	1361.89	-0.524171	-0.210143	-0.546759	0.692477	-0.104884	0.00582007	0.00134972	0.233246	0.000208614	4.48745e-07	0.798089	0.993916
Hykk	1272.07	-0.675299	-0.3438	-1.51104	1.02281	-0.367642	-0.671299	0.0846529	0.5146	2.68017e-13	4.49112e-07	0.441068	0.0107336
Acad8	666.695	0.338226	0.355339	-0.840011	0.732023	-0.0398383	-0.187902	0.091828	0.0597423	2.41987e-08	4.53669e-07	0.945563	0.321866
Smurf1	651.774	-1.15236	0.703136	0.622486	-0.614647	-0.148808	-0.699848	5.45423e-17	4.37418e-07	1.1851e-06	4.5748e-07	0.607706	4.91452e-08
Bzrap1	119.177	-0.746142	-0.407679	0.0503571	0.970071	-0.125228	0.959209	0.0320177	0.372305	0.886766	4.57829e-07	0.840849	2.26555e-06
TCRB13-1-1	160.596	-0.886674	-0.260176	1.81796	-4.36869	-0.450627	-1.51646	0.0346799	0.599592	0.0106773	4.71445e-07	0.5739	7.36951e-05
Map3k15	451.419	0.487486	0.0948404	-1.4409	0.891472	-0.175485	0.0320042	0.0303645	0.744467	9.86422e-16	4.7613e-07	0.742732	0.930766
Fads3	1513.34	-1.50324	0.826814	-1.22098	0.784194	-0.467696	1.20895	2.15193e-10	0.00266328	1.34111e-14	4.80393e-07	0.0686162	2.77063e-13
Mrpl44	530.101	-0.221982	-0.0873734	-0.545299	0.473658	0.00707037	0.119574	0.0818248	0.562306	2.39381e-08	4.85057e-07	0.995824	0.326886
Klra17	437.972	0.58615	0.509048	2.02527	-2.68829	-0.0477272	-0.715152	0.394767	0.3846	0.000260144	4.87972e-07	0.981365	0.211505
Mcam	301.907	-1.53968	0.751463	1.02069	-1.22935	-0.035247	-0.238635	5.3357e-07	0.0261085	9.36595e-05	4.90974e-07	0.976754	0.461406
Pex5l	20.0902	0.981602	0.78107	-0.849485	2.37761	-1.11661	0.86282	0.5195	0.679427	0.145422	4.94953e-07	0.154418	0.113613
Cdkn1c	290.577	0.222696	1.20039	-0.711465	0.996799	-0.0829692	-0.0972647	0.603896	8.78256e-05	0.000959404	4.96707e-07	0.92488	0.782234
Mmp10	2.16751	1.01021	0.183012	6.38378	-6.48012	2.32451	-1.67559	0.639746	0.979785	3.65795e-06	5.1012e-07	0.382653	0.316638
Ttll9	4.25302	0	0	-2.4059	2.98452	0.209745	-1.71496	1	1	0.000168836	5.12556e-07	0.951813	0.179894
Fam217a	61.1503	-0.424508	-0.610909	-1.35811	1.2851	-0.085602	-0.0401852	0.582806	0.471913	3.48492e-07	5.17728e-07	0.969882	0.962547
Fen1	1119.31	-0.274592	-0.652338	0.857947	-0.998897	0.797012	1.56521	0.304441	0.00342865	5.18331e-05	5.2279e-07	0.00219256	7.17145e-16
Rnmtl1	174.424	-0.127828	-0.655775	-0.415419	0.657681	0.169139	0.490994	0.556559	0.000398252	0.00447946	5.25466e-07	0.587615	0.000477335
Plxna1	972.139	-0.719285	0.509168	0.523419	-0.711699	0.0895262	-0.0460461	0.000102512	0.00894027	0.000663413	5.28114e-07	0.847286	0.840293
Gstk1	422.166	-0.0162183	0.0219028	-1.34968	1.06522	-0.580152	0.499303	1	1	6.76351e-10	5.30289e-07	0.120805	0.0511421
Gclc	4028.47	-0.235474	0.485568	-0.383239	1.43877	0.372896	1.9707	0.613941	0.159538	0.292018	5.31501e-07	0.573201	3.22383e-11
Snx5	4003.62	0.332215	-0.128579	0.313773	-0.44974	0.123053	-0.320346	0.00139999	0.23769	0.00133033	5.36733e-07	0.540313	0.000780358
BC030499	6.46491	-0.737482	0.0273658	-0.374717	2.12922	0.147496	0.291828	0.271706	1	0.611915	5.36733e-07	0.913472	0.546204
Fdxr	270.684	-0.576977	-0.397892	-0.496296	0.836958	0.159579	-0.479329	0.00360185	0.0544479	0.00792447	5.38144e-07	0.722616	0.00949672
Calm1	11200.5	0.771922	-0.644194	0.414713	-0.462818	-0.0468153	-0.368667	1.69825e-14	1.67773e-11	2.31352e-05	5.4933e-07	0.884067	0.000171538
Gm15987	223.251	2.57494	-1.58974	3.14259	-2.98409	1.10679	-1.97856	5.5647e-14	1.6095e-06	4.64402e-06	5.56514e-07	0.0154309	1.36354e-09
Opa1	1848.83	0.0565426	-0.435176	-0.894274	0.422615	0.0024469	0.144539	0.709104	2.12192e-05	4.61057e-26	5.56727e-07	1	0.152765
3110047P20Rik	3.97287	0	0	5.02894	-4.25797	-0.189301	1.7309	1	1	1.20895e-06	5.60064e-07	0.945581	0.0291142
Tpm4	8906.74	0.271226	0.409615	1.36852	-1.32737	-0.273508	0.404095	0.496091	0.193147	8.37013e-07	5.75047e-07	0.692487	0.20554
H2-Q6	1015.67	-0.187156	-1.21523	0.966933	-1.45162	0.336596	-1.64436	0.684588	6.36972e-05	0.00222476	5.83693e-07	0.62971	2.72025e-08
Gpatch1	344.014	-0.254097	-0.215458	-0.0805144	0.485764	-0.0168371	-0.205691	0.0553629	0.134017	0.561958	5.83817e-07	0.970725	0.0752373
Tmem194b	564.643	-0.178247	-0.576951	0.371268	-0.824667	-0.246349	-1.16798	0.40231	0.000547804	0.0473245	5.85307e-07	0.421415	2.69012e-14
Gmip	2087.59	0.112298	-0.685517	1.20144	-1.12608	0.115296	-0.843845	0.788053	0.0050669	3.43599e-07	5.93649e-07	0.883367	0.000391545
Cklf	211.293	0.632715	-0.006922	0.95448	-0.959701	-0.306575	0.203909	0.000984506	1	3.01353e-06	5.94698e-07	0.328681	0.312452
Hadhb	3571.63	-0.171547	0.605412	-0.879741	0.674908	0.0960306	0.257772	0.373002	3.1735e-05	2.52032e-10	5.94959e-07	0.81937	0.103481
Tmem206	425.501	0.0387013	-0.140832	-1.24773	0.572742	-0.425328	0.31715	0.897073	0.423219	7.78502e-28	5.9732e-07	0.00905873	0.0127457
Cdk2	853.86	-0.559996	0.362954	0.467399	-0.763485	0.00326855	1.0875	0.00179666	0.0436355	0.00558531	6.056e-07	1	1.00896e-12
Wdr93	16.238	0	0	-1.17824	1.38538	0.309485	1.00053	1	1	7.31077e-05	6.06572e-07	0.920608	0.334535
Ndufv1	2618.93	0.170124	-0.824075	-0.823492	0.804676	0.278548	0.813679	0.478807	2.57884e-06	1.09265e-06	6.0892e-07	0.403967	1.63121e-06
Cdh17	65.7406	-0.281418	-1.04797	3.16208	-4.14643	-0.826869	-0.627227	0.680169	0.0433052	8.77415e-06	6.09719e-07	0.278443	0.210444
Slc41a1	758.678	-0.23481	-0.252264	0.614025	-0.621388	0.452807	-1.42346	0.157865	0.10573	2.90794e-06	6.20206e-07	0.0108992	7.99254e-29
Pomt1	465.774	0.0381275	-0.518183	-0.737663	0.575769	-0.0363686	0.64848	0.904067	0.00105913	5.58912e-10	6.37387e-07	0.936904	1.80694e-07
Cd200r4	63.0309	-0.0102714	1.12062	3.36421	-4.38686	1.04728	-1.39975	1	0.00593124	4.19862e-05	6.5195e-07	0.075258	0.000386373
Mfsd7b	639.848	0.51285	0.10128	1.60094	-1.09045	0.277526	-0.071828	0.0656568	0.78012	1.01908e-12	6.54549e-07	0.592339	0.837748
Dedd2	1234.16	0.434392	-0.499594	0.104481	1.09773	0.0670189	1.31872	0.123301	0.0448091	0.760778	6.55058e-07	0.936143	6.59191e-09
Bspry	334.642	0.504369	-1.19188	1.60396	-1.10796	0.739418	-1.48726	0.114438	0.000179234	2.32787e-12	6.56425e-07	0.05337	5.36827e-08
Apex1	569.521	-0.316208	-0.491439	0.681817	-0.746745	-0.00871665	0.0998934	0.0995421	0.00473202	1.84185e-05	6.64973e-07	0.998449	0.633276
Gpr141	437.02	1.81492	-0.845809	1.58215	-2.18881	-0.58934	0.750726	1.64894e-05	0.0450424	0.00111863	6.67781e-07	0.459185	0.0793718
Pus7l	157.114	-0.565866	-0.159467	0.733399	-0.768728	-0.175791	-0.257115	0.00023748	0.417093	8.87706e-06	6.84865e-07	0.528936	0.08136
Gm1966	102.324	-0.0682533	0.504711	1.45325	-2.42654	0.134654	-1.82577	0.957608	0.242797	0.00234148	6.85305e-07	0.922471	4.62476e-07
Reln	440.736	3.1434	1.65059	-0.739709	2.29314	0.69827	0.868459	1.69102e-09	0.000865231	0.195576	6.86485e-07	0.48167	0.103673
Ccdc125	277.536	0.494025	-0.774525	0.44592	-0.84918	-0.485687	-0.347894	0.00911925	1.17436e-05	0.0194053	6.97836e-07	0.0441816	0.0555392
Hadh	3519.74	-0.610381	0.676869	-1.14761	0.802322	-0.117177	0.131322	0.0015763	0.000166557	3.85943e-12	7.01603e-07	0.81937	0.555969
Smox	19259.2	2.56087	1.28951	1.90018	-2.06534	1.05613	2.3606	2.49559e-08	0.00378673	1.45404e-05	7.06554e-07	0.124075	3.77203e-08
Gtpbp4	1087.61	0.115054	-0.166974	0.129091	0.679868	0.0268763	0.0762749	0.593595	0.341563	0.493602	7.12195e-07	0.963534	0.699668
Ttk	189.16	0.974472	0.0192061	1.58542	-2.11829	0.698748	1.5617	0.0541565	1	0.000344045	7.14069e-07	0.305415	2.01415e-05
Plekhb1	283.421	2.31333	0.546459	-0.392573	1.15038	-0.935373	1.28168	0.0301686	0.533078	0.161871	7.16228e-07	0.100031	0.000626675
Bub1	453.622	1.22502	0.767828	1.5531	-2.18527	0.734157	1.8446	0.0152349	0.113198	0.00088048	7.16366e-07	0.358151	7.67318e-06
Zswim7	139.941	0.478054	-0.0513446	-0.33072	0.684225	-0.0680987	0.183258	0.0203324	0.89868	0.0393962	7.23257e-07	0.90501	0.349426
St6galnac6	343.894	1.40932	-1.65167	0.501887	-0.790804	0.0580649	0.115507	4.22335e-17	5.55618e-23	0.00408404	7.3456e-07	0.920608	0.579055
Themis	235.956	-1.8993	2.02409	2.28252	-3.31682	-1.06898	-0.542656	5.80887e-05	4.45438e-06	0.000174907	7.38386e-07	0.121675	0.298954
Adam23	186.068	1.83315	-3.06049	1.66624	-2.68324	0.0757452	-1.19767	0.00391764	2.10209e-05	0.00408534	7.38386e-07	0.988271	0.0350984
Nxph4	19.3921	0	0	-1.06774	1.79716	1.7159	-2.01461	1	1	0.0086416	7.40934e-07	0.233006	0.0505028
Ppap2c	494.014	0.213524	-0.783227	0.755235	-0.637815	0.0238275	0.107913	0.309813	5.11782e-05	1.73348e-08	7.67878e-07	0.972512	0.62068
Pou3f3os	112.016	0	0	-0.274217	0.864091	0	0	1	1	0.2033	7.76716e-07	1	1
Tubb6	575.176	1.31387	-1.01688	1.79143	-1.55463	0.476079	-1.2444	0.000230735	0.0026537	4.58388e-08	7.76764e-07	0.48135	0.000197408
Mrpl38	779.675	-0.0395762	-0.408102	-0.404431	0.667406	0.212318	0.275092	0.911433	0.0104663	0.00707705	7.8517e-07	0.473311	0.0809828
Fbxw9	253.541	0.438285	0.00843804	0.981262	-0.677672	-0.135611	-0.162497	0.0211677	1	4.39892e-12	7.93627e-07	0.741288	0.403446
Slc25a12	1343.05	-0.816346	-0.211605	-0.563505	0.427256	0.123882	0.108592	4.24768e-17	0.052735	2.32855e-10	7.94579e-07	0.530102	0.325325
Ndrg4	84.1435	-0.357231	0.701587	-0.69018	2.74944	0.16293	-0.154019	0.844692	0.64054	0.332491	8.01326e-07	0.941124	0.875035
Aaed1	350.213	0.247536	1.20233	-0.700616	0.57257	0.00718609	0.0109608	0.138738	2.06876e-19	4.83491e-09	8.05788e-07	0.998092	0.96852
Fcer2a	1049.75	-0.731952	-2.01657	1.99504	-2.59567	-0.720561	-1.37108	0.0706966	5.59913e-09	4.97122e-05	8.05967e-07	0.217967	8.46075e-05
Samhd1	7710.98	0.113582	-0.945172	0.39319	-0.750498	0.0454904	-0.989695	0.64193	1.51324e-09	0.0221003	8.101e-07	0.937412	1.88961e-10
Csrnp1	501.574	-0.143573	-0.0860075	0.813384	1.87834	0.53508	-1.69136	0.854821	0.929802	0.0684109	8.16401e-07	0.532498	2.51799e-05
Rad51ap2	6.22254	0	0	-0.5826	2.61808	0	1.19105	1	1	0.428216	8.21547e-07	1	0.473512
Mrpl48	643.92	0.441041	-0.0473121	-0.566399	0.584593	-0.0446802	0.46226	0.00183873	0.829974	5.89694e-06	8.27392e-07	0.922308	0.000286047
Tiam2	337.082	1.38486	-0.391718	1.2948	-1.09067	0.0196128	-0.410327	7.03293e-09	0.12172	2.22675e-08	8.3394e-07	0.988977	0.133413
Nrgn	25058.1	0.102785	0.741903	-1.02797	2.53758	-0.238274	0.939911	0.990952	0.189714	0.105647	8.34008e-07	0.894149	0.0959006
Net1	1773.17	-1.34124	1.2084	0.347542	-0.887447	-0.0185348	1.61341	1.63386e-10	4.04566e-09	0.104522	8.34008e-07	0.988083	2.85528e-18
Eps8l3	33.1179	2.07048	-0.978923	2.19377	-1.94564	1.16971	-0.0730205	0.107951	0.44412	1.3338e-07	8.34008e-07	0.595483	0.955883
AK035052	31.1551	0.268302	-0.850874	-1.34574	1.27583	-0.36988	-1.56296	0.650462	0.137204	5.90603e-07	8.38153e-07	0.52826	2.06459e-06
AK007907	35.6019	-0.12321	1.65468	-1.84937	1.51759	-0.635041	-0.529942	1	0.236216	4.77176e-09	8.40921e-07	0.598261	0.517925
Sorbs2	540.263	0.720024	-0.0868251	0.79312	-0.848551	-0.684611	0.0469887	0.140429	0.905251	1.36017e-05	8.45194e-07	0.00405785	0.868055
Clptm1	2402.11	0.0900265	-0.403494	-0.484867	0.437141	0.147378	-0.00729411	0.505993	4.74756e-05	1.54547e-07	8.56208e-07	0.436259	0.972734
Igf2bp1	26.2561	0	1.18082	-1.84157	1.71769	-1.76834	1.7023	1	0.453873	3.53696e-07	8.63263e-07	0.228117	0.0856686
Slc25a25	1253.12	-0.141063	-0.533425	-0.15366	2.03998	0.153684	-0.076949	0.88375	0.298613	0.816246	8.65947e-07	0.920786	0.916094
Saa3	2923.1	2.05563	1.19401	1.64628	-4.54384	0.218123	-0.0567183	0.032037	0.170792	0.0675271	8.6652e-07	0.93536	0.971576
Psmd11	1820.65	0.24418	0.711011	-0.0141025	0.61595	0.180004	0.844871	0.13475	9.52044e-08	0.962205	8.74422e-07	0.519245	6.1642e-11
Car5a	48.0892	-0.00528097	-1.38504	-2.34241	2.06399	0.478622	-0.249578	1	0.254354	6.34374e-08	8.88832e-07	0.873007	0.874942
Rbm3	6710.74	0.903306	0.0271161	1.57134	-1.33231	0.286564	0.457649	0.00463525	0.99685	2.17651e-08	8.92088e-07	0.682846	0.151818
AK018679	3612.31	0.267391	-0.601809	0.890779	-0.711116	-0.0539469	0.7364	0.152102	8.85856e-05	2.57585e-09	8.92088e-07	0.921095	8.66151e-07
Hspe1	2368.64	0.54401	0.609188	-0.880901	0.97158	0.0289751	0.911286	0.0243287	0.00534102	2.5735e-05	8.92088e-07	0.975489	1.14181e-05
C6	266.838	1.7774	-2.70425	2.94346	-2.44041	0.736127	-0.418896	0.0284864	0.00672784	2.64036e-08	8.96572e-07	0.47601	0.504494
Rhobtb3	146.252	-0.72309	2.03564	1.14442	-0.886575	-0.218202	1.08707	0.552321	0.0501378	9.84166e-10	9.06391e-07	0.626552	1.33654e-08
Rundc3a	135.242	0.874247	1.64268	3.50464	-1.80851	1.0481	-1.10457	0.0622945	2.95666e-05	4.20567e-19	9.1235e-07	0.0866837	0.00848361
D630029K05Rik	832.425	-0.295077	-0.00814888	-2.38368	1.70077	-0.494787	-0.782615	0.807725	1	1.47686e-11	9.15204e-07	0.740635	0.315943
Gm4477	1240.32	0.459269	0.493728	-2.58803	2.58885	-0.850684	0.322602	0.720877	0.880428	2.50966e-06	9.33825e-07	0.474994	0.690984
Ubr2	2046.86	-0.435541	-0.156547	-0.289428	0.43907	-0.0342411	0.222252	2.59201e-05	0.165574	0.00327973	9.357e-07	0.920221	0.0257317
Tie1	479.563	0.653644	-1.43404	-0.735385	0.775008	-0.311608	0.297704	0.0517242	0.000747854	1.02252e-05	9.38369e-07	0.304425	0.106644
AK029443	320.173	0.7345	-1.11302	0.66253	-0.793524	0.266584	-0.945315	3.03928e-05	4.37241e-11	0.000126079	9.39086e-07	0.403349	7.78369e-09
Tigit	80.3294	1.45957	-1.17825	3.52672	-3.04424	2.46982	-3.31047	0.0011458	0.00665657	4.10441e-06	9.42141e-07	9.36486e-08	8.39391e-17
Nit1	975.544	-0.126695	-0.0817528	-0.789343	0.547186	-0.167709	-0.0378034	0.472518	0.654513	4.29391e-12	9.46699e-07	0.516456	0.839447
Zfp830	540.356	0.180969	0.414133	-0.56382	0.725121	0.0572938	0.396777	0.403162	0.0162812	0.000409937	9.46699e-07	0.918635	0.014914
Prosc	1763.35	0.220396	-0.41042	-0.650417	0.522359	0.00597788	0.0700921	0.118528	0.000961893	3.2577e-09	9.47677e-07	0.999489	0.64737
Ccdc69	390.319	-0.0553589	-0.572175	1.55157	-1.58932	0.08867	-1.34785	0.952732	0.0820113	6.93148e-06	9.56744e-07	0.937008	6.04195e-06
Rftn1	880.141	-0.603029	-0.682713	0.568791	-1.01993	0.0633599	-1.47596	0.0102002	0.00165245	0.0139137	9.67274e-07	0.934905	4.3112e-13
Mrpl15	845.889	0.193289	-0.34957	-0.555939	0.572842	0.150678	0.474176	0.22655	0.011183	6.5038e-06	9.6749e-07	0.586906	0.000154023
Tmod4	70.7995	-0.307616	-0.357345	-0.435984	1.15371	-0.271596	-0.10813	0.300251	0.221169	0.140956	9.71918e-07	0.571281	0.730191
Oasl2	779.955	0.773379	-1.58395	1.80087	-2.26875	0.516988	-1.8451	0.213108	0.00154963	0.000287901	9.86156e-07	0.655393	0.000174706
Ezh2	868.425	-0.153246	-0.0629913	0.476063	-0.947689	0.435719	1.37797	0.608591	0.866783	0.0292752	9.92602e-07	0.173531	2.48631e-13
Foxm1	501.153	-0.472238	1.53401	1.37434	-1.60117	0.679283	1.52882	0.284476	7.70197e-06	7.57976e-05	9.99401e-07	0.237872	2.51047e-06
Ace	5710.1	1.63829	-2.41516	-1.60749	1.32988	1.10211	-1.48605	6.21673e-08	3.91923e-18	1.06894e-08	1.01769e-06	0.0035558	1.95588e-07
Ppp1r18	2922.43	-0.449849	0.0640282	1.19534	-0.932064	-0.0154756	-0.759292	0.0500636	0.849291	1.41294e-09	1.02482e-06	0.991283	0.000127944
Fam189a1	3.1605	0.613478	-0.11683	1.67834	-3.36529	0.854187	0.707269	0.737531	0.981689	0.00416796	1.03265e-06	0.56542	0.316121
Tmc3	20.1635	1.02614	0.455278	-3.12433	1.84592	0.47574	-1.4467	0.102573	0.48232	1.72516e-17	1.03375e-06	0.516638	0.000110952
Nsun7	14.0206	1.44029	-0.226818	1.22695	-1.44153	0.0771517	-1.41823	0.332957	0.925948	0.000101424	1.03375e-06	0.963629	0.00755792
Junb	1583.17	0.417597	0.201347	2.64146	-1.30003	1.10582	-1.6577	0.243304	0.571483	1.39488e-22	1.04239e-06	0.0023438	1.63392e-09
Hrh2	74.7858	-0.373749	-0.071164	1.94724	-2.23512	0.198216	-1.18487	0.459179	0.948899	4.56887e-05	1.05252e-06	0.869876	0.00227409
Myh9	11339	-1.15524	-0.546276	0.958543	-0.903173	-0.134576	-0.0806571	1.76762e-08	0.00713412	7.16318e-07	1.07318e-06	0.809516	0.772763
Zfp202	115.398	0.0184945	0.5075	0.616997	-0.74269	-0.137556	-0.485456	1	0.0149457	0.000150617	1.07318e-06	0.730614	0.00316964
Dnaaf1	5.07613	0.379398	0.735114	-1.78469	2.03274	-1.1928	1.8048	0.846277	0.677364	5.74769e-05	1.07406e-06	0.572822	0.0950546
Col6a4	296.696	-0.37392	-0.425632	0.786779	-2.28055	-0.156437	-0.917027	0.386149	0.268041	0.0841544	1.07973e-06	0.87723	0.00701718
Ufd1l	1168.53	0.277117	0.285371	0.0604208	0.604384	0.139338	0.502829	0.0795763	0.04837	0.753704	1.08822e-06	0.654008	0.000127491
Ckap2l	731.961	0.0167391	0.548604	1.3641	-1.92929	0.588558	1.73482	1	0.260876	0.00127434	1.08924e-06	0.469266	7.33664e-06
Srgap1	126.735	-2.49409	2.49267	0.190411	-0.961734	-0.0306729	-0.782632	0.00608689	0.0118097	0.475094	1.08982e-06	0.975359	0.00124527
Ccdc107	759.01	0.351106	-0.762526	-0.998422	0.882841	0.229827	-0.465878	0.146152	0.000270876	1.12297e-07	1.1172e-06	0.597087	0.0248499
Casp7	393.876	0.246633	-0.773303	0.714461	-0.659988	0.012477	-0.147548	0.16413	4.42331e-07	4.73197e-07	1.11745e-06	0.989375	0.387696
TCRB	521.933	-1.62203	0.797285	1.29064	-2.64693	-0.503335	-1.18555	0.000213749	0.0695619	0.0146157	1.1284e-06	0.564587	0.00508696
Mknk2	6398.79	-0.211771	0.169977	0.400935	0.586914	-0.0220563	0.230635	0.179458	0.242772	0.0024486	1.174e-06	0.966974	0.0987257
Card14	40.0359	1.41074	-0.20804	0.284255	-1.16104	1.68534	-2.30482	0.332662	0.928772	0.354236	1.17622e-06	0.00681024	5.17239e-05
Ropn1l	43.0215	1.17228	-0.740503	-0.899972	0.990962	-0.0935142	0.150458	0.000176178	0.0346342	3.24625e-05	1.17854e-06	0.932933	0.733833
Khk	2631.65	0.483497	0.5827	-1.6206	1.44904	-0.281589	0.625393	0.226712	0.0939995	1.61737e-07	1.17934e-06	0.743077	0.0734499
AB335951	1924.15	0.425111	-0.442119	0.301202	1.05883	0.357061	1.69699	0.129982	0.0787339	0.273715	1.18299e-06	0.43556	3.38015e-14
Gpr173	4.75796	0	0	1.70422	-1.85929	-0.677685	-0.507683	1	1	3.38346e-05	1.1859e-06	0.383934	0.43756
Fam162a	568.775	0.696188	-0.238435	-0.455278	0.556028	0.00438822	0.707948	5.57248e-07	0.118898	0.000209917	1.20435e-06	1	4.43667e-09
Il34	220.3	0.756174	0.808273	2.68479	-2.27605	-0.0688836	-0.81966	0.27184	0.187795	3.50931e-08	1.20987e-06	0.972512	0.138865
D16Ertd472e	575.825	-0.799978	0.559996	0.118425	-0.91415	-0.29752	-0.59234	1.6236e-05	0.00195806	0.652257	1.21207e-06	0.359481	0.000752877
Zdhhc3	1663.35	-0.0564831	-0.444091	0.191222	-0.393801	0.0957231	0.360546	0.673269	6.76728e-07	0.03994	1.24778e-06	0.625671	2.29008e-05
Lgals9	1758.12	-0.134717	-0.139236	0.583288	-0.961735	0.116652	0.102403	0.667934	0.605611	0.00779205	1.25934e-06	0.856533	0.718784
Col15a1	366.48	-0.47013	-0.356811	1.05129	-1.85229	-0.720127	0.00332104	0.476347	0.596534	0.0145703	1.26797e-06	0.351358	1
Tspan3	1490.69	-0.0337742	0.592465	-0.539454	0.574842	-0.0130385	-0.372246	0.934276	8.70403e-05	1.65443e-05	1.27326e-06	0.985952	0.00553391
Pdlim5	1410.9	0.107333	0.10925	0.36448	-0.554855	-0.167762	-0.0544187	0.546501	0.483206	0.00377539	1.28681e-06	0.512411	0.751527
Dysf	549.377	-1.74636	-1.23673	1.4092	-0.87852	-0.312065	0.118204	0.0315126	0.21851	2.57313e-14	1.29275e-06	0.408148	0.650256
Nus1	3421.05	0.330786	0.762406	-1.27777	0.645507	0.0685181	0.0446979	0.0502292	1.15555e-07	1.5215e-21	1.30139e-06	0.880935	0.834474
Reep4	478.673	0.101628	-0.511137	0.95898	-0.674904	0.417263	0.735299	0.639854	0.000862864	4.07203e-11	1.30446e-06	0.0402539	7.98651e-08
Akr1c14	606.955	-0.699209	3.36894	-2.72859	2.05538	-1.20312	0.015002	0.597768	0.000280485	3.30215e-10	1.30596e-06	0.114593	1
Cnp	2509.48	-0.647848	-0.322095	1.26022	-0.911181	-0.214275	-0.757672	0.00242883	0.134526	9.21803e-11	1.32135e-06	0.629667	9.89234e-05
Tgm7	3.48665	-2.0742	1.1421	6.1439	-3.73581	-2.06526	-0.270473	0.127962	0.492202	4.17978e-08	1.32302e-06	0.308504	0.883056
Armcx3	653.14	0.34886	0.316099	0.687867	-0.648664	0.374346	-0.20376	0.0469625	0.057175	9.69772e-07	1.34156e-06	0.0818293	0.203556
Impact	1073.22	0.0421223	1.36603	0.0938954	1.14185	-0.0678287	0.436874	0.968793	5.54761e-08	0.803604	1.34645e-06	0.939944	0.112214
0610010F05Rik	303.239	1.04101	0.538953	0.394799	-0.782519	-0.00313422	0.279418	2.13343e-07	0.00621072	0.0320607	1.36434e-06	1	0.145105
Slc12a4	513.396	-0.058992	-0.315736	0.984713	-0.692888	0.252758	0.287499	0.8544	0.101256	2.51139e-11	1.37034e-06	0.386947	0.0817299
Gm2115	12.666	0	0	-1.9429	1.89733	-0.714968	-0.134891	1	1	1.94213e-06	1.37034e-06	0.745189	0.923325
Ankzf1	591.797	-0.25135	-0.600008	-0.376326	0.559729	-0.194907	-0.256409	0.0903101	6.99082e-06	0.00317877	1.38622e-06	0.406434	0.0500262
Ywhah	8260.62	-0.330864	0.78197	1.29896	-1.26134	0.0984112	0.700967	0.36053	0.00590603	2.03253e-06	1.38802e-06	0.920608	0.0150076
Aacs	1212.39	-0.777174	-0.0418557	-1.30457	1.67499	-0.242654	-0.315726	0.0752919	0.984348	0.000467364	1.38889e-06	0.825951	0.489182
Cd96	507.243	-1.79746	0.473104	0.893668	-2.9895	-0.770582	-0.795001	5.64153e-07	0.221947	0.0738961	1.39568e-06	0.167143	0.030355
Smpd1	1307.4	-0.132817	-0.559936	-0.702817	0.548229	0.0931843	-0.244774	0.429768	1.71554e-05	1.84284e-09	1.40863e-06	0.782637	0.0673081
Mybl2	580.445	0.0695511	-0.112511	1.05506	-1.47927	1.10194	1.87159	0.942881	0.847989	0.00145479	1.42166e-06	0.00925623	8.24121e-10
Akap2	1960.94	-1.32523	0.978497	-0.30837	-0.819388	-0.372674	-0.531936	8.73561e-10	1.34346e-05	0.127519	1.42252e-06	0.231819	0.004426
Ddit3	527.39	0.385163	-0.211051	0.591683	1.58989	0.41369	1.14801	0.415365	0.655864	0.137041	1.42264e-06	0.592339	0.00114329
Ptpdc1	487.189	0.0516825	-0.421154	-0.862686	0.565673	-0.0724756	-0.468544	0.861286	0.0215658	4.8141e-13	1.45045e-06	0.863161	0.000708479
Flad1	669.974	-0.0399158	-0.821688	-0.492073	0.542065	0.0769002	-0.417546	0.872565	1.00789e-10	3.73053e-05	1.45869e-06	0.827598	0.0006115
Tnfrsf4	88.7113	0.208735	-0.641435	1.63007	-1.63841	1.47054	-2.47452	0.609408	0.0400071	7.42459e-06	1.46193e-06	1.81277e-06	2.464e-21
Rnf150	170.242	-0.492138	0.220609	0.821292	-1.29207	-0.315323	-0.111963	0.259471	0.687745	0.00531939	1.47058e-06	0.611907	0.78154
Tpk1	698.026	-0.628758	0.53029	-1.15773	0.789681	-0.276337	0.308792	0.00567581	0.0248517	4.27757e-12	1.47144e-06	0.449888	0.126448
Apoo	669.177	0.547153	0.0711989	-1.11135	0.776393	0.327189	0.909684	0.0149219	0.845373	1.42328e-11	1.47144e-06	0.323252	1.86419e-07
Des	390.176	3.41528	-2.78538	0.715793	-0.963144	-0.406782	-0.613247	8.43551e-06	0.00049094	0.000950011	1.47144e-06	0.262587	0.00426639
Armc2	29.7699	-1.51143	2.76512	-0.338011	1.88922	-0.725086	-0.156796	0.00140987	1.09908e-10	0.552862	1.47144e-06	0.305158	0.787211
AK152437	112.865	-0.0014153	0.917791	0.505521	-1.44795	0.206472	0.279694	1	0.0236603	0.15936	1.47981e-06	0.822652	0.461529
Prdx5	7146.29	1.79539	-0.496674	-0.964634	0.785188	-0.101425	0.688747	2.39626e-24	0.00540313	1.00534e-08	1.48638e-06	0.85371	7.4564e-05
Wisp1	56.0838	0.676005	0.0110228	0.38192	-1.54534	0.132971	-1.12493	0.577574	1	0.355282	1.48858e-06	0.916748	0.00240596
Suclg1	2843.69	-0.126355	-0.511683	-0.893279	0.61942	-0.0366351	0.212847	0.522682	0.000386471	1.06852e-11	1.49461e-06	0.941815	0.171246
Ank2	194.056	-1.19019	2.39046	-0.976795	1.56145	-0.340908	-0.364184	0.00572855	4.9133e-10	0.00647099	1.49569e-06	0.690996	0.390805
Pdcd1lg2	114.104	1.53882	-2.63601	2.09895	-4.09186	0.211384	-2.01571	1.9043e-07	1.17911e-18	0.000491093	1.52181e-06	0.786765	2.4869e-13
Susd3	597.299	1.02351	-0.716097	-0.567648	0.988996	0.390236	-1.41373	8.95135e-06	0.00129943	0.0139306	1.52335e-06	0.336767	8.25762e-11
Rnf180	56.143	0.713638	0.823905	2.62396	-1.87414	0.0351662	0.0465504	0.200406	0.0921911	2.46235e-10	1.52993e-06	0.99262	0.948945
Espl1	520.786	-0.0162293	1.28418	1.57734	-1.83919	0.649985	1.66579	1	0.00101297	9.69123e-05	1.53137e-06	0.366833	7.34955e-06
Il11	4.79781	0.864832	-0.894159	3.52859	-2.73484	-0.151832	1.18662	0.593804	0.535197	9.86639e-08	1.56856e-06	0.954745	0.117597
Sell	5858.24	-0.296045	0.516637	0.117375	-1.84527	-0.141835	-1.07131	0.514824	0.156501	0.822337	1.56964e-06	0.895043	0.00151079
Htatip2	472.014	0.9451	0.746337	-0.202788	1.22285	0.445819	0.733673	0.00143177	0.00751043	0.577295	1.57837e-06	0.38729	0.00829686
Mapk8ip2	8.26923	0.0564934	1.6345	-0.968093	2.50501	0.706174	0.664635	1	0.121531	0.135789	1.58198e-06	0.761601	0.522125
Zfp335	968.865	-0.385098	-0.365662	-0.194216	0.563294	-0.0341537	0.0827673	0.00518445	0.0059226	0.176056	1.58566e-06	0.938289	0.607463
Gm9054	5.83636	-2.27989	0.183375	1.02818	-4.52888	-0.109394	-1.40612	0.000808595	0.92233	0.173973	1.59209e-06	0.948662	0.0156281
Wfdc17	1996.93	2.65211	1.57007	2.50702	-2.69882	3.04784	-2.03144	1.65871e-05	0.00764219	2.19113e-05	1.59234e-06	7.73304e-06	0.000465881
Slfn10-ps	111.695	-0.446017	-0.850823	1.15247	-1.54479	0.125141	-1.37282	0.159527	0.00446096	0.000518206	1.60017e-06	0.87723	1.86598e-08
Npas4	51.2415	-0.93502	1.30721	2.28461	-2.12772	0.513234	-0.069841	0.239429	0.0965057	5.03627e-06	1.60054e-06	0.278169	0.870018
Abhd14a	310.846	0.211801	0.659721	-1.88079	1.29921	-0.0439843	0.110559	0.652656	0.0546246	9.37326e-12	1.61928e-06	0.974931	0.798597
Pex13	664.575	0.44371	-0.0174778	-0.470276	0.538473	-0.0547858	0.0961643	0.0013004	0.972259	8.34111e-05	1.6215e-06	0.894796	0.53643
Por	2920.13	-0.0659132	-0.24981	-1.3042	0.948875	-0.0936464	0.0380526	0.884125	0.31041	1.22411e-10	1.62982e-06	0.89854	0.916395
Rhoc	827.161	0.780111	0.758506	1.12403	-1.30452	0.137754	-0.433542	0.0181587	0.0121241	0.00010628	1.64638e-06	0.882206	0.184749
Fasl	79.9745	0.0632936	0.339582	1.6464	-4.16271	0.023834	-0.966744	0.96761	0.37811	0.00135383	1.64844e-06	0.996767	0.00568665
Lrrc42	388.722	-0.632798	-0.098185	0.367123	-0.52819	-0.078608	0.243634	1.57181e-06	0.590516	0.00226591	1.67959e-06	0.819378	0.0544338
Pank1	1352.61	-0.221578	-0.335962	-0.939043	0.802275	-0.138522	-0.373562	0.412969	0.178627	6.06884e-08	1.68135e-06	0.785388	0.0615958
Piezo1	2311.83	0.0795864	-0.651618	1.15789	-0.58853	0.301516	0.368679	0.704848	1.08989e-06	9.24492e-21	1.68836e-06	0.152375	0.00608711
Zfp385a	509.052	0.680552	-1.27357	1.10232	-1.18119	-0.1621	-0.276547	0.0185198	5.44331e-07	2.36479e-05	1.69298e-06	0.827964	0.361667
AF479018	120.29	-1.66817	0.64569	1.23119	-4.10046	-0.361543	-1.11484	7.94666e-08	0.0459811	0.0651249	1.72425e-06	0.582901	0.000447124
Kdm2a	3167.57	-0.492221	-0.108896	-0.0500565	0.408527	-0.0939346	-0.0634215	3.02759e-07	0.320176	0.694996	1.73798e-06	0.660725	0.586471
Hemk1	287.798	0.129601	-0.443361	-0.907431	0.7067	0.00109902	-0.510081	0.601904	0.0234122	2.27123e-09	1.75115e-06	1	0.00218317
Plxdc1	166.652	-0.226679	-1.92947	-0.694167	1.25629	-0.413017	0.0119941	0.519569	1.17079e-12	0.0225319	1.78047e-06	0.380358	0.988361
Ndufs7	1201.57	0.380935	-0.690004	-0.72899	0.91752	0.338414	0.291478	0.123313	0.00104846	0.000411686	1.78415e-06	0.38729	0.209675
Prickle2	119.791	1.14176	1.20585	0.0402737	-0.866004	-0.088564	-0.250081	0.100757	0.0218771	0.904207	1.79788e-06	0.889035	0.273927
Sod1	9831.7	1.32875	0.94305	-0.900432	1.09069	0.268354	1.11493	1.64785e-07	9.93834e-05	0.000227234	1.80046e-06	0.624829	2.98379e-06
Fam107a	2464.46	1.49264	0.15893	-1.64965	1.64872	1.1155	-0.473994	0.086404	0.974558	4.84098e-06	1.83052e-06	0.0441205	0.283984
Dbt	1055.49	-0.35654	0.591034	-1.21242	0.776804	-0.306198	-0.496224	0.128338	0.00497238	2.26759e-13	1.83955e-06	0.351358	0.00669847
Pold1	694.166	-0.432352	-0.824523	1.0049	-0.861417	0.256924	0.474539	0.0405529	1.18823e-05	1.02838e-07	1.84021e-06	0.493777	0.0117023
9530052E02Rik	6.06959	-0.275161	-0.542096	-1.49651	3.0881	-0.488199	-1.09216	0.925264	0.737161	0.0553138	1.84368e-06	0.724965	0.101398
Acss1	3498.39	-0.155322	-0.545059	-1.92143	0.873258	0.0736769	0.418293	0.587654	0.00751617	1.04141e-25	1.87429e-06	0.914627	0.0432835
Rab39	81.7358	0.127624	1.38289	1.53514	-2.24235	-0.367346	-0.468737	0.841986	2.62477e-05	0.000890554	1.90645e-06	0.583331	0.183423
AK077350	22.1939	-0.671963	0	-1.03001	1.27363	-0.549374	0	0.772965	1	0.000342647	1.95563e-06	0.924896	1
Atp1a1	48011	0.426618	-0.658049	-0.273037	0.45457	0.174791	-0.100028	9.04267e-05	3.64969e-11	0.0101623	1.96882e-06	0.360581	0.416258
C4b	4650.22	0.984129	0.68085	2.9823	-3.25995	0.495149	-0.50837	0.299113	0.42583	3.49594e-05	1.96882e-06	0.816817	0.589982
BC018473	1766.44	0.180171	0.621164	0.415706	-1.45025	0.187388	0.178636	0.734044	0.0701925	0.275264	1.97023e-06	0.851514	0.678069
Fam118b	324.891	0.127289	-0.217129	0.735891	-0.545007	0.135737	0.0928946	0.434982	0.124721	7.55605e-10	1.99267e-06	0.6063	0.533693
Nphs1	254.04	0	0	-1.84558	1.24582	-0.375847	-1.4641	1	1	4.13181e-12	2.00347e-06	0.561818	1.19748e-05
AK171960	250.899	-0.391022	-1.0244	0.40642	-0.593574	-0.0587338	-0.112956	0.00828496	5.18384e-11	0.00283817	2.01531e-06	0.887931	0.473613
Rad51	267.39	0.0921824	0.306829	1.94918	-1.33674	0.639857	1.65575	0.884655	0.430025	3.16351e-10	2.02023e-06	0.112684	2.00962e-11
Srp68	1489.2	-0.386526	-0.493598	-0.307531	0.514566	0.328088	-0.0480053	0.00235561	3.85075e-05	0.0109604	2.0308e-06	0.0494825	0.767083
Bfar	1058.92	0.306846	-0.362326	-0.166089	0.362007	0.0403201	-0.300635	0.000668512	4.01879e-05	0.061845	2.07396e-06	0.875026	0.000221922
Ccl17	4.53975	0.672957	1.4709	2.44561	-2.36148	-1.20157	0.970902	0.600849	0.0948212	6.63509e-06	2.08003e-06	0.371112	0.26958
Mfn1	1216.23	0.0247323	-0.338627	-0.541503	0.525469	0.110482	0.468532	0.953464	0.0171342	3.08089e-06	2.11838e-06	0.714675	8.70529e-05
Dlec1	345.553	0.864495	-0.205946	-0.905824	0.76879	-0.149155	-0.966929	0.224784	0.812695	6.41966e-08	2.14389e-06	0.867568	0.00498431
Dnase1l3	712.033	-0.825409	-0.876063	0.336795	-2.22398	0.00535102	-1.52342	0.117356	0.0735019	0.57505	2.14407e-06	1	0.000499938
Tmem207	122.385	0	0	-1.5092	2.18145	0	0.701131	1	1	0.00242102	2.14915e-06	1	0.725374
Paip2b	567.543	-0.639231	0.56737	-0.432875	0.525704	-0.214941	-0.331814	7.83192e-07	1.11742e-05	0.000276019	2.16347e-06	0.3103	0.00635729
Amacr	736.913	-0.438292	0.346871	-1.40905	0.960261	0.0277757	-0.460414	0.124217	0.223767	8.59401e-12	2.16504e-06	0.977758	0.0659369
Tacc3	782.583	0.818775	-0.800652	1.03417	-1.03177	0.708355	1.60779	0.000752956	0.000684281	6.92972e-06	2.19395e-06	0.0174185	9.1219e-15
Ranbp1	1164.2	0.618078	-0.704158	0.659677	-0.506156	0.209861	0.693216	1.90325e-07	9.81388e-10	2.43058e-09	2.20587e-06	0.292815	1.10832e-10
Galm	1058.76	-0.0829266	-0.0455202	-1.32375	1.03734	0.144279	-0.37296	0.866509	0.944405	4.20637e-09	2.2217e-06	0.83815	0.167662
Tnfrsf26	387.626	-1.56197	1.04446	-0.866572	1.14246	-0.502819	-0.820952	6.43885e-12	2.32254e-06	0.00107673	2.2217e-06	0.159619	0.000278257
Mgl2	67.197	-0.676816	0.713197	0.565174	-2.24568	-1.603	1.99422	0.304817	0.23031	0.353223	2.22847e-06	0.025895	9.88969e-05
2200002D01Rik	82.4082	0.0409563	1.25777	1.73697	-1.44076	-0.277228	-0.00181635	1	0.00569836	4.31162e-08	2.23708e-06	0.781273	1
Tut1	635.923	-0.454184	-0.693749	-0.0900577	0.600527	5.1031e-05	-0.198232	0.00209308	9.98764e-07	0.62684	2.24041e-06	1	0.186263
Nans	892.737	0.180166	-0.0236579	0.856851	-0.766958	0.420631	0.274178	0.427066	0.968842	4.23296e-07	2.24081e-06	0.102821	0.134577
Armcx2	379.705	-1.13253	-0.1656	0.465521	-0.81327	-0.120968	-0.595937	8.87736e-09	0.51613	0.0153219	2.24634e-06	0.814554	0.00113322
Polr3e	773.67	-0.722103	0.11107	-0.350158	0.636274	-0.0855543	-0.177314	4.34098e-06	0.582969	0.0211496	2.25347e-06	0.84382	0.29002
Apeh	2233.71	-0.259532	0.143559	-1.44494	0.937365	0.284255	1.18201	0.34905	0.60195	7.41609e-13	2.26291e-06	0.516903	7.65241e-09
Sema3c	683.556	0.864634	4.16663	2.24206	-1.61534	-0.762821	0.376751	0.454603	1.28198e-06	1.63869e-10	2.26901e-06	0.225968	0.398715
Scnn1b	473.835	0.928891	0.264007	0.617771	-0.855828	0.338879	-1.53195	0.528415	0.958643	0.00177222	2.28913e-06	0.874757	0.1303
TCRBVbeta5.1/Jbeta1.5	152.64	-1.44024	0.341291	1.69812	-4.07074	-0.489923	-1.11566	7.36119e-05	0.403376	0.0120662	2.32752e-06	0.478264	0.00177013
Flot1	1125.63	0.693524	0.161749	1.1926	-0.798343	0.279428	0.305201	0.000348799	0.45694	5.34699e-12	2.34466e-06	0.431731	0.124071
Gabarapl1	7660.07	0.417482	0.716471	-0.970413	1.12172	0.131995	1.14831	0.178766	0.00574783	0.000121406	2.34683e-06	0.866273	4.03455e-06
Slc33a1	1325.13	0.311507	0.139826	-1.22282	0.787657	0.388485	-0.672833	0.17767	0.574187	5.36155e-13	2.34683e-06	0.189126	0.000174797
Olfml1	204.414	-0.957872	3.55824	-0.580162	-0.838745	-0.217265	0.0160489	0.449226	6.76856e-05	0.00227414	2.35613e-06	0.61199	0.966712
Card9	294.862	1.01787	-0.808387	1.80808	-1.46005	0.23178	0.657916	0.00114195	0.00649709	5.67778e-08	2.35809e-06	0.768333	0.032125
Lpcat4	466.391	-0.157061	-0.668082	1.39263	-0.916036	0.0915873	-0.834555	0.580544	0.00108572	3.85335e-12	2.35891e-06	0.891735	3.73143e-05
Cntd1	44.5004	0.57238	-0.697234	-1.27563	1.28301	-0.41561	1.91076	0.410283	0.365424	7.81014e-06	2.35891e-06	0.61473	1.20149e-08
Tango2	768.718	-0.319381	0.367393	-1.39107	0.740879	0.0750063	1.28491	0.121834	0.0505487	1.13464e-18	2.37578e-06	0.894203	1.55714e-15
Srr	1238.78	0.118378	-0.224716	-1.26048	0.791696	-0.0674114	-0.00188644	0.688159	0.335249	1.33672e-13	2.41918e-06	0.917878	1
Csprs	251.951	0.37611	-0.294469	2.07606	-1.56376	0.672029	-2.07173	0.397801	0.470738	3.77643e-09	2.42849e-06	0.237375	9.90625e-11
Slc22a4	686.602	1.56651	1.46785	-1.77425	1.34512	0.840694	2.5243	6.96651e-06	3.12209e-06	1.31599e-09	2.43035e-06	0.0697836	9.17215e-18
Slc24a5	104.603	-0.583892	1.65544	-0.417577	2.22524	-0.308151	1.23412	0.400607	0.00195534	0.551919	2.45416e-06	0.812065	0.00951469
Prdm2	2019.15	-0.364967	-0.0395009	-0.256277	0.470633	-0.0136223	-0.696402	0.00180379	0.824252	0.0235757	2.49965e-06	0.977758	1.2189e-11
Atxn2	812.062	-0.770387	0.284215	-0.350058	0.531268	-0.0764827	0.809788	1.60636e-08	0.0630501	0.00479837	2.49965e-06	0.834054	6.21786e-12
Klrd1	318.381	-0.156201	0.771468	0.41151	-2.96669	-1.39241	-0.0399665	0.817075	0.0708151	0.494375	2.50771e-06	0.00917942	0.962212
Mfap2	21.8517	-1.73966	3.02865	1.12084	-1.49162	-0.392678	0.0271459	0.146873	0.00410443	0.000986356	2.52162e-06	0.660071	0.976948
Vdac2	3819.14	-0.07197	-0.239663	-0.326587	0.31745	0.071074	0.256979	0.476217	0.00183344	3.79879e-06	2.52663e-06	0.684658	0.000377312
Phb	2405.44	0.504558	-0.513984	-0.607737	0.557623	0.175669	0.311509	0.000230258	7.15182e-05	8.49607e-07	2.53828e-06	0.501398	0.0183879
Shc2	11.2447	1.76684	2.96779	0.854772	-2.45827	-0.118668	-0.253351	0.201597	0.00213006	0.115541	2.53891e-06	0.937213	0.688671
Bdkrb2	8.42748	0	0	2.57847	-1.92577	-0.834905	0.0269769	1	1	8.90243e-09	2.58487e-06	0.610879	1
Eif2b4	636	-0.0739175	-0.615753	-0.155437	0.598646	0.239221	0.509101	0.74043	1.6831e-05	0.347354	2.60102e-06	0.337165	0.000142409
44450	2087.37	-0.503886	0.26385	0.104665	-0.715292	-0.121764	-0.46116	0.00509843	0.144762	0.634788	2.62056e-06	0.783275	0.00533892
Mllt11	438.695	-0.145919	0.555165	-0.418984	1.05597	-0.166549	-0.0169709	0.706819	0.0333543	0.118006	2.62056e-06	0.804439	0.975548
Arhgap19	961.797	-0.0849164	-0.240169	1.29112	-1.16974	0.26719	1.57945	0.88949	0.503973	7.56592e-07	2.63278e-06	0.658596	9.74566e-11
Tmem70	640.894	0.140146	0.45614	-0.885427	0.55569	-0.0137099	0.0497754	0.442802	0.00119789	1.45839e-13	2.64024e-06	0.983815	0.787545
Cenpf	1155.82	0.569032	0.242029	1.29514	-1.98956	1.12517	2.22035	0.338159	0.722819	0.00486238	2.64708e-06	0.0933646	1.36609e-07
Jazf1	70.7891	0.10446	0.139086	1.87961	-1.03772	0.57072	-0.469382	0.820052	0.719321	6.02206e-15	2.6482e-06	0.0961675	0.0495293
Yars2	307.429	0.104797	0.0448558	-0.593278	0.555441	0.0823306	0.565246	0.606821	0.869367	1.59769e-06	2.67532e-06	0.825058	5.27725e-06
Elovl4	13.4623	3.12158	-0.177693	-0.917086	1.91624	1.62766	-3.57978	0.00866014	0.93378	0.0548213	2.68027e-06	0.155415	0.000392187
Zbtb42	205.813	0.469421	0.0606448	1.1537	-0.94262	0.737798	-0.800685	0.0580055	0.879128	3.79766e-08	2.69521e-06	0.0127724	0.000310623
Nipsnap1	1234.28	-0.628022	-0.562259	-1.00163	0.727191	-0.10053	-0.836592	0.000778825	0.00313466	2.77131e-10	2.7854e-06	0.846686	8.94265e-07
Thap4	645.926	0.435028	-0.365075	-0.496257	0.590802	0.272902	0.367545	0.00531414	0.0185384	0.000230492	2.7854e-06	0.270867	0.0108264
AI662270	6976.25	3.07054	1.96476	2.32478	-1.85638	0.263292	0.923113	2.47177e-13	9.20379e-07	1.79311e-08	2.8482e-06	0.82965	0.0312667
Gpm6b	444.618	0.617956	1.02155	1.11275	-1.19213	0.431757	-1.6158	0.0747901	0.000601124	3.51334e-05	2.85424e-06	0.408972	6.11488e-10
Angpt2	245.56	-1.91757	1.60097	-0.488393	1.64809	-1.23248	0.543702	0.020691	0.0888192	0.265941	2.86112e-06	0.0191423	0.212677
Dhx34	647.014	-0.132086	-1.2437	-0.410512	1.015	0.0849755	-0.657438	0.719182	7.47812e-08	0.110958	2.86203e-06	0.916748	0.00533039
Scd1	12167.2	0.582633	-0.908759	-1.33175	1.12393	0.315485	-1.31777	0.0483449	0.000404318	8.05256e-08	2.87193e-06	0.566942	1.19353e-07
Il1rl2	62.6259	-2.85001	2.07388	1.06324	-1.47269	-0.275072	0.796797	8.49772e-13	8.7248e-07	0.00151138	2.87193e-06	0.711223	0.00961559
Sec23ip	1045.35	0.082619	-0.544777	-0.101293	0.45437	0.133458	0.227319	0.593676	1.00103e-06	0.43431	2.87594e-06	0.538089	0.0351445
Rab27a	921.927	-0.297488	0.555975	-0.600946	0.863176	-0.051053	0.232256	0.222389	0.0057978	0.00289092	2.87594e-06	0.941875	0.308485
[truncated: 20,440 more rows]

## Sheet: Table_S3
											Normalized Enrichment Score						Adjusted P-Value
											Blood		Kidney		Spleen		Blood		Kidney		Spleen
Blood 616-1hr vs Vehicle	Blood 616-24hr vs Vehicle	Blood_Diseased_Vehicle_1hr_vs_Blood_PreDiseased	Kidney 616-1hr vs Vehicle	Kidney 616-24hr vs Vehicle	Kidney_Diseased_Vehicle_1hr_vs_Kidney_PreDiseased	Spleen 616-1hr vs Vehicle	Spleen 616-24hr vs Vehicle	Spleen_Diseased_Vehicle_1hr_vs_Spleen_PreDiseased	FILTER	Module	D vs PD	616 vs Veh	D vs PD	616 vs Veh	D vs PD	616 vs Veh	D vs PD	616 vs Veh	D vs PD	616 vs Veh	D vs PD	616 vs Veh
#REF!	#REF!	#REF!	#REF!	#REF!	#REF!	#REF!	#REF!	#REF!	#REF!	HALLMARK_HEME_METABOLISM	1.83745	1.95131	-0.987286	1.03644	2.27868	2.39135	3.14221e-05	3.41875e-06	0.644999	0.569736	8.10714e-09	3.91379e-09
#REF!	#REF!	#REF!	#REF!	#REF!	#REF!	#REF!	#REF!	#REF!	#REF!	REACTOME_IMMUNE_SYSTEM	1.22112	-1.57276	2.04639	-1.7977	1.4512	-1.49305	0.073586	3.41875e-06	7.09375e-09	5.675e-09	0.000997989	7.50028e-07
#REF!	#REF!	#REF!	#REF!	#REF!	#REF!	#REF!	#REF!	#REF!	#REF!	HALLMARK_INTERFERON_GAMMA_RESPONSE	1.4915	-1.87881	2.16273	-1.99091	1.94179	-2.20161	0.0236788	7.17292e-05	7.09375e-09	5.675e-09	1.97307e-06	3.91379e-09
#REF!	#REF!	#REF!	#REF!	#REF!	#REF!	#REF!	#REF!	#REF!	#REF!	LI.M11.0 enriched in monocytes (II)	2.09106	-1.86582	2.02	-1.93539	1.17677	-0.894977	3.78333e-08	0.000250092	7.09375e-09	5.675e-09	0.336862	0.874784
#REF!	#REF!	#REF!	#REF!	#REF!	#REF!	#REF!	#REF!	#REF!	#REF!	REACTOME_PROCESSING_OF_CAPPED_INTRON_CONTAINING_PRE_MRNA	-1.57484	-1.89886	0.76105	0.605465	1.25218	2.19945	0.0142741	0.000343984	0.988527	1	0.280826	3.91379e-09
#REF!	#REF!	#REF!	#REF!	#REF!	#REF!	#REF!	#REF!	#REF!	#REF!	REACTOME_MRNA_PROCESSING	-1.55868	-1.86449	0.782903	-0.740484	1.24758	2.0639	0.0215444	0.000455075	0.984287	0.977913	0.262225	3.91379e-09
#REF!	#REF!	#REF!	#REF!	#REF!	#REF!	#REF!	#REF!	#REF!	#REF!	REACTOME_CYTOKINE_SIGNALING_IN_IMMUNE_SYSTEM	-1.02755	-1.73227	2.03957	-1.85169	1.36193	-1.63771	0.726221	0.000784347	7.09375e-09	5.675e-09	0.0647867	0.000121132
#REF!	#REF!	#REF!	#REF!	#REF!	#REF!	#REF!	#REF!	#REF!	#REF!	REACTOME_MRNA_SPLICING	-1.40654	-1.87669	0.764367	0.749391	1.1729	2.09677	0.127545	0.0015614	0.967604	1	0.416653	1.30029e-08
#REF!	#REF!	#REF!	#REF!	#REF!	#REF!	#REF!	#REF!	#REF!	#REF!	Watkins_Erythroblast	1.40041	1.6752	-1.10416	1.15372	1.88554	2.23407	0.0402283	0.00197318	0.346106	0.167583	1.97307e-06	3.91379e-09
#REF!	#REF!	#REF!	#REF!	#REF!	#REF!	#REF!	#REF!	#REF!	#REF!	REACTOME_INTERFERON_GAMMA_SIGNALING	1.17064	-1.91589	1.91126	-1.85419	1.5419	-2.04939	0.593684	0.00197318	1.92201e-05	4.4989e-07	0.116472	7.28364e-06
#REF!	#REF!	#REF!	#REF!	#REF!	#REF!	#REF!	#REF!	#REF!	#REF!	ImSig_Macrophages	1.9493	-1.89616	1.95067	-2.01529	1.75317	-1.38493	1.22288e-05	0.00240631	2.16016e-06	5.675e-09	0.00995601	0.0793748
#REF!	#REF!	#REF!	#REF!	#REF!	#REF!	#REF!	#REF!	#REF!	#REF!	Abbas_2005_Myeloid	1.89856	-1.68924	1.84504	-1.78888	1.457	-1.29545	1.06816e-06	0.0037504	6.73404e-06	2.75943e-08	0.0293007	0.0708525
#REF!	#REF!	#REF!	#REF!	#REF!	#REF!	#REF!	#REF!	#REF!	#REF!	REACTOME_INTERFERON_SIGNALING	0.918376	-1.77949	2.04254	-1.88262	1.54844	-1.48026	0.856294	0.00743651	7.09375e-09	1.8585e-08	0.0285739	0.0260771
#REF!	#REF!	#REF!	#REF!	#REF!	#REF!	#REF!	#REF!	#REF!	#REF!	Watkins_Megakaryocyte	-0.966172	1.60425	-1.07608	0.928916	-1.3079	1.41998	0.816024	0.00821824	0.430007	0.903483	0.106527	0.0143851
#REF!	#REF!	#REF!	#REF!	#REF!	#REF!	#REF!	#REF!	#REF!	#REF!	LI.M4.3 myeloid cell enriched receptors and transporters	1.57677	-1.91123	1.53709	-1.73238	1.26715	-1.60788	0.0727567	0.00821824	0.0697573	0.000522912	0.358177	0.0489921
#REF!	#REF!	#REF!	#REF!	#REF!	#REF!	#REF!	#REF!	#REF!	#REF!	DC.M5.10 Mitochondrial Respiration	0.973647	-1.6161	-1.72649	1.90071	1.71679	1.70986	0.814574	0.0126855	0.000158378	1.85932e-06	0.000997989	1.72576e-05
#REF!	#REF!	#REF!	#REF!	#REF!	#REF!	#REF!	#REF!	#REF!	#REF!	HALLMARK_INTERFERON_ALPHA_RESPONSE	1.23961	-1.78593	1.9645	-1.88422	1.81408	-2.05064	0.439979	0.01272	4.17511e-06	8.82644e-08	0.00324321	1.30691e-07
#REF!	#REF!	#REF!	#REF!	#REF!	#REF!	#REF!	#REF!	#REF!	#REF!	LI.M43.1 myeloid, dendritic cell activation via NFkB (II)	1.49324	-1.77993	1.72582	-1.56256	1.21695	-1.6758	0.106903	0.01272	0.00199839	0.0122179	0.461936	0.00916924
#REF!	#REF!	#REF!	#REF!	#REF!	#REF!	#REF!	#REF!	#REF!	#REF!	Glomerulus	1.42352	-1.68596	2.22906	-1.99507	1.64556	-1.66378	0.0659359	0.0148286	7.09375e-09	5.675e-09	0.0139192	0.00140442
#REF!	#REF!	#REF!	#REF!	#REF!	#REF!	#REF!	#REF!	#REF!	#REF!	HALLMARK_ALLOGRAFT_REJECTION	0.969163	-1.62284	2.18187	-2.0697	-1.05636	-2.00468	0.820543	0.0168051	7.09375e-09	5.675e-09	0.539436	6.07487e-09
#REF!	#REF!	#REF!	#REF!	#REF!	#REF!	#REF!	#REF!	#REF!	#REF!	LI.M5.0 regulation of antigen presentation and immune response	-1.14592	-1.75834	2.02282	-1.94745	0.91289	-2.17279	0.561881	0.0178261	2.68553e-08	5.675e-09	0.772312	1.42677e-08
#REF!	#REF!	#REF!	#REF!	#REF!	#REF!	#REF!	#REF!	#REF!	#REF!	HALLMARK_MYC_TARGETS_V2	-1.61315	-1.77126	0.952398	-0.7472	1.73372	1.65368	0.0494532	0.0199973	0.714649	0.930146	0.0148635	0.00963738
#REF!	#REF!	#REF!	#REF!	#REF!	#REF!	#REF!	#REF!	#REF!	#REF!	Angelova_TGD	1.66859	-1.84364	1.7449	-1.84203	1.6298	-1.70577	0.0215152	0.0199973	0.0041491	3.07977e-06	0.0352851	0.00860001
#REF!	#REF!	#REF!	#REF!	#REF!	#REF!	#REF!	#REF!	#REF!	#REF!	REACTOME_INNATE_IMMUNE_SYSTEM	1.27212	-1.5584	2.01893	-1.88263	1.36016	-1.74413	0.250956	0.0199973	7.09375e-09	5.675e-09	0.0802939	1.57002e-05
#REF!	#REF!	#REF!	#REF!	#REF!	#REF!	#REF!	#REF!	#REF!	#REF!	REACTOME_TOLL_RECEPTOR_CASCADES	1.09573	-1.71369	1.764	-1.7099	1.08923	-1.63985	0.667858	0.0258866	0.000499796	0.000116294	0.52706	0.00263696
#REF!	#REF!	#REF!	#REF!	#REF!	#REF!	#REF!	#REF!	#REF!	#REF!	REACTOME_ADAPTIVE_IMMUNE_SYSTEM	1.2947	-1.40195	1.8833	-1.71797	1.35877	-1.23406	0.0494532	0.0310006	7.09375e-09	5.675e-09	0.0268812	0.0404262
#REF!	#REF!	#REF!	#REF!	#REF!	#REF!	#REF!	#REF!	#REF!	#REF!	LI.M43.0 myeloid, dendritic cell activation via NFkB (I)	1.5685	-1.74429	1.73763	-1.61991	1.25439	-1.64778	0.0726144	0.0310006	0.000642715	0.00213074	0.409497	0.0182096
#REF!	#REF!	#REF!	#REF!	#REF!	#REF!	#REF!	#REF!	#REF!	#REF!	Watkins_Monocytes	1.7811	-1.61535	1.8054	-1.735	0.864565	-1.13728	0.000351531	0.0310006	4.17056e-05	5.77089e-06	0.870773	0.300901
#REF!	#REF!	#REF!	#REF!	#REF!	#REF!	#REF!	#REF!	#REF!	#REF!	REACTOME_INTERFERON_ALPHA_BETA_SIGNALING	1.14831	-1.78872	1.85486	-1.76861	1.58524	-1.94931	0.633655	0.0381338	0.000275962	0.000226475	0.0868729	0.000114434
#REF!	#REF!	#REF!	#REF!	#REF!	#REF!	#REF!	#REF!	#REF!	#REF!	Newman_common_genes	-1.0486	-1.42355	1.9875	-1.94618	1.09793	-1.7771	0.6587	0.040927	7.09375e-09	5.675e-09	0.416653	6.30504e-08
#REF!	#REF!	#REF!	#REF!	#REF!	#REF!	#REF!	#REF!	#REF!	#REF!	REACTOME_TRIF_MEDIATED_TLR3_SIGNALING	0.934085	-1.70628	1.58896	-1.49778	0.790399	-1.35274	0.838489	0.040927	0.0268353	0.0441897	0.916629	0.110801
#REF!	#REF!	#REF!	#REF!	#REF!	#REF!	#REF!	#REF!	#REF!	#REF!	REACTOME_CYTOSOLIC_TRNA_AMINOACYLATION	0.69261	-1.76907	0.77359	-0.85147	1.86986	1.69813	0.951575	0.049102	0.898649	0.836949	0.00543226	0.0102859
#REF!	#REF!	#REF!	#REF!	#REF!	#REF!	#REF!	#REF!	#REF!	#REF!	ImSig_B_cells	0.820246	-1.76613	1.75707	-1.70577	0.767618	-1.89157	0.881992	0.0559546	0.00193645	0.00207269	0.890591	0.000244899
#REF!	#REF!	#REF!	#REF!	#REF!	#REF!	#REF!	#REF!	#REF!	#REF!	REACTOME_ACTIVATED_TLR4_SIGNALLING	1.07808	-1.61061	1.61772	-1.53528	0.81214	-1.45573	0.687629	0.0559546	0.0138375	0.0237819	0.897573	0.0414883
#REF!	#REF!	#REF!	#REF!	#REF!	#REF!	#REF!	#REF!	#REF!	#REF!	REACTOME_TRNA_AMINOACYLATION	-0.937374	-1.73438	-1.32631	1.00717	1.77445	1.74964	0.831855	0.0699781	0.22032	0.605517	0.019925	0.00368173
#REF!	#REF!	#REF!	#REF!	#REF!	#REF!	#REF!	#REF!	#REF!	#REF!	HALLMARK_INFLAMMATORY_RESPONSE	1.63985	-1.46844	2.20372	-1.96995	1.3156	-1.70948	0.00103072	0.0722457	7.09375e-09	5.675e-09	0.179719	6.23564e-05
#REF!	#REF!	#REF!	#REF!	#REF!	#REF!	#REF!	#REF!	#REF!	#REF!	LI.M32.1 platelet activation (II)	-0.516757	-1.74279	1.45867	-1.26624	0.704629	-0.848689	1	0.0722457	0.137392	0.350724	0.935239	0.796743
#REF!	#REF!	#REF!	#REF!	#REF!	#REF!	#REF!	#REF!	#REF!	#REF!	REACTOME_FGFR1_LIGAND_BINDING_AND_ACTIVATION	-0.439261	1.71378	-0.583571	-0.594404	-1.07243	0.647348	1	0.0766146	0.988527	0.977913	0.603626	0.961387
#REF!	#REF!	#REF!	#REF!	#REF!	#REF!	#REF!	#REF!	#REF!	#REF!	REACTOME_IL_3_5_AND_GM_CSF_SIGNALING	-1.20085	-1.65593	1.55035	-1.58214	0.765271	-1.60606	0.542516	0.0886517	0.0624564	0.0182213	0.904217	0.0245277
#REF!	#REF!	#REF!	#REF!	#REF!	#REF!	#REF!	#REF!	#REF!	#REF!	REACTOME_SIGNALING_BY_ILS	-0.936642	-1.51985	1.76863	-1.68755	1.20113	-1.64835	0.845391	0.118578	0.000765075	0.000334271	0.383212	0.00253409
#REF!	#REF!	#REF!	#REF!	#REF!	#REF!	#REF!	#REF!	#REF!	#REF!	Angelova_T_cells	-1.02759	-1.58012	2.02406	-1.92611	1.32001	-2.16488	0.738007	0.125308	8.17278e-08	5.675e-09	0.232201	2.44174e-08
#REF!	#REF!	#REF!	#REF!	#REF!	#REF!	#REF!	#REF!	#REF!	#REF!	HALLMARK_IL6_JAK_STAT3_SIGNALING	1.20953	-1.59148	1.99531	-1.82398	1.41788	-2.01646	0.471003	0.127203	3.1239e-07	2.36175e-06	0.132036	7.83484e-07
#REF!	#REF!	#REF!	#REF!	#REF!	#REF!	#REF!	#REF!	#REF!	#REF!	Qiagen_Transcription_Factors	-0.995494	-1.72338	1.57194	-1.66821	1.20739	-1.90507	0.788133	0.127203	0.0537923	0.00405285	0.404159	0.000545578
#REF!	#REF!	#REF!	#REF!	#REF!	#REF!	#REF!	#REF!	#REF!	#REF!	REACTOME_PD1_SIGNALING	-1.07157	-1.62717	1.56467	-1.50957	1.19297	-1.74246	0.738007	0.131419	0.0318376	0.0435265	0.476941	0.0018637
#REF!	#REF!	#REF!	#REF!	#REF!	#REF!	#REF!	#REF!	#REF!	#REF!	DC.M4.10 B cell	0.565276	-1.71166	1.64815	-1.59086	0.895953	-1.89991	0.997831	0.131419	0.0182206	0.0165332	0.765026	0.000286907
#REF!	#REF!	#REF!	#REF!	#REF!	#REF!	#REF!	#REF!	#REF!	#REF!	DC.M6.2 Mitochondrial Respiration	1.13979	-1.47035	-1.31918	1.45532	1.79489	1.3571	0.560154	0.14646	0.103412	0.0330626	0.000510807	0.0729323
#REF!	#REF!	#REF!	#REF!	#REF!	#REF!	#REF!	#REF!	#REF!	#REF!	DC.M4.1 T cell	-1.60399	1.61454	0.897312	-1.35319	-1.5083	-1.41989	0.0370366	0.14646	0.803621	0.207079	0.124452	0.0780686
#REF!	#REF!	#REF!	#REF!	#REF!	#REF!	#REF!	#REF!	#REF!	#REF!	HALLMARK_PANCREAS_BETA_CELLS	0.811832	1.58463	-0.780666	-0.548841	1.22637	-1.20809	0.899157	0.14646	0.918478	1	0.383212	0.332897
#REF!	#REF!	#REF!	#REF!	#REF!	#REF!	#REF!	#REF!	#REF!	#REF!	ImSig_Monocytes	1.6237	-1.6826	1.69027	-1.74329	0.985035	-0.993786	0.041629	0.14646	0.00756207	0.000181598	0.6828	0.623329
#REF!	#REF!	#REF!	#REF!	#REF!	#REF!	#REF!	#REF!	#REF!	#REF!	DC.M1.1 Platelets	0.939885	1.55685	0.676231	-0.869487	-0.848193	1.47087	0.837221	0.14646	0.991216	0.828267	0.870773	0.0541983
#REF!	#REF!	#REF!	#REF!	#REF!	#REF!	#REF!	#REF!	#REF!	#REF!	REACTOME_DNA_STRAND_ELONGATION	0.73001	-1.67685	1.53232	-1.49358	2.11134	2.13536	0.940158	0.148698	0.0502895	0.0698788	2.44893e-05	2.90442e-08
#REF!	#REF!	#REF!	#REF!	#REF!	#REF!	#REF!	#REF!	#REF!	#REF!	HALLMARK_UV_RESPONSE_DN	-1.27906	1.40549	1.16738	-1.10727	-1.53936	-1.32977	0.253861	0.148812	0.315499	0.508884	0.0241948	0.0670686
#REF!	#REF!	#REF!	#REF!	#REF!	#REF!	#REF!	#REF!	#REF!	#REF!	REACTOME_SEMA3A_PLEXIN_REPULSION_SIGNALING_BY_INHIBITING_INTEGRIN_ADHESION	1.27893	-1.64434	1.27543	-1.36103	1.17986	-1.63712	0.508923	0.148812	0.356249	0.226053	0.496051	0.0211919
#REF!	#REF!	#REF!	#REF!	#REF!	#REF!	#REF!	#REF!	#REF!	#REF!	Watkins_B_cells	0.858833	-1.50376	1.47147	-1.61603	-1.01456	-2.21856	0.900939	0.153417	0.0558674	0.000925542	0.621419	3.91379e-09
#REF!	#REF!	#REF!	#REF!	#REF!	#REF!	#REF!	#REF!	#REF!	#REF!	REACTOME_ACTIVATION_OF_NMDA_RECEPTOR_UPON_GLUTAMATE_BINDING_AND_POSTSYNAPTIC_EVENTS	1.1691	-1.68684	1.14293	-1.05961	-1.4319	-0.793662	0.601725	0.154396	0.457546	0.593667	0.192657	0.907685
#REF!	#REF!	#REF!	#REF!	#REF!	#REF!	#REF!	#REF!	#REF!	#REF!	LI.M62.0 T & B cell development, activation	-0.861201	1.61805	1.08863	-1.2594	-1.37545	-1.1893	0.869189	0.154396	0.532114	0.350724	0.247876	0.349807
#REF!	#REF!	#REF!	#REF!	#REF!	#REF!	#REF!	#REF!	#REF!	#REF!	LI.M4.1 cell cycle (I)	1.28656	1.43604	2.02444	-1.85592	2.62886	2.63785	0.251732	0.154522	1.19695e-08	1.13827e-08	8.10714e-09	3.91379e-09
#REF!	#REF!	#REF!	#REF!	#REF!	#REF!	#REF!	#REF!	#REF!	#REF!	DC.M3.3 Cell Cycle	1.51876	1.56839	1.70127	-1.65627	2.23904	2.25126	0.0941768	0.155124	0.00663003	0.00377848	7.74498e-08	3.91379e-09
#REF!	#REF!	#REF!	#REF!	#REF!	#REF!	#REF!	#REF!	#REF!	#REF!	DC.M2.3 Erythrocytes	1.81474	1.56999	-1.11329	1.02546	2.09813	2.11257	0.00130275	0.155124	0.471309	0.620013	2.06702e-05	2.90442e-08
#REF!	#REF!	#REF!	#REF!	#REF!	#REF!	#REF!	#REF!	#REF!	#REF!	REACTOME_DNA_REPAIR	-0.949751	-1.45528	1.14556	-0.919562	1.71768	1.80403	0.837221	0.155124	0.395608	0.785848	0.00715685	0.000352469
#REF!	#REF!	#REF!	#REF!	#REF!	#REF!	#REF!	#REF!	#REF!	#REF!	LI.M222 heme biosynthesis (II)	1.50907	1.62277	0.644142	0.906857	1.80518	1.75617	0.0787858	0.155124	0.963049	0.75223	0.00775206	0.000760581
#REF!	#REF!	#REF!	#REF!	#REF!	#REF!	#REF!	#REF!	#REF!	#REF!	DC.M6.18 Erythrocytes	1.0504	1.63175	-0.752591	0.586047	1.72175	1.69742	0.75995	0.155124	0.920379	1	0.0383049	0.0158003
#REF!	#REF!	#REF!	#REF!	#REF!	#REF!	#REF!	#REF!	#REF!	#REF!	REACTOME_POST_NMDA_RECEPTOR_ACTIVATION_EVENTS	1.18558	-1.64717	1.20276	-1.1368	-1.28129	-0.931627	0.602051	0.155124	0.392272	0.528387	0.301267	0.709597
#REF!	#REF!	#REF!	#REF!	#REF!	#REF!	#REF!	#REF!	#REF!	#REF!	LI.M16 TLR and inflammatory signaling	1.80964	-1.61643	1.80974	-1.78764	1.25966	-1.13092	0.0027278	0.155124	0.000834779	4.34686e-05	0.36066	0.426274
#REF!	#REF!	#REF!	#REF!	#REF!	#REF!	#REF!	#REF!	#REF!	#REF!	REACTOME_SIGNALLING_BY_NGF	-0.941941	-1.39549	1.33942	-1.30678	-1.09284	-1.29096	0.852623	0.155124	0.0796573	0.119907	0.440699	0.0589477
#REF!	#REF!	#REF!	#REF!	#REF!	#REF!	#REF!	#REF!	#REF!	#REF!	REACTOME_CREB_PHOSPHORYLATION_THROUGH_THE_ACTIVATION_OF_RAS	1.38213	-1.65875	1.17735	-1.10436	-0.893702	-0.799954	0.379073	0.155124	0.448248	0.551177	0.765026	0.876522
#REF!	#REF!	#REF!	#REF!	#REF!	#REF!	#REF!	#REF!	#REF!	#REF!	HALLMARK_TNFA_SIGNALING_VIA_NFKB	1.53615	-1.3806	2.22319	-1.83822	1.81555	-1.99368	0.00650382	0.161044	7.09375e-09	5.675e-09	4.89004e-05	3.91379e-09
#REF!	#REF!	#REF!	#REF!	#REF!	#REF!	#REF!	#REF!	#REF!	#REF!	REACTOME_FGFR_LIGAND_BINDING_AND_ACTIVATION	0.546401	1.61813	-1.62066	1.16544	-1.59728	-0.675909	0.997831	0.161044	0.0444941	0.451438	0.116472	0.955024
#REF!	#REF!	#REF!	#REF!	#REF!	#REF!	#REF!	#REF!	#REF!	#REF!	LI.M54 BCR signaling	0.642958	-1.60346	1.60041	-1.52242	1.01178	-1.55765	0.951575	0.161044	0.0244652	0.0229267	0.672108	0.0507164
#REF!	#REF!	#REF!	#REF!	#REF!	#REF!	#REF!	#REF!	#REF!	#REF!	Qiagen_iTreg_and_nTreg_Cells	0.926485	-1.60478	1.57851	-1.51124	1.3213	-1.61495	0.838489	0.169827	0.0466065	0.0284252	0.335625	0.0240434
#REF!	#REF!	#REF!	#REF!	#REF!	#REF!	#REF!	#REF!	#REF!	#REF!	REACTOME_SIGNALING_BY_ACTIVATED_POINT_MUTANTS_OF_FGFR1	-0.53566	1.60655	-0.631027	0.603867	-0.938466	-0.417744	0.997831	0.169827	0.96538	0.975202	0.734524	0.999754
#REF!	#REF!	#REF!	#REF!	#REF!	#REF!	#REF!	#REF!	#REF!	#REF!	REACTOME_RECYCLING_PATHWAY_OF_L1	0.62735	-1.66687	1.10074	-1.13956	0.664488	1.25858	0.987454	0.171516	0.541701	0.523145	0.958517	0.282259
#REF!	#REF!	#REF!	#REF!	#REF!	#REF!	#REF!	#REF!	#REF!	#REF!	REACTOME_HIV_INFECTION	1.25976	-1.3779	1.45037	-1.10749	1.84507	1.81895	0.287463	0.173483	0.0300271	0.514444	5.70553e-05	2.60588e-06
#REF!	#REF!	#REF!	#REF!	#REF!	#REF!	#REF!	#REF!	#REF!	#REF!	DC.M4.14 Monocytes	1.4927	-1.54376	1.57953	-1.66351	-0.777563	-1.25629	0.0955129	0.176662	0.034352	0.00316664	0.916629	0.242986
#REF!	#REF!	#REF!	#REF!	#REF!	#REF!	#REF!	#REF!	#REF!	#REF!	LI.M51 cell adhesion	0.990501	1.53809	1.52638	-1.58514	-1.28029	0.911005	0.7837	0.177457	0.0583322	0.0147558	0.308041	0.732179
#REF!	#REF!	#REF!	#REF!	#REF!	#REF!	#REF!	#REF!	#REF!	#REF!	REACTOME_EXTENSION_OF_TELOMERES	0.665618	-1.62975	1.23727	-1.22435	1.83518	1.94578	0.972933	0.200185	0.392341	0.391701	0.0058902	7.73618e-05
#REF!	#REF!	#REF!	#REF!	#REF!	#REF!	#REF!	#REF!	#REF!	#REF!	REACTOME_NFKB_AND_MAP_KINASES_ACTIVATION_MEDIATED_BY_TLR4_SIGNALING_REPERTOIRE	1.04417	-1.54766	1.45624	-1.30517	0.804232	-1.27649	0.728293	0.201041	0.0767562	0.245132	0.902543	0.170283
#REF!	#REF!	#REF!	#REF!	#REF!	#REF!	#REF!	#REF!	#REF!	#REF!	REACTOME_METABOLISM_OF_LIPIDS_AND_LIPOPROTEINS	1.01026	-1.27466	-1.42108	1.16691	0.856909	1.00888	0.738007	0.201637	0.0041491	0.132314	0.958517	0.575145
#REF!	#REF!	#REF!	#REF!	#REF!	#REF!	#REF!	#REF!	#REF!	#REF!	Bindea_Mast_cells	-0.922485	1.54523	-1.13626	0.781777	-1.68378	1.55368	0.838489	0.204607	0.46025	0.905803	0.0378215	0.0679016
#REF!	#REF!	#REF!	#REF!	#REF!	#REF!	#REF!	#REF!	#REF!	#REF!	REACTOME_MRNA_SPLICING_MINOR_PATHWAY	-0.885694	-1.60592	-0.65987	0.98894	1.22985	1.91612	0.856294	0.204607	0.992327	0.613034	0.381131	0.000146002
#REF!	#REF!	#REF!	#REF!	#REF!	#REF!	#REF!	#REF!	#REF!	#REF!	REACTOME_COSTIMULATION_BY_THE_CD28_FAMILY	-0.890271	-1.4786	1.58273	-1.72748	1.04681	-1.6583	0.856852	0.204607	0.0450227	0.000279244	0.590063	0.00768631
#REF!	#REF!	#REF!	#REF!	#REF!	#REF!	#REF!	#REF!	#REF!	#REF!	REACTOME_MYD88_MAL_CASCADE_INITIATED_ON_PLASMA_MEMBRANE	1.01341	-1.50556	1.49197	-1.42678	0.758454	-1.35823	0.77254	0.204607	0.0558674	0.0698788	0.954754	0.104832
#REF!	#REF!	#REF!	#REF!	#REF!	#REF!	#REF!	#REF!	#REF!	#REF!	LI.M30 cell movement, Adhesion & Platelet activation	0.919849	1.55955	1.4039	-1.26941	-1.60165	1.43164	0.837221	0.219593	0.194551	0.344106	0.0924703	0.157593
#REF!	#REF!	#REF!	#REF!	#REF!	#REF!	#REF!	#REF!	#REF!	#REF!	REACTOME_IL_2_SIGNALING	-1.11334	-1.59998	1.45011	-1.5251	1.13401	-1.28992	0.680588	0.219593	0.103412	0.044267	0.496051	0.251591
#REF!	#REF!	#REF!	#REF!	#REF!	#REF!	#REF!	#REF!	#REF!	#REF!	REACTOME_METABOLISM_OF_CARBOHYDRATES	-0.985664	-1.34578	-1.03285	-0.758589	0.818945	1.15008	0.802339	0.219593	0.553426	0.977913	0.959028	0.270942
#REF!	#REF!	#REF!	#REF!	#REF!	#REF!	#REF!	#REF!	#REF!	#REF!	LI.M47.0 enriched in B cells (I)	0.766951	-1.57299	1.38743	-1.67246	-1.21578	-1.89531	0.9329	0.228897	0.161515	0.00316664	0.36981	0.00031499
#REF!	#REF!	#REF!	#REF!	#REF!	#REF!	#REF!	#REF!	#REF!	#REF!	LI.M32.8 cytoskeletal remodeling	0.526063	-1.52669	1.24683	-1.08491	0.555239	0.458066	0.996621	0.229501	0.399319	0.620013	0.972643	0.999706
#REF!	#REF!	#REF!	#REF!	#REF!	#REF!	#REF!	#REF!	#REF!	#REF!	LI.M111.0 viral sensing & immunity; IRF2 targets network (I)	1.34376	-1.60522	1.60711	-1.61745	1.25378	-1.70594	0.412948	0.233227	0.0287191	0.00377848	0.402439	0.00768631
#REF!	#REF!	#REF!	#REF!	#REF!	#REF!	#REF!	#REF!	#REF!	#REF!	REACTOME_OLFACTORY_SIGNALING_PATHWAY	1.19316	-1.50273	1.7043	-1.32077	1.41268	-1.07698	0.567611	0.238007	0.0152548	0.277288	0.215123	0.496879
#REF!	#REF!	#REF!	#REF!	#REF!	#REF!	#REF!	#REF!	#REF!	#REF!	REACTOME_APOPTOTIC_CLEAVAGE_OF_CELL_ADHESION_PROTEINS	-1.21268	1.52925	1.15473	-1.02604	1.13112	-0.814575	0.618323	0.238112	0.511261	0.675849	0.547881	0.803082
#REF!	#REF!	#REF!	#REF!	#REF!	#REF!	#REF!	#REF!	#REF!	#REF!	REACTOME_SIGNALING_BY_BMP	-1.29121	1.55602	0.812424	-0.674676	-1.45343	-1.57431	0.439979	0.245525	0.862266	0.956488	0.20434	0.047521
#REF!	#REF!	#REF!	#REF!	#REF!	#REF!	#REF!	#REF!	#REF!	#REF!	LI.M46 cell division stimulated CD4+ T cells	-1.00609	1.56662	1.46788	-1.591	1.53686	1.96473	0.782944	0.246216	0.10383	0.025874	0.140405	5.8544e-05
#REF!	#REF!	#REF!	#REF!	#REF!	#REF!	#REF!	#REF!	#REF!	#REF!	REACTOME_LAGGING_STRAND_SYNTHESIS	0.769774	-1.57494	1.26682	-1.3147	1.84545	1.91951	0.913708	0.247177	0.346106	0.308336	0.00324321	6.40282e-05
#REF!	#REF!	#REF!	#REF!	#REF!	#REF!	#REF!	#REF!	#REF!	#REF!	LI.M45 leukocyte activation and migration	0.74087	-1.55128	1.6188	-1.56968	1.40138	-1.55018	0.915992	0.247177	0.0167022	0.00721553	0.268784	0.0594205
#REF!	#REF!	#REF!	#REF!	#REF!	#REF!	#REF!	#REF!	#REF!	#REF!	REACTOME_GLYCOLYSIS	1.1122	-1.59876	0.737712	1.05089	1.18321	1.31028	0.690147	0.248738	0.927754	0.612144	0.442504	0.240646
#REF!	#REF!	#REF!	#REF!	#REF!	#REF!	#REF!	#REF!	#REF!	#REF!	LI.M47.1 enriched in B cells (II)	-0.900523	-1.58119	1.37395	-1.6058	-0.993751	-1.91093	0.851618	0.248738	0.184997	0.0123176	0.67136	0.000283149
#REF!	#REF!	#REF!	#REF!	#REF!	#REF!	#REF!	#REF!	#REF!	#REF!	LI.M32.0 platelet activation (I)	0.540629	-1.56423	1.03664	-1.34004	1.17852	0.587047	0.997831	0.24882	0.610979	0.259388	0.468912	0.991292
#REF!	#REF!	#REF!	#REF!	#REF!	#REF!	#REF!	#REF!	#REF!	#REF!	LI.M4.13 cell junction (GO)	1.09403	-1.51435	1.42942	-1.39089	-1.12632	-0.819048	0.737167	0.250709	0.132109	0.170119	0.570926	0.818883
#REF!	#REF!	#REF!	#REF!	#REF!	#REF!	#REF!	#REF!	#REF!	#REF!	Becht_B_lineage	0.950621	-1.56122	1.55742	-1.52482	-1.04406	-1.4912	0.819336	0.250709	0.0600615	0.0457599	0.602742	0.113072
#REF!	#REF!	#REF!	#REF!	#REF!	#REF!	#REF!	#REF!	#REF!	#REF!	REACTOME_DESTABILIZATION_OF_MRNA_BY_KSRP	-1.26308	-1.58815	1.10448	-1.07728	1.06843	1.1901	0.502305	0.254356	0.511261	0.604167	0.603626	0.401977
#REF!	#REF!	#REF!	#REF!	#REF!	#REF!	#REF!	#REF!	#REF!	#REF!	REACTOME_TRAF6_MEDIATED_INDUCTION_OF_NFKB_AND_MAP_KINASES_UPON_TLR7_8_OR_9_ACTIVATION	0.84964	-1.49881	1.46539	-1.3672	0.735712	-1.2618	0.89425	0.254577	0.0750193	0.168289	0.959028	0.163046
#REF!	#REF!	#REF!	#REF!	#REF!	#REF!	#REF!	#REF!	#REF!	#REF!	LI.M146 MHC-TLR7-TLR8 cluster	0.685657	-1.55184	1.54404	-1.50547	1.41695	-1.53441	0.9329	0.255582	0.0229779	0.0165332	0.244182	0.0148483
#REF!	#REF!	#REF!	#REF!	#REF!	#REF!	#REF!	#REF!	#REF!	#REF!	LI.M111.1 viral sensing & immunity; IRF2 targets network (II)	-0.798847	-1.54021	1.65109	-1.56462	1.39206	-1.69444	0.881459	0.255582	0.00636563	0.00875606	0.276301	0.00760221
#REF!	#REF!	#REF!	#REF!	#REF!	#REF!	#REF!	#REF!	#REF!	#REF!	LI.M68 RIG-1 like receptor signaling	1.17204	-1.50305	1.52306	-1.48792	1.40556	-1.50931	0.680588	0.279238	0.0519304	0.0698788	0.276202	0.0567119
#REF!	#REF!	#REF!	#REF!	#REF!	#REF!	#REF!	#REF!	#REF!	#REF!	DC.M7.1 Inflammation	-0.955003	-1.38042	1.46569	-1.42496	-0.912749	-1.20379	0.845391	0.279238	0.0341498	0.0305582	0.828169	0.177815
#REF!	#REF!	#REF!	#REF!	#REF!	#REF!	#REF!	#REF!	#REF!	#REF!	HALLMARK_MYC_TARGETS_V1	1.32616	-1.30171	-0.909604	1.15221	2.05461	2.42741	0.183521	0.281872	0.865969	0.235423	8.26752e-08	3.91379e-09
#REF!	#REF!	#REF!	#REF!	#REF!	#REF!	#REF!	#REF!	#REF!	#REF!	DC.M3.4 Interferon	1.05402	-1.52041	1.65266	-1.62982	1.87302	-2.05014	0.728293	0.281872	0.0191419	0.00875606	0.00278068	2.23637e-06
#REF!	#REF!	#REF!	#REF!	#REF!	#REF!	#REF!	#REF!	#REF!	#REF!	LI.S4 Monocyte surface signature	1.59328	-1.41342	1.82412	-1.83074	0.898933	-1.26763	0.0282071	0.286297	0.000256957	3.33131e-06	0.802197	0.164437
#REF!	#REF!	#REF!	#REF!	#REF!	#REF!	#REF!	#REF!	#REF!	#REF!	REACTOME_METABOLISM_OF_RNA	1.62549	-1.31859	1.32703	1.00508	1.63895	1.96635	0.000974467	0.292091	0.112113	0.645677	0.00151063	3.91379e-09
#REF!	#REF!	#REF!	#REF!	#REF!	#REF!	#REF!	#REF!	#REF!	#REF!	LI.M89.0 putative targets of PAX3	1.31854	-1.54475	1.70115	-1.46218	1.73817	-1.45764	0.412948	0.292091	0.00476742	0.0643989	0.0306179	0.139908
#REF!	#REF!	#REF!	#REF!	#REF!	#REF!	#REF!	#REF!	#REF!	#REF!	REACTOME_SEMA4D_IN_SEMAPHORIN_SIGNALING	1.21113	-1.57836	1.71632	-1.66508	-1.08092	-1.22053	0.567611	0.295734	0.00476742	0.0032849	0.568475	0.328298
#REF!	#REF!	#REF!	#REF!	#REF!	#REF!	#REF!	#REF!	#REF!	#REF!	REACTOME_REGULATION_OF_IFNA_SIGNALING	0.767325	-1.54589	1.54171	-1.47854	1.55602	-1.71511	0.902937	0.295865	0.0599274	0.0683399	0.128093	0.00510783
#REF!	#REF!	#REF!	#REF!	#REF!	#REF!	#REF!	#REF!	#REF!	#REF!	REACTOME_LYSOSOME_VESICLE_BIOGENESIS	1.50591	-1.53616	-1.1684	1.18477	1.59165	-1.04118	0.134763	0.29603	0.444886	0.435508	0.0945477	0.539168
#REF!	#REF!	#REF!	#REF!	#REF!	#REF!	#REF!	#REF!	#REF!	#REF!	REACTOME_RNA_POL_II_TRANSCRIPTION	-0.927961	-1.40776	0.723688	0.806681	0.983405	2.00214	0.848711	0.298803	0.988527	0.975202	0.681156	6.22237e-07
#REF!	#REF!	#REF!	#REF!	#REF!	#REF!	#REF!	#REF!	#REF!	#REF!	LI.M38 chemokines and receptors	1.37101	-1.52185	1.56227	-1.54288	1.27634	-1.58355	0.316305	0.307534	0.0332889	0.00817393	0.391802	0.0321039
#REF!	#REF!	#REF!	#REF!	#REF!	#REF!	#REF!	#REF!	#REF!	#REF!	Bindea_NK56_dim	-1.27204	-1.38823	0.939234	-1.23734	-0.877094	-1.27049	0.500204	0.307534	0.789451	0.414603	0.800744	0.31858
#REF!	#REF!	#REF!	#REF!	#REF!	#REF!	#REF!	#REF!	#REF!	#REF!	REACTOME_GLUCOSE_METABOLISM	1.06307	-1.45	-1.51988	1.45168	0.708359	1.09918	0.725418	0.307534	0.0557313	0.0871331	0.971225	0.439229
#REF!	#REF!	#REF!	#REF!	#REF!	#REF!	#REF!	#REF!	#REF!	#REF!	REACTOME_ERK_MAPK_TARGETS	-0.745631	-1.5259	1.23961	-1.10467	-0.710948	-0.952541	0.927812	0.310521	0.385799	0.562949	0.928778	0.675326
#REF!	#REF!	#REF!	#REF!	#REF!	#REF!	#REF!	#REF!	#REF!	#REF!	REACTOME_REGULATION_OF_IFNG_SIGNALING	1.14511	-1.53479	1.47832	-1.48182	1.61796	-1.67665	0.691933	0.311605	0.115142	0.0626699	0.0802697	0.0109523
#REF!	#REF!	#REF!	#REF!	#REF!	#REF!	#REF!	#REF!	#REF!	#REF!	REACTOME_POL_SWITCHING	0.774708	-1.49608	1.20047	-1.30063	1.71518	1.75307	0.900307	0.31172	0.453757	0.334123	0.0389397	0.000851887
#REF!	#REF!	#REF!	#REF!	#REF!	#REF!	#REF!	#REF!	#REF!	#REF!	Becht_Neutrophils	1.43662	-1.51281	1.04208	-1.30825	1.50213	-1.027	0.238992	0.313077	0.58358	0.269624	0.129642	0.526895
#REF!	#REF!	#REF!	#REF!	#REF!	#REF!	#REF!	#REF!	#REF!	#REF!	REACTOME_ACTIVATED_POINT_MUTANTS_OF_FGFR2	0.575331	1.49645	0.54971	-0.878417	-1.2572	-0.672937	0.991258	0.315927	0.988798	0.791781	0.389461	0.948912
#REF!	#REF!	#REF!	#REF!	#REF!	#REF!	#REF!	#REF!	#REF!	#REF!	REACTOME_HOST_INTERACTIONS_OF_HIV_FACTORS	1.28813	-1.38122	1.47393	-1.10527	1.86571	1.75284	0.281328	0.318823	0.0557313	0.520017	0.000495621	0.000324977
#REF!	#REF!	#REF!	#REF!	#REF!	#REF!	#REF!	#REF!	#REF!	#REF!	LI.M196 platelet activation - actin binding	0.747006	1.51145	1.28456	-0.940712	-1.32886	1.08092	0.915992	0.318823	0.357843	0.741088	0.334335	0.526869
#REF!	#REF!	#REF!	#REF!	#REF!	#REF!	#REF!	#REF!	#REF!	#REF!	REACTOME_INTRINSIC_PATHWAY_FOR_APOPTOSIS	1.13744	-1.52539	1.06095	-1.10392	1.28498	1.18881	0.676901	0.318823	0.589601	0.551177	0.350629	0.36687
#REF!	#REF!	#REF!	#REF!	#REF!	#REF!	#REF!	#REF!	#REF!	#REF!	REACTOME_GPVI_MEDIATED_ACTIVATION_CASCADE	1.00915	-1.47919	1.64426	-1.71729	1.02876	-1.42364	0.75995	0.318823	0.015272	0.00135278	0.627465	0.111756
#REF!	#REF!	#REF!	#REF!	#REF!	#REF!	#REF!	#REF!	#REF!	#REF!	REACTOME_METABOLISM_OF_NON_CODING_RNA	-1.21565	-1.48646	0.765373	-0.800355	1.26252	1.96691	0.495263	0.322808	0.938189	0.896292	0.350629	1.73608e-05
#REF!	#REF!	#REF!	#REF!	#REF!	#REF!	#REF!	#REF!	#REF!	#REF!	LI.M200 antigen processing and presentation	0.718698	-1.46037	1.40869	-1.49075	-1.46637	-1.23528	0.9329	0.323405	0.157352	0.0222731	0.190334	0.384963
#REF!	#REF!	#REF!	#REF!	#REF!	#REF!	#REF!	#REF!	#REF!	#REF!	DC.M6.13 Cell Death	1.45869	-1.50633	1.69778	-1.7003	1.2524	-1.31493	0.166564	0.323405	0.0120621	0.00229739	0.359784	0.212167
#REF!	#REF!	#REF!	#REF!	#REF!	#REF!	#REF!	#REF!	#REF!	#REF!	REACTOME_GLUCONEOGENESIS	0.868245	-1.50728	-1.38818	1.44918	1.1726	-0.702312	0.856852	0.323405	0.168337	0.127643	0.454	0.970842
#REF!	#REF!	#REF!	#REF!	#REF!	#REF!	#REF!	#REF!	#REF!	#REF!	REACTOME_DEFENSINS	-1.08085	-1.50181	1.60804	-1.57891	-1.37731	-1.5343	0.726221	0.327853	0.0404237	0.0200324	0.264451	0.0729323
#REF!	#REF!	#REF!	#REF!	#REF!	#REF!	#REF!	#REF!	#REF!	#REF!	REACTOME_MAPK_TARGETS_NUCLEAR_EVENTS_MEDIATED_BY_MAP_KINASES	0.785314	-1.50369	1.19485	-0.880806	0.825317	-0.922223	0.902803	0.327853	0.397746	0.806662	0.829408	0.73666
#REF!	#REF!	#REF!	#REF!	#REF!	#REF!	#REF!	#REF!	#REF!	#REF!	REACTOME_SIGNALING_BY_FGFR3_MUTANTS	0.790611	1.49867	-1.30276	1.01613	-1.33068	0.425643	0.889088	0.328701	0.353282	0.647163	0.352409	0.999706
#REF!	#REF!	#REF!	#REF!	#REF!	#REF!	#REF!	#REF!	#REF!	#REF!	REACTOME_SEMAPHORIN_INTERACTIONS	1.14836	-1.42782	1.76672	-1.67282	-1.12732	-1.54033	0.603495	0.328701	0.00133769	0.00223044	0.454768	0.0408679
#REF!	#REF!	#REF!	#REF!	#REF!	#REF!	#REF!	#REF!	#REF!	#REF!	REACTOME_RIP_MEDIATED_NFKB_ACTIVATION_VIA_DAI	1.26856	-1.51278	1.5881	-1.4446	0.827074	-1.58882	0.515523	0.328701	0.0374292	0.0725956	0.829408	0.0260771
#REF!	#REF!	#REF!	#REF!	#REF!	#REF!	#REF!	#REF!	#REF!	#REF!	LI.M159 G protein mediated calcium signaling	-0.811253	1.48297	-0.902545	-1.0909	-1.41798	1.23593	0.875668	0.333806	0.790622	0.613034	0.280826	0.385095
#REF!	#REF!	#REF!	#REF!	#REF!	#REF!	#REF!	#REF!	#REF!	#REF!	LI.M69 enriched in B cells (VI)	0.877419	-1.48659	1.43195	-1.59464	-1.068	-1.58863	0.852623	0.334265	0.162457	0.0148529	0.592641	0.0469418
#REF!	#REF!	#REF!	#REF!	#REF!	#REF!	#REF!	#REF!	#REF!	#REF!	LI.M206 Wnt signaling pathway	-1.24756	1.5253	1.27224	-1.22491	-0.742997	-0.874124	0.561881	0.334265	0.35841	0.441393	0.897573	0.753593
#REF!	#REF!	#REF!	#REF!	#REF!	#REF!	#REF!	#REF!	#REF!	#REF!	DC.M6.11 Cell Cycle	0.816882	1.4659	1.51961	-1.50333	1.81302	1.98719	0.875668	0.334813	0.0922495	0.0632874	0.0168955	2.67251e-06
#REF!	#REF!	#REF!	#REF!	#REF!	#REF!	#REF!	#REF!	#REF!	#REF!	REACTOME_FGFR2C_LIGAND_BINDING_AND_ACTIVATION	0.598007	1.46748	0.383503	-0.799226	-1.16091	-0.696235	0.970592	0.335838	1	0.866261	0.519847	0.921259
#REF!	#REF!	#REF!	#REF!	#REF!	#REF!	#REF!	#REF!	#REF!	#REF!	REACTOME_DCC_MEDIATED_ATTRACTIVE_SIGNALING	-1.09278	1.53696	0.505054	-1.02369	-1.40888	-1.53871	0.728293	0.341525	0.992355	0.679161	0.25935	0.0574619
#REF!	#REF!	#REF!	#REF!	#REF!	#REF!	#REF!	#REF!	#REF!	#REF!	REACTOME_DESTABILIZATION_OF_MRNA_BY_BRF1	1.21066	-1.5298	1.12746	-1.12128	1.32649	1.2239	0.602884	0.34512	0.493213	0.562949	0.312516	0.376986
#REF!	#REF!	#REF!	#REF!	#REF!	#REF!	#REF!	#REF!	#REF!	#REF!	LI.M52 T cell activation (IV)	-1.33151	-1.50275	1.56082	-1.54472	1.43749	-1.69901	0.462203	0.360007	0.0457002	0.0222731	0.232201	0.00724404
#REF!	#REF!	#REF!	#REF!	#REF!	#REF!	#REF!	#REF!	#REF!	#REF!	REACTOME_NUCLEAR_EVENTS_KINASE_AND_TRANSCRIPTION_FACTOR_ACTIVATION	0.839787	-1.49455	1.30437	-1.18213	-0.594213	-0.888327	0.867983	0.362616	0.302153	0.452691	0.988347	0.761262
#REF!	#REF!	#REF!	#REF!	#REF!	#REF!	#REF!	#REF!	#REF!	#REF!	Tony_ASC	1.26279	1.23168	1.1551	-1.05662	2.72081	-2.12119	0.166564	0.362662	0.298868	0.563659	8.10714e-09	3.91379e-09
#REF!	#REF!	#REF!	#REF!	#REF!	#REF!	#REF!	#REF!	#REF!	#REF!	Angelova_Activated_CD4	1.08191	1.42672	1.58617	-1.58795	2.02241	2.10003	0.695616	0.364127	0.0369225	0.0189064	0.000495621	1.95271e-07
#REF!	#REF!	#REF!	#REF!	#REF!	#REF!	#REF!	#REF!	#REF!	#REF!	REACTOME_ASPARAGINE_N_LINKED_GLYCOSYLATION	-0.956231	-1.36333	-0.989683	-0.706866	1.89727	-1.78178	0.822216	0.364127	0.647351	0.975674	0.000997989	0.00039844
#REF!	#REF!	#REF!	#REF!	#REF!	#REF!	#REF!	#REF!	#REF!	#REF!	LI.M171 heme biosynthesis (I)	1.3774	1.44221	0.50631	0.829596	1.8198	1.72827	0.294956	0.364127	0.991216	0.839347	0.00196884	0.00347042
#REF!	#REF!	#REF!	#REF!	#REF!	#REF!	#REF!	#REF!	#REF!	#REF!	REACTOME_PROCESSIVE_SYNTHESIS_ON_THE_LAGGING_STRAND	-0.847741	-1.45827	1.2744	-1.27459	1.76024	1.84115	0.867151	0.364127	0.357843	0.373813	0.0238631	0.00031499
#REF!	#REF!	#REF!	#REF!	#REF!	#REF!	#REF!	#REF!	#REF!	#REF!	LI.M89.1 putative targets of PAX3	1.22616	-1.47908	1.59328	-1.33508	1.64769	-1.39388	0.602051	0.364127	0.0180529	0.269624	0.0610396	0.164174
#REF!	#REF!	#REF!	#REF!	#REF!	#REF!	#REF!	#REF!	#REF!	#REF!	REACTOME_NUCLEOTIDE_EXCISION_REPAIR	-0.871994	-1.39029	0.633266	-0.497177	1.55632	1.75036	0.869568	0.364127	0.991216	1	0.0680799	0.00333569
#REF!	#REF!	#REF!	#REF!	#REF!	#REF!	#REF!	#REF!	#REF!	#REF!	REACTOME_G_ALPHA_S_SIGNALLING_EVENTS	0.873989	1.37317	1.03925	-1.14421	-1.46283	-0.907771	0.8868	0.364127	0.57021	0.447817	0.0713326	0.800513
#REF!	#REF!	#REF!	#REF!	#REF!	#REF!	#REF!	#REF!	#REF!	#REF!	REACTOME_NITRIC_OXIDE_STIMULATES_GUANYLATE_CYCLASE	-1.55762	1.4542	-1.04277	-0.654796	-1.57993	-0.844541	0.0887536	0.364127	0.601484	0.977913	0.0815754	0.800513
#REF!	#REF!	#REF!	#REF!	#REF!	#REF!	#REF!	#REF!	#REF!	#REF!	REACTOME_TRANSPORT_OF_RIBONUCLEOPROTEINS_INTO_THE_HOST_NUCLEUS	-1.67623	-1.43156	0.808861	-1.00675	1.56975	1.85055	0.0347352	0.364127	0.85554	0.660833	0.0924703	0.000866818
#REF!	#REF!	#REF!	#REF!	#REF!	#REF!	#REF!	#REF!	#REF!	#REF!	LI.M140 extracellular matrix, complement	1.07845	1.44427	1.3731	-1.37553	-1.58451	1.79874	0.737167	0.364127	0.212754	0.195283	0.10991	0.000990774
#REF!	#REF!	#REF!	#REF!	#REF!	#REF!	#REF!	#REF!	#REF!	#REF!	REACTOME_SEROTONIN_RECEPTORS	-0.990893	1.46012	-0.821256	0.847543	-1.54122	0.832516	0.801797	0.364127	0.843722	0.815522	0.123419	0.803082
#REF!	#REF!	#REF!	#REF!	#REF!	#REF!	#REF!	#REF!	#REF!	#REF!	REACTOME_PI3K_CASCADE	-0.998918	1.32591	-0.943889	0.786169	-1.38158	1.20869	0.782944	0.364127	0.712239	0.977913	0.172277	0.284536
#REF!	#REF!	#REF!	#REF!	#REF!	#REF!	#REF!	#REF!	#REF!	#REF!	REACTOME_REGULATION_OF_GLUCOKINASE_BY_GLUCOKINASE_REGULATORY_PROTEIN	-1.67026	-1.41515	0.666707	-0.92032	1.52774	1.8444	0.0359076	0.364127	0.971048	0.76752	0.182543	0.00102409
#REF!	#REF!	#REF!	#REF!	#REF!	#REF!	#REF!	#REF!	#REF!	#REF!	REACTOME_AQUAPORIN_MEDIATED_TRANSPORT	-0.860551	1.36634	1.13594	-0.870497	-1.42855	0.892755	0.875668	0.364127	0.448248	0.822574	0.185597	0.768037
#REF!	#REF!	#REF!	#REF!	#REF!	#REF!	#REF!	#REF!	#REF!	#REF!	REACTOME_LIPOPROTEIN_METABOLISM	1.34839	-1.47674	0.862685	-1.19685	1.45008	-1.43897	0.412948	0.364127	0.805293	0.43318	0.222995	0.144424
#REF!	#REF!	#REF!	#REF!	#REF!	#REF!	#REF!	#REF!	#REF!	#REF!	LI.M157 enriched in NK cells (III)	-0.850588	-1.45005	1.34126	-1.48609	1.45935	-1.79911	0.856852	0.364127	0.22806	0.0683399	0.223607	0.000379304
#REF!	#REF!	#REF!	#REF!	#REF!	#REF!	#REF!	#REF!	#REF!	#REF!	Angelova_Mast_cells	-0.705699	1.39348	1.52088	-1.44769	-1.33834	1.37285	0.972659	0.364127	0.0558674	0.102225	0.263247	0.163866
#REF!	#REF!	#REF!	#REF!	#REF!	#REF!	#REF!	#REF!	#REF!	#REF!	LI.M122 enriched for cell migration	-0.637798	1.45726	1.08658	-0.992448	-1.39502	-1.0049	0.966858	0.364127	0.595885	0.706355	0.280826	0.631032
#REF!	#REF!	#REF!	#REF!	#REF!	#REF!	#REF!	#REF!	#REF!	#REF!	HALLMARK_COMPLEMENT	1.53042	-1.28166	1.75433	-1.75161	1.16265	-1.18274	0.0195129	0.364127	0.000145931	5.00312e-07	0.362993	0.222465
#REF!	#REF!	#REF!	#REF!	#REF!	#REF!	#REF!	#REF!	#REF!	#REF!	REACTOME_SIGNALLING_TO_RAS	1.38307	-1.41494	1.52341	-1.46211	1.22756	0.933053	0.379073	0.364127	0.0838831	0.130315	0.395044	0.691549
#REF!	#REF!	#REF!	#REF!	#REF!	#REF!	#REF!	#REF!	#REF!	#REF!	LI.M95.0 enriched in antigen presentation (II)	1.13356	-1.48647	1.72039	-1.68242	-1.2122	-1.43312	0.687629	0.364127	0.00394045	0.000228699	0.42267	0.138731
#REF!	#REF!	#REF!	#REF!	#REF!	#REF!	#REF!	#REF!	#REF!	#REF!	REACTOME_PYRUVATE_METABOLISM	-0.788626	1.47188	-1.53871	1.38503	-1.15957	1.57249	0.899157	0.364127	0.0838831	0.209374	0.494738	0.0685884
#REF!	#REF!	#REF!	#REF!	#REF!	#REF!	#REF!	#REF!	#REF!	#REF!	REACTOME_DEVELOPMENTAL_BIOLOGY	-0.936594	-1.19972	1.41985	-1.34778	-1.03945	-1.13234	0.875668	0.364127	0.0116943	0.027484	0.545203	0.198807
#REF!	#REF!	#REF!	#REF!	#REF!	#REF!	#REF!	#REF!	#REF!	#REF!	Angelova_B_cells_activated	-1.01769	-1.46104	1.54718	-1.52538	-1.09621	-1.71719	0.781711	0.364127	0.0558674	0.0296436	0.577432	0.00462525
#REF!	#REF!	#REF!	#REF!	#REF!	#REF!	#REF!	#REF!	#REF!	#REF!	REACTOME_TRANSCRIPTION	-0.982785	-1.28459	-0.777303	1.236	1.04339	1.91605	0.802339	0.364127	0.991216	0.125801	0.590063	2.75119e-07
#REF!	#REF!	#REF!	#REF!	#REF!	#REF!	#REF!	#REF!	#REF!	#REF!	REACTOME_IL_RECEPTOR_SHC_SIGNALING	-0.936016	-1.50545	1.25283	-1.46324	1.01097	-1.31311	0.833251	0.364127	0.365315	0.101027	0.65301	0.244112
#REF!	#REF!	#REF!	#REF!	#REF!	#REF!	#REF!	#REF!	#REF!	#REF!	REACTOME_PHOSPHOLIPID_METABOLISM	0.846227	-1.27035	-0.966326	-1.01591	0.974771	-0.910468	0.939626	0.364127	0.704467	0.651346	0.70313	0.846532
#REF!	#REF!	#REF!	#REF!	#REF!	#REF!	#REF!	#REF!	#REF!	#REF!	LI.M78 myeloid cell cytokines, metallopeptidases and laminins	1.15789	-1.45755	1.6054	-1.49342	0.955617	-0.854414	0.680588	0.364127	0.0229779	0.0437172	0.720551	0.77524
#REF!	#REF!	#REF!	#REF!	#REF!	#REF!	#REF!	#REF!	#REF!	#REF!	REACTOME_TRAF6_MEDIATED_NFKB_ACTIVATION	0.788776	-1.44746	1.58261	-1.51405	0.909962	-1.58394	0.900307	0.364127	0.0300271	0.0512978	0.757392	0.041374
#REF!	#REF!	#REF!	#REF!	#REF!	#REF!	#REF!	#REF!	#REF!	#REF!	Angelova_NK_cells	-0.823649	-1.50542	1.58561	-1.48034	-0.917457	-1.4528	0.875668	0.364127	0.0457002	0.0639653	0.759474	0.148737
#REF!	#REF!	#REF!	#REF!	#REF!	#REF!	#REF!	#REF!	#REF!	#REF!	REACTOME_INWARDLY_RECTIFYING_K_CHANNELS	1.36796	-1.41108	-0.756325	0.663737	-0.886569	-1.23747	0.399648	0.364127	0.945526	0.989806	0.791255	0.300778
#REF!	#REF!	#REF!	#REF!	#REF!	#REF!	#REF!	#REF!	#REF!	#REF!	REACTOME_GLYCOSPHINGOLIPID_METABOLISM	0.700472	-1.37477	-1.29707	0.844813	0.873706	-1.12083	0.960265	0.364127	0.272355	0.849563	0.792943	0.423488
#REF!	#REF!	#REF!	#REF!	#REF!	#REF!	#REF!	#REF!	#REF!	#REF!	REACTOME_TERMINATION_OF_O_GLYCAN_BIOSYNTHESIS	0.93475	-1.49779	0.998282	-1.26485	0.841442	-1.33717	0.837221	0.364127	0.683824	0.391701	0.818338	0.270299
#REF!	#REF!	#REF!	#REF!	#REF!	#REF!	#REF!	#REF!	#REF!	#REF!	LI.M32.2 CORO1A-DEF6 network (I)	-1.02025	-1.45172	0.77	-0.988642	0.820246	-0.86135	0.75995	0.364127	0.907653	0.696622	0.829408	0.784074
#REF!	#REF!	#REF!	#REF!	#REF!	#REF!	#REF!	#REF!	#REF!	#REF!	REACTOME_L1CAM_INTERACTIONS	1.01329	-1.35651	1.14405	-1.1061	0.824623	0.855607	0.776884	0.364127	0.431519	0.523145	0.883569	0.862724
#REF!	#REF!	#REF!	#REF!	#REF!	#REF!	#REF!	#REF!	#REF!	#REF!	Abbas_2009_Plasma_cells	1.122	1.36655	1.25206	-1.14107	-0.692958	-1.16548	0.718579	0.364127	0.351469	0.551177	0.916629	0.462907
#REF!	#REF!	#REF!	#REF!	#REF!	#REF!	#REF!	#REF!	#REF!	#REF!	LI.M118.0 enriched in monocytes (IV)	1.57412	-1.3876	1.62731	-1.75064	0.758103	-1.19266	0.0571292	0.364127	0.0225186	0.000263817	0.935239	0.34188
#REF!	#REF!	#REF!	#REF!	#REF!	#REF!	#REF!	#REF!	#REF!	#REF!	REACTOME_PROCESSING_OF_CAPPED_INTRONLESS_PRE_MRNA	-0.789045	-1.48716	0.554817	-0.816172	0.691441	1.66331	0.899157	0.364127	0.992208	0.862337	0.935349	0.0189112
#REF!	#REF!	#REF!	#REF!	#REF!	#REF!	#REF!	#REF!	#REF!	#REF!	REACTOME_TRANSCRIPTION_COUPLED_NER_TC_NER	-0.855414	-1.45313	0.646393	-0.547919	1.63817	1.78019	0.875668	0.36454	0.991216	1	0.0610396	0.00263696
#REF!	#REF!	#REF!	#REF!	#REF!	#REF!	#REF!	#REF!	#REF!	#REF!	HALLMARK_IL2_STAT5_SIGNALING	1.25475	-1.2518	1.7549	-1.71555	1.97626	-1.74584	0.280568	0.364687	4.04445e-05	5.00351e-06	1.54895e-06	2.14757e-05
#REF!	#REF!	#REF!	#REF!	#REF!	#REF!	#REF!	#REF!	#REF!	#REF!	REACTOME_HIV_LIFE_CYCLE	-1.03575	-1.30675	1.18367	-1.14442	1.63394	1.93416	0.705961	0.364687	0.328873	0.45125	0.0249315	4.10893e-06
#REF!	#REF!	#REF!	#REF!	#REF!	#REF!	#REF!	#REF!	#REF!	#REF!	REACTOME_SIGNALING_BY_THE_B_CELL_RECEPTOR_BCR	1.47941	-1.31275	1.72284	-1.34328	1.53814	1.15424	0.0656838	0.364687	0.0013306	0.112425	0.0293007	0.312135
#REF!	#REF!	#REF!	#REF!	#REF!	#REF!	#REF!	#REF!	#REF!	#REF!	REACTOME_REPAIR_SYNTHESIS_FOR_GAP_FILLING_BY_DNA_POL_IN_TC_NER	0.75438	-1.44761	1.14224	-1.16446	1.66499	1.74605	0.913139	0.364687	0.53923	0.535545	0.0485352	0.00336934
#REF!	#REF!	#REF!	#REF!	#REF!	#REF!	#REF!	#REF!	#REF!	#REF!	REACTOME_INTERACTIONS_OF_VPR_WITH_HOST_CELLULAR_PROTEINS	-1.61555	-1.4408	-0.761969	-0.771307	1.64721	1.84083	0.0594062	0.364687	0.938189	0.903416	0.067844	0.00126374
#REF!	#REF!	#REF!	#REF!	#REF!	#REF!	#REF!	#REF!	#REF!	#REF!	REACTOME_LATE_PHASE_OF_HIV_LIFE_CYCLE	-0.977925	-1.31802	0.925591	-0.653373	1.49047	2.07323	0.789312	0.364687	0.770584	1	0.0802697	2.77195e-08
#REF!	#REF!	#REF!	#REF!	#REF!	#REF!	#REF!	#REF!	#REF!	#REF!	REACTOME_GLOBAL_GENOMIC_NER_GG_NER	-0.968163	-1.35861	0.790625	-0.798987	1.55827	1.6004	0.804567	0.364687	0.890806	0.889617	0.122442	0.0359576
#REF!	#REF!	#REF!	#REF!	#REF!	#REF!	#REF!	#REF!	#REF!	#REF!	REACTOME_MHC_CLASS_II_ANTIGEN_PRESENTATION	1.13372	-1.38987	1.53566	-1.52809	1.43857	-1.00702	0.611696	0.364687	0.0374292	0.0229058	0.123419	0.597131
#REF!	#REF!	#REF!	#REF!	#REF!	#REF!	#REF!	#REF!	#REF!	#REF!	REACTOME_ELONGATION_ARREST_AND_RECOVERY	0.873247	-1.41791	0.835657	0.805406	1.42626	1.65126	0.852623	0.364687	0.833015	0.8893	0.25875	0.0214222
#REF!	#REF!	#REF!	#REF!	#REF!	#REF!	#REF!	#REF!	#REF!	#REF!	REACTOME_SPHINGOLIPID_METABOLISM	0.916853	-1.40465	-1.08318	-0.795394	1.21561	-1.27062	0.845391	0.364687	0.521543	0.903766	0.370978	0.187611
#REF!	#REF!	#REF!	#REF!	#REF!	#REF!	#REF!	#REF!	#REF!	#REF!	REACTOME_PASSIVE_TRANSPORT_BY_AQUAPORINS	-1.133	1.42913	-0.699367	1.3206	-1.28391	1.37387	0.687629	0.364687	0.927455	0.363281	0.393422	0.226735
#REF!	#REF!	#REF!	#REF!	#REF!	#REF!	#REF!	#REF!	#REF!	#REF!	REACTOME_P75_NTR_RECEPTOR_MEDIATED_SIGNALLING	0.828488	-1.33662	1.42676	-1.40804	-1.0747	-1.52134	0.902103	0.364687	0.0828983	0.118567	0.536056	0.0209544
#REF!	#REF!	#REF!	#REF!	#REF!	#REF!	#REF!	#REF!	#REF!	#REF!	LI.M47.2 enriched in B cells (III)	-0.977886	-1.43365	1.45735	-1.53391	0.9545	-1.42834	0.801797	0.364687	0.136829	0.0407665	0.720551	0.157745
#REF!	#REF!	#REF!	#REF!	#REF!	#REF!	#REF!	#REF!	#REF!	#REF!	REACTOME_INHIBITION_OF_VOLTAGE_GATED_CA2_CHANNELS_VIA_GBETA_GAMMA_SUBUNITS	1.34852	-1.41779	0.724261	-0.713659	-0.942381	-1.17421	0.412948	0.364687	0.944048	0.941359	0.720551	0.39831
#REF!	#REF!	#REF!	#REF!	#REF!	#REF!	#REF!	#REF!	#REF!	#REF!	REACTOME_SIGNAL_TRANSDUCTION_BY_L1	1.11354	-1.40239	1.26692	-1.27692	-0.918893	1.10488	0.680588	0.364687	0.32494	0.321916	0.761397	0.462907
#REF!	#REF!	#REF!	#REF!	#REF!	#REF!	#REF!	#REF!	#REF!	#REF!	Angelova_Th1	1.05746	-1.36251	1.85988	-1.8133	0.900603	-1.71004	0.728293	0.364687	0.000256957	7.01138e-06	0.770943	0.0114491
#REF!	#REF!	#REF!	#REF!	#REF!	#REF!	#REF!	#REF!	#REF!	#REF!	REACTOME_MAP_KINASE_ACTIVATION_IN_TLR_CASCADE	-0.782256	-1.36961	1.14873	-1.0331	0.718799	-1.0231	0.942488	0.364687	0.435956	0.620013	0.957304	0.562925
#REF!	#REF!	#REF!	#REF!	#REF!	#REF!	#REF!	#REF!	#REF!	#REF!	REACTOME_BETA_DEFENSINS	1.31864	-1.45431	1.52947	-1.48403	-1.03084	-1.62978	0.446743	0.371492	0.0726689	0.0597577	0.647295	0.0143709
#REF!	#REF!	#REF!	#REF!	#REF!	#REF!	#REF!	#REF!	#REF!	#REF!	LI.M76 DNA repair	0.770846	-1.45415	1.55699	-1.31991	1.7894	1.87955	0.900939	0.372741	0.0514049	0.289322	0.0220929	0.000336975
#REF!	#REF!	#REF!	#REF!	#REF!	#REF!	#REF!	#REF!	#REF!	#REF!	REACTOME_INSULIN_RECEPTOR_SIGNALLING_CASCADE	-0.859357	1.28403	0.74266	-0.896663	-1.28508	1.39858	0.900307	0.375175	0.971048	0.799696	0.244245	0.0703386
#REF!	#REF!	#REF!	#REF!	#REF!	#REF!	#REF!	#REF!	#REF!	#REF!	REACTOME_FORMATION_OF_RNA_POL_II_ELONGATION_COMPLEX_	-0.824844	-1.36204	-0.680278	0.895602	1.1702	1.73353	0.900307	0.375175	0.988527	0.768276	0.444062	0.00746254
#REF!	#REF!	#REF!	#REF!	#REF!	#REF!	#REF!	#REF!	#REF!	#REF!	REACTOME_AXON_GUIDANCE	0.942089	-1.21959	1.40093	-1.47302	-1.04301	-1.17991	0.852623	0.375175	0.0440395	0.00751228	0.554442	0.200227
#REF!	#REF!	#REF!	#REF!	#REF!	#REF!	#REF!	#REF!	#REF!	#REF!	REACTOME_PKA_MEDIATED_PHOSPHORYLATION_OF_CREB	-1.52218	1.41023	1.14255	-1.25021	-1.5135	1.00467	0.161327	0.377091	0.493427	0.411612	0.129743	0.594002
#REF!	#REF!	#REF!	#REF!	#REF!	#REF!	#REF!	#REF!	#REF!	#REF!	LI.S10 Resting dendritic cell surface signature	1.22156	-1.3475	1.42569	-1.63569	0.865246	-1.52938	0.452669	0.377091	0.0903652	0.00512004	0.829408	0.0266008
#REF!	#REF!	#REF!	#REF!	#REF!	#REF!	#REF!	#REF!	#REF!	#REF!	LI.M144 cell cycle, ATP binding	1.51729	1.41837	-1.10862	1.20605	0.514295	1.46273	0.0955129	0.377418	0.534376	0.455897	0.988347	0.0943809
#REF!	#REF!	#REF!	#REF!	#REF!	#REF!	#REF!	#REF!	#REF!	#REF!	REACTOME_SHC_MEDIATED_CASCADE	0.798114	1.39374	-1.04728	-0.788703	-1.34241	0.758168	0.89425	0.378544	0.590055	0.892812	0.285966	0.9263
#REF!	#REF!	#REF!	#REF!	#REF!	#REF!	#REF!	#REF!	#REF!	#REF!	DC.M5.15 Neutrophils	0.64504	1.46044	1.47596	-1.3933	-1.86563	1.73927	0.973156	0.380752	0.11709	0.172815	0.00212848	0.00437026
#REF!	#REF!	#REF!	#REF!	#REF!	#REF!	#REF!	#REF!	#REF!	#REF!	Angelova_Th2	-1.05648	1.37909	-0.777859	-1.19922	-1.62022	-1.25212	0.737167	0.380752	0.911715	0.43318	0.0610396	0.315571
#REF!	#REF!	#REF!	#REF!	#REF!	#REF!	#REF!	#REF!	#REF!	#REF!	LI.M247 enriched in nuclear pore complex interacting proteins	-0.566725	1.35671	0.60742	-0.843545	-1.30035	1.41189	0.983756	0.380752	0.952877	0.836949	0.395716	0.111756
#REF!	#REF!	#REF!	#REF!	#REF!	#REF!	#REF!	#REF!	#REF!	#REF!	Angelova_Eosinophils	1.40428	-1.43048	1.545	-1.28649	-0.788157	-1.23539	0.27283	0.380752	0.0626589	0.344081	0.851896	0.385095
#REF!	#REF!	#REF!	#REF!	#REF!	#REF!	#REF!	#REF!	#REF!	#REF!	REACTOME_NGF_SIGNALLING_VIA_TRKA_FROM_THE_PLASMA_MEMBRANE	-0.92742	-1.26895	1.28021	-1.25402	-0.853705	-0.964571	0.853189	0.380752	0.182015	0.218966	0.896716	0.653565
#REF!	#REF!	#REF!	#REF!	#REF!	#REF!	#REF!	#REF!	#REF!	#REF!	ImSig_T_cells	-1.37614	-1.31594	2.03499	-1.94679	-1.15558	-2.19254	0.218112	0.382155	4.11849e-08	5.675e-09	0.404864	7.53938e-09
#REF!	#REF!	#REF!	#REF!	#REF!	#REF!	#REF!	#REF!	#REF!	#REF!	REACTOME_ANTIVIRAL_MECHANISM_BY_IFN_STIMULATED_GENES	-1.31641	-1.33075	1.12149	-1.31878	1.24491	1.33934	0.37118	0.387601	0.453757	0.242656	0.367364	0.138789
#REF!	#REF!	#REF!	#REF!	#REF!	#REF!	#REF!	#REF!	#REF!	#REF!	LI.M32.3 KLF12 targets network	-1.22961	-1.43367	0.965404	-1.21615	0.724625	-1.24219	0.561881	0.387601	0.709397	0.441024	0.915495	0.361452
#REF!	#REF!	#REF!	#REF!	#REF!	#REF!	#REF!	#REF!	#REF!	#REF!	LI.M145.1 cytoskeleton/actin (SRF transcription targets)	-0.632147	1.45612	0.853626	-1.06367	-1.66758	1.36721	0.973156	0.38782	0.815374	0.643448	0.0566473	0.243051
#REF!	#REF!	#REF!	#REF!	#REF!	#REF!	#REF!	#REF!	#REF!	#REF!	LI.M13 innate activation by cytosolic DNA sensing	0.884507	-1.3977	1.64481	-1.53603	1.67627	-1.68757	0.856852	0.393505	0.00736806	0.0182213	0.0625717	0.00909378
#REF!	#REF!	#REF!	#REF!	#REF!	#REF!	#REF!	#REF!	#REF!	#REF!	REACTOME_REGULATION_OF_WATER_BALANCE_BY_RENAL_AQUAPORINS	-0.858765	1.32266	1.17218	-0.945929	-1.33175	0.793929	0.875668	0.393505	0.408523	0.721612	0.262225	0.897424
#REF!	#REF!	#REF!	#REF!	#REF!	#REF!	#REF!	#REF!	#REF!	#REF!	LI.M35.0 signaling in T cells (I)	0.82797	-1.42196	1.59606	-1.20878	1.5507	-1.63644	0.875668	0.399086	0.0304121	0.451438	0.13404	0.0211919
#REF!	#REF!	#REF!	#REF!	#REF!	#REF!	#REF!	#REF!	#REF!	#REF!	LI.M22.1 mismatch repair (II)	-1.09833	-1.41766	1.14501	-1.15379	1.67974	1.7053	0.7251	0.400512	0.532806	0.544642	0.0407932	0.00799246
#REF!	#REF!	#REF!	#REF!	#REF!	#REF!	#REF!	#REF!	#REF!	#REF!	Angelova_MDSC	1.35387	-1.3071	1.5856	-1.75933	-1.345	-0.996635	0.354687	0.400512	0.0333254	9.31924e-05	0.224057	0.594002
#REF!	#REF!	#REF!	#REF!	#REF!	#REF!	#REF!	#REF!	#REF!	#REF!	REACTOME_GLUCOSE_TRANSPORT	-1.62293	-1.33883	-0.649831	-0.930729	1.30511	1.86975	0.04745	0.400512	0.988798	0.735676	0.308041	0.000508338
#REF!	#REF!	#REF!	#REF!	#REF!	#REF!	#REF!	#REF!	#REF!	#REF!	REACTOME_FGFR4_LIGAND_BINDING_AND_ACTIVATION	0.890972	1.39773	-0.584348	-0.791706	-1.27551	0.699234	0.853189	0.400512	0.98222	0.866222	0.403098	0.940348
#REF!	#REF!	#REF!	#REF!	#REF!	#REF!	#REF!	#REF!	#REF!	#REF!	REACTOME_TIGHT_JUNCTION_INTERACTIONS	-0.689573	1.37311	1.16812	-1.08511	-1.09538	0.831701	0.983484	0.400512	0.464277	0.565423	0.554442	0.843435
#REF!	#REF!	#REF!	#REF!	#REF!	#REF!	#REF!	#REF!	#REF!	#REF!	LI.S5 DC surface signature	1.44918	-1.30028	1.37391	-1.52937	1.05211	-1.37074	0.0763264	0.400512	0.129616	0.0227149	0.586268	0.0963566
#REF!	#REF!	#REF!	#REF!	#REF!	#REF!	#REF!	#REF!	#REF!	#REF!	LI.M138 enriched for ubiquitination	1.02106	1.38567	1.10189	-1.26278	0.810229	0.667639	0.801797	0.400512	0.581846	0.376253	0.834275	0.948016
#REF!	#REF!	#REF!	#REF!	#REF!	#REF!	#REF!	#REF!	#REF!	#REF!	REACTOME_NUCLEAR_RECEPTOR_TRANSCRIPTION_PATHWAY	1.44046	-1.31179	-1.16044	1.44359	0.782359	-1.37095	0.158175	0.402629	0.420682	0.1013	0.902543	0.157745
#REF!	#REF!	#REF!	#REF!	#REF!	#REF!	#REF!	#REF!	#REF!	#REF!	DC.M1.2 Interferon	1.36725	-1.3996	1.6746	-1.59908	1.34532	-1.5085	0.37118	0.403484	0.0166412	0.0140126	0.301267	0.0914212
#REF!	#REF!	#REF!	#REF!	#REF!	#REF!	#REF!	#REF!	#REF!	#REF!	REACTOME_TRANSPORT_OF_MATURE_MRNA_DERIVED_FROM_AN_INTRONLESS_TRANSCRIPT	-1.62247	-1.42115	0.391989	-0.743437	1.14004	1.79333	0.0662593	0.403484	1	0.930146	0.492557	0.00338843
#REF!	#REF!	#REF!	#REF!	#REF!	#REF!	#REF!	#REF!	#REF!	#REF!	REACTOME_BASE_EXCISION_REPAIR	0.954369	-1.40163	1.2331	-1.22329	1.61775	1.35985	0.831855	0.410949	0.393385	0.435983	0.067844	0.215394
#REF!	#REF!	#REF!	#REF!	#REF!	#REF!	#REF!	#REF!	#REF!	#REF!	HALLMARK_PI3K_AKT_MTOR_SIGNALING	-1.07207	-1.27891	1.49774	-1.45808	1.17307	1.01896	0.665911	0.411734	0.0523266	0.0388806	0.415181	0.5514
#REF!	#REF!	#REF!	#REF!	#REF!	#REF!	#REF!	#REF!	#REF!	#REF!	REACTOME_PRESYNAPTIC_NICOTINIC_ACETYLCHOLINE_RECEPTORS	-1.10884	-1.40994	-0.949146	0.577556	-1.59055	-1.32501	0.722044	0.413406	0.712239	0.988013	0.0862833	0.285392
#REF!	#REF!	#REF!	#REF!	#REF!	#REF!	#REF!	#REF!	#REF!	#REF!	REACTOME_CGMP_EFFECTS	-1.59836	1.36552	-1.05831	-0.665828	-1.55547	-0.688085	0.0763264	0.414153	0.569702	0.956488	0.0924703	0.942691
#REF!	#REF!	#REF!	#REF!	#REF!	#REF!	#REF!	#REF!	#REF!	#REF!	LI.M32.4 CORO1A-DEF6 network (II)	-1.24004	-1.42304	1.36658	-1.18217	0.998347	-1.05056	0.565521	0.414153	0.240121	0.507773	0.67136	0.551113
#REF!	#REF!	#REF!	#REF!	#REF!	#REF!	#REF!	#REF!	#REF!	#REF!	REACTOME_THE_ROLE_OF_NEF_IN_HIV1_REPLICATION_AND_DISEASE_PATHOGENESIS	-1.03815	-1.43584	1.45969	-1.5378	0.918955	-1.39806	0.740579	0.414153	0.138934	0.0611239	0.741354	0.161033
#REF!	#REF!	#REF!	#REF!	#REF!	#REF!	#REF!	#REF!	#REF!	#REF!	REACTOME_RNA_POL_I_TRANSCRIPTION_TERMINATION	0.92741	-1.39432	-0.725502	0.930903	0.60631	1.01117	0.837221	0.414153	0.938189	0.735676	0.973527	0.581302
#REF!	#REF!	#REF!	#REF!	#REF!	#REF!	#REF!	#REF!	#REF!	#REF!	REACTOME_NEUROTRANSMITTER_RECEPTOR_BINDING_AND_DOWNSTREAM_TRANSMISSION_IN_THE_POSTSYNAPTIC_CELL	1.05498	-1.25664	0.894426	-1.12233	-1.53407	-0.77759	0.695616	0.417488	0.827872	0.475728	0.0288222	0.985347
#REF!	#REF!	#REF!	#REF!	#REF!	#REF!	#REF!	#REF!	#REF!	#REF!	REACTOME_SYNTHESIS_SECRETION_AND_INACTIVATION_OF_GIP	1.43553	1.36864	0.467625	-1.16396	1.44297	-1.29528	0.248781	0.417488	1	0.535545	0.229532	0.308462
#REF!	#REF!	#REF!	#REF!	#REF!	#REF!	#REF!	#REF!	#REF!	#REF!	LI.M24 cell activation (IL15, IL23, TNF)	1.49838	-1.41778	1.60647	-1.58979	1.36037	-1.60353	0.106696	0.417488	0.0391816	0.00696209	0.281701	0.0209405
#REF!	#REF!	#REF!	#REF!	#REF!	#REF!	#REF!	#REF!	#REF!	#REF!	REACTOME_TELOMERE_MAINTENANCE	0.921968	-1.28863	0.837301	-0.821698	1.92054	2.06557	0.838489	0.418388	0.87745	0.872059	0.0014752	4.8545e-07
#REF!	#REF!	#REF!	#REF!	#REF!	#REF!	#REF!	#REF!	#REF!	#REF!	HALLMARK_PROTEIN_SECRETION	1.08532	1.21572	-0.86102	0.843174	1.68212	-0.843127	0.680588	0.418388	0.8844	0.956488	0.00907828	0.898195
#REF!	#REF!	#REF!	#REF!	#REF!	#REF!	#REF!	#REF!	#REF!	#REF!	DC.M3.5 Cell Cycle	0.871347	-1.24251	-1.37507	1.50476	1.542	1.94248	0.89425	0.418388	0.077537	0.0146029	0.0212635	1.44749e-06
#REF!	#REF!	#REF!	#REF!	#REF!	#REF!	#REF!	#REF!	#REF!	#REF!	LI.M160 leukocyte differentiation	1.14205	-1.39752	1.75689	-1.49992	1.68418	-1.66971	0.687629	0.418388	0.00122076	0.0357356	0.0605287	0.0077473
#REF!	#REF!	#REF!	#REF!	#REF!	#REF!	#REF!	#REF!	#REF!	#REF!	REACTOME_REMOVAL_OF_THE_FLAP_INTERMEDIATE_FROM_THE_C_STRAND	-0.784683	-1.38668	1.16023	-1.13094	1.59287	1.64961	0.89425	0.418388	0.534111	0.563659	0.0938873	0.00782225
#REF!	#REF!	#REF!	#REF!	#REF!	#REF!	#REF!	#REF!	#REF!	#REF!	REACTOME_NEP_NS2_INTERACTS_WITH_THE_CELLULAR_EXPORT_MACHINERY	-1.66017	-1.34733	0.743944	-0.941779	1.54027	1.85412	0.039966	0.418388	0.926047	0.735676	0.109681	0.000816403
#REF!	#REF!	#REF!	#REF!	#REF!	#REF!	#REF!	#REF!	#REF!	#REF!	REACTOME_PEPTIDE_CHAIN_ELONGATION	1.96648	1.27387	1.55956	-0.506066	1.52206	0.545249	6.79667e-06	0.418388	0.0522951	1	0.15207	1
#REF!	#REF!	#REF!	#REF!	#REF!	#REF!	#REF!	#REF!	#REF!	#REF!	LI.M209 lysosome	1.46293	-1.40744	-0.445028	-0.530176	1.48104	-1.28053	0.119055	0.418388	0.992327	0.987158	0.183141	0.342573
#REF!	#REF!	#REF!	#REF!	#REF!	#REF!	#REF!	#REF!	#REF!	#REF!	REACTOME_NEUROTRANSMITTER_RELEASE_CYCLE	-1.33391	1.31997	-1.12677	1.4373	-1.39838	-0.695757	0.376642	0.418388	0.471236	0.130742	0.214359	0.969738
#REF!	#REF!	#REF!	#REF!	#REF!	#REF!	#REF!	#REF!	#REF!	#REF!	REACTOME_BIOSYNTHESIS_OF_THE_N_GLYCAN_PRECURSOR_DOLICHOL_LIPID_LINKED_OLIGOSACCHARIDE_LLO_AND_TRANSFER_TO_A_NASCENT_PROTEIN	-0.769234	-1.34931	-1.03237	0.677403	1.42	-1.1678	0.929378	0.418388	0.60479	0.970346	0.260053	0.401977
#REF!	#REF!	#REF!	#REF!	#REF!	#REF!	#REF!	#REF!	#REF!	#REF!	REACTOME_SIGNALING_BY_INSULIN_RECEPTOR	1.01043	1.22027	-0.918646	-0.827668	-1.18621	1.28134	0.75995	0.418388	0.803621	0.899097	0.375161	0.169586
#REF!	#REF!	#REF!	#REF!	#REF!	#REF!	#REF!	#REF!	#REF!	#REF!	LI.M213 regulation of transcription, transcription factors	-0.826843	1.35849	1.19835	-1.01708	-1.23575	1.07265	0.875668	0.418388	0.432433	0.660559	0.401202	0.505177
#REF!	#REF!	#REF!	#REF!	#REF!	#REF!	#REF!	#REF!	#REF!	#REF!	REACTOME_REGULATION_OF_HYPOXIA_INDUCIBLE_FACTOR_HIF_BY_OXYGEN	-0.837855	1.34979	-1.20462	1.39461	-1.15454	-1.18883	0.875668	0.418388	0.404908	0.223437	0.496051	0.404232
#REF!	#REF!	#REF!	#REF!	#REF!	#REF!	#REF!	#REF!	#REF!	#REF!	REACTOME_AMYLOIDS	1.36348	1.30408	1.25927	-1.23628	1.08446	1.31476	0.320761	0.418388	0.322431	0.356734	0.552962	0.183894
#REF!	#REF!	#REF!	#REF!	#REF!	#REF!	#REF!	#REF!	#REF!	#REF!	LI.M179 enriched for TF motif PAX3	0.761836	1.37773	-1.21843	0.471965	1.07859	0.985742	0.900307	0.418388	0.444161	1	0.606706	0.659401
#REF!	#REF!	#REF!	#REF!	#REF!	#REF!	#REF!	#REF!	#REF!	#REF!	REACTOME_RIG_I_MDA5_MEDIATED_INDUCTION_OF_IFN_ALPHA_BETA_PATHWAYS	1.10698	-1.30387	1.68975	-1.6955	0.955062	-1.68568	0.680588	0.418388	0.00677054	0.00127536	0.687818	0.00391341
#REF!	#REF!	#REF!	#REF!	#REF!	#REF!	#REF!	#REF!	#REF!	#REF!	REACTOME_TRANSPORT_OF_MATURE_TRANSCRIPT_TO_CYTOPLASM	-1.65028	-1.30506	0.689081	-0.549974	0.973915	1.95364	0.039966	0.418388	0.988527	1	0.692656	1.99181e-05
#REF!	#REF!	#REF!	#REF!	#REF!	#REF!	#REF!	#REF!	#REF!	#REF!	Bindea_Th2	1.0047	1.36345	1.27841	-1.44498	-0.930082	1.44225	0.788133	0.418388	0.343271	0.105102	0.733889	0.149882
#REF!	#REF!	#REF!	#REF!	#REF!	#REF!	#REF!	#REF!	#REF!	#REF!	LI.M91 adhesion and migration, chemotaxis	1.18385	-1.40544	1.64879	-1.53531	0.746813	-0.936111	0.670806	0.418388	0.00335319	0.0098183	0.879466	0.689799
#REF!	#REF!	#REF!	#REF!	#REF!	#REF!	#REF!	#REF!	#REF!	#REF!	DC.M2.2 Cell Cycle	0.603531	1.23106	-0.910738	-0.957248	0.820042	1.07405	1	0.418388	0.818063	0.735676	0.888369	0.459408
#REF!	#REF!	#REF!	#REF!	#REF!	#REF!	#REF!	#REF!	#REF!	#REF!	REACTOME_REGULATED_PROTEOLYSIS_OF_P75NTR	1.03356	-1.38805	0.817717	-0.829794	0.806947	-1.42519	0.789312	0.422568	0.85213	0.846421	0.845201	0.141462
#REF!	#REF!	#REF!	#REF!	#REF!	#REF!	#REF!	#REF!	#REF!	#REF!	REACTOME_MITOCHONDRIAL_TRNA_AMINOACYLATION	-1.06843	-1.33646	-1.61064	1.51984	1.00911	1.20584	0.738007	0.434356	0.046942	0.0841361	0.646576	0.378331
#REF!	#REF!	#REF!	#REF!	#REF!	#REF!	#REF!	#REF!	#REF!	#REF!	REACTOME_ACTIVATION_OF_IRF3_IRF7_MEDIATED_BY_TBK1_IKK_EPSILON	1.42164	-1.37433	1.50611	-1.42595	0.663264	-1.54759	0.254431	0.434509	0.0767562	0.120588	0.93529	0.0600484
#REF!	#REF!	#REF!	#REF!	#REF!	#REF!	#REF!	#REF!	#REF!	#REF!	LI.M34 cytoskeletal remodeling (enriched for SRF targets)	-1.22259	1.34862	1.22293	-1.27517	-1.51974	1.31151	0.604827	0.434866	0.458574	0.375311	0.139209	0.311721
#REF!	#REF!	#REF!	#REF!	#REF!	#REF!	#REF!	#REF!	#REF!	#REF!	REACTOME_DESTABILIZATION_OF_MRNA_BY_TRISTETRAPROLIN_TTP	1.20403	-1.38277	0.901331	-0.917151	1.36521	1.16747	0.604099	0.434866	0.789451	0.76179	0.280826	0.443077
#REF!	#REF!	#REF!	#REF!	#REF!	#REF!	#REF!	#REF!	#REF!	#REF!	HALLMARK_SPERMATOGENESIS	-1.01544	1.19624	-0.795019	-0.883821	1.1632	1.71267	0.739019	0.434866	0.988527	0.846421	0.393422	0.0002891
#REF!	#REF!	#REF!	#REF!	#REF!	#REF!	#REF!	#REF!	#REF!	#REF!	REACTOME_RNA_POL_II_PRE_TRANSCRIPTION_EVENTS	0.936122	-1.28316	0.678538	1.01064	1.20636	1.82416	0.837221	0.434866	0.988693	0.633238	0.407077	0.000418463
#REF!	#REF!	#REF!	#REF!	#REF!	#REF!	#REF!	#REF!	#REF!	#REF!	LI.M0 targets of FOSL1/2	1.26062	1.35192	1.55063	-1.47774	-0.790699	0.942815	0.515523	0.434866	0.0389016	0.041416	0.849037	0.686151
#REF!	#REF!	#REF!	#REF!	#REF!	#REF!	#REF!	#REF!	#REF!	#REF!	REACTOME_REGULATION_OF_MRNA_STABILITY_BY_PROTEINS_THAT_BIND_AU_RICH_ELEMENTS	1.64321	-1.24971	1.42239	1.09795	1.83841	1.77852	0.0123624	0.435199	0.0751602	0.458668	0.00169637	0.000512833
#REF!	#REF!	#REF!	#REF!	#REF!	#REF!	#REF!	#REF!	#REF!	#REF!	REACTOME_HS_GAG_DEGRADATION	-0.708268	-1.344	0.940858	-0.701916	-1.1813	-1.20993	0.939626	0.435199	0.736232	0.947797	0.461936	0.37848
#REF!	#REF!	#REF!	#REF!	#REF!	#REF!	#REF!	#REF!	#REF!	#REF!	REACTOME_P38MAPK_EVENTS	1.38831	-1.38952	1.36204	-1.33131	0.915154	0.916631	0.323891	0.438556	0.214721	0.258817	0.748329	0.702053
#REF!	#REF!	#REF!	#REF!	#REF!	#REF!	#REF!	#REF!	#REF!	#REF!	DC.M3.1 Erythrocytes	1.68413	1.23498	0.696721	-0.579671	1.86058	1.91945	0.00800743	0.444649	0.988798	1	0.00155198	1.70131e-05
#REF!	#REF!	#REF!	#REF!	#REF!	#REF!	#REF!	#REF!	#REF!	#REF!	REACTOME_ANTIGEN_PROCESSING_CROSS_PRESENTATION	1.92205	-1.26111	1.94776	-1.43616	1.89046	1.44538	8.54488e-05	0.444649	5.93026e-06	0.109327	0.00156147	0.0780686
#REF!	#REF!	#REF!	#REF!	#REF!	#REF!	#REF!	#REF!	#REF!	#REF!	REACTOME_ADENYLATE_CYCLASE_INHIBITORY_PATHWAY	-1.35516	1.32408	1.26245	-1.28067	-1.63762	1.21567	0.425749	0.444649	0.370332	0.359363	0.0802939	0.385095
#REF!	#REF!	#REF!	#REF!	#REF!	#REF!	#REF!	#REF!	#REF!	#REF!	HALLMARK_APICAL_SURFACE	-1.18148	1.28063	0.972846	-1.16413	-1.5564	1.00248	0.551865	0.444649	0.684078	0.440575	0.0924703	0.601498
#REF!	#REF!	#REF!	#REF!	#REF!	#REF!	#REF!	#REF!	#REF!	#REF!	HALLMARK_ANGIOGENESIS	1.38954	1.30835	1.20025	-1.28467	-1.55431	-0.705513	0.330904	0.444649	0.392341	0.309391	0.0945477	0.970842
#REF!	#REF!	#REF!	#REF!	#REF!	#REF!	#REF!	#REF!	#REF!	#REF!	LI.M127 type I interferon response	1.16871	-1.36797	1.46458	-1.49598	1.55933	-1.47817	0.680588	0.444649	0.0804367	0.028606	0.11831	0.0977767
#REF!	#REF!	#REF!	#REF!	#REF!	#REF!	#REF!	#REF!	#REF!	#REF!	LI.M219 respiratory electron transport chain (mitochondrion)	1.64537	1.34619	-1.54411	1.63857	1.49259	1.5396	0.0242565	0.444649	0.0600615	0.0236388	0.192326	0.101632
#REF!	#REF!	#REF!	#REF!	#REF!	#REF!	#REF!	#REF!	#REF!	#REF!	REACTOME_TCA_CYCLE_AND_RESPIRATORY_ELECTRON_TRANSPORT	1.90737	1.21571	-2.23859	2.3518	1.35567	2.04573	2.62353e-05	0.444649	7.09375e-09	5.675e-09	0.196125	2.43178e-07
#REF!	#REF!	#REF!	#REF!	#REF!	#REF!	#REF!	#REF!	#REF!	#REF!	Tubulointerstitial	1.48536	-1.24755	2.09061	-1.90869	1.34601	0.99877	0.0886638	0.444649	7.09375e-09	2.75943e-08	0.200274	0.601498
#REF!	#REF!	#REF!	#REF!	#REF!	#REF!	#REF!	#REF!	#REF!	#REF!	LI.M7.1 T cell activation (I)	-1.99497	1.2798	1.79715	-1.79894	-1.35057	-2.08949	2.62353e-05	0.444649	0.00095397	3.32837e-05	0.238623	7.61258e-07
#REF!	#REF!	#REF!	#REF!	#REF!	#REF!	#REF!	#REF!	#REF!	#REF!	LI.M119 enriched in activated dendritic cells (I)	-0.852112	-1.36779	1.34042	-1.4814	-1.30295	-1.5401	0.869534	0.444649	0.228072	0.0368224	0.381131	0.0583513
#REF!	#REF!	#REF!	#REF!	#REF!	#REF!	#REF!	#REF!	#REF!	#REF!	Watkins_NK_cells	-1.02033	-1.30614	1.04355	-1.47228	-1.12948	-1.67345	0.737167	0.444649	0.586841	0.0654645	0.465982	0.0146789
#REF!	#REF!	#REF!	#REF!	#REF!	#REF!	#REF!	#REF!	#REF!	#REF!	REACTOME_FORMATION_OF_THE_HIV1_EARLY_ELONGATION_COMPLEX	0.750898	-1.31911	-0.806736	0.891101	1.1616	1.67057	0.928994	0.444649	0.893795	0.782716	0.468986	0.0157989
#REF!	#REF!	#REF!	#REF!	#REF!	#REF!	#REF!	#REF!	#REF!	#REF!	LI.M189 extracellular region cluster (GO)	0.707867	1.337	1.3259	-1.18971	1.00757	-1.34089	0.943047	0.444649	0.28316	0.487595	0.674078	0.253937
#REF!	#REF!	#REF!	#REF!	#REF!	#REF!	#REF!	#REF!	#REF!	#REF!	LI.M230 cell cycle, mitotic phase	-1.05626	1.34432	0.710119	-0.893569	0.945442	1.29173	0.752698	0.444649	0.927754	0.781023	0.721975	0.300901
#REF!	#REF!	#REF!	#REF!	#REF!	#REF!	#REF!	#REF!	#REF!	#REF!	LI.M4.15 enriched in monocytes (I)	1.25817	-1.37362	1.50884	-1.42192	0.920956	-0.750559	0.521988	0.444649	0.0570594	0.0871331	0.740649	0.882239
#REF!	#REF!	#REF!	#REF!	#REF!	#REF!	#REF!	#REF!	#REF!	#REF!	LI.M118.1 enriched in monocytes (surface)	1.00647	-1.3638	1.51435	-1.46293	0.886611	-1.35579	0.786738	0.444649	0.0846153	0.0639653	0.780819	0.243876
#REF!	#REF!	#REF!	#REF!	#REF!	#REF!	#REF!	#REF!	#REF!	#REF!	REACTOME_ACYL_CHAIN_REMODELLING_OF_PE	-0.585509	1.31145	1.25055	-1.26174	0.716866	1.1051	0.996621	0.444649	0.371473	0.349182	0.931804	0.472528
#REF!	#REF!	#REF!	#REF!	#REF!	#REF!	#REF!	#REF!	#REF!	#REF!	REACTOME_RNA_POL_I_TRANSCRIPTION_INITIATION	0.857917	-1.33008	-0.590385	0.852513	0.616952	0.822347	0.856852	0.444649	0.991216	0.827662	0.975787	0.830864
#REF!	#REF!	#REF!	#REF!	#REF!	#REF!	#REF!	#REF!	#REF!	#REF!	REACTOME_CLEAVAGE_OF_GROWING_TRANSCRIPT_IN_THE_TERMINATION_REGION_	-1.17532	-1.30502	0.834838	-0.547278	0.604087	1.82523	0.604099	0.444649	0.860893	1	0.990474	0.00130345
#REF!	#REF!	#REF!	#REF!	#REF!	#REF!	#REF!	#REF!	#REF!	#REF!	HALLMARK_DNA_REPAIR	1.11312	-1.20932	0.988805	-0.870086	1.56521	1.93543	0.604827	0.448388	0.662289	0.854402	0.0285739	7.61258e-07
#REF!	#REF!	#REF!	#REF!	#REF!	#REF!	#REF!	#REF!	#REF!	#REF!	Newman_Macrophages_M2	1.22265	1.27159	1.0402	-1.3833	1.11859	1.22231	0.551865	0.448388	0.668797	0.089375	0.624658	0.393939
#REF!	#REF!	#REF!	#REF!	#REF!	#REF!	#REF!	#REF!	#REF!	#REF!	REACTOME_POST_TRANSLATIONAL_PROTEIN_MODIFICATION	-0.833354	-1.18909	-1.02638	-0.869414	1.68117	-1.65243	0.970592	0.450002	0.564398	0.871162	0.00121053	0.000175851
#REF!	#REF!	#REF!	#REF!	#REF!	#REF!	#REF!	#REF!	#REF!	#REF!	REACTOME_MRNA_DECAY_BY_3_TO_5_EXORIBONUCLEASE	0.960539	-1.3414	0.836013	-0.987383	1.3363	1.48451	0.837221	0.450002	0.839693	0.706574	0.325661	0.134285
#REF!	#REF!	#REF!	#REF!	#REF!	#REF!	#REF!	#REF!	#REF!	#REF!	Bindea_TFH	-1.4645	1.29835	0.850577	-0.685865	-0.967391	-1.30062	0.185177	0.450002	0.822687	0.956488	0.699664	0.228585
#REF!	#REF!	#REF!	#REF!	#REF!	#REF!	#REF!	#REF!	#REF!	#REF!	LI.M17.2 Hox cluster III	1.09603	1.32523	0.720674	-0.971191	0.950857	1.20801	0.737167	0.450002	0.922351	0.716183	0.720551	0.404232
#REF!	#REF!	#REF!	#REF!	#REF!	#REF!	#REF!	#REF!	#REF!	#REF!	DC.M9.42 Cell Cycle	-0.63725	1.32253	1.40627	-1.21032	1.66899	1.89349	0.983756	0.452804	0.199706	0.447527	0.0605287	0.000197025
#REF!	#REF!	#REF!	#REF!	#REF!	#REF!	#REF!	#REF!	#REF!	#REF!	LI.M63 regulation of localization (GO)	1.22502	-1.33989	1.23654	-1.24149	1.2586	-1.22178	0.604099	0.452804	0.394188	0.411612	0.416653	0.401977
#REF!	#REF!	#REF!	#REF!	#REF!	#REF!	#REF!	#REF!	#REF!	#REF!	REACTOME_DOWNSTREAM_SIGNALING_EVENTS_OF_B_CELL_RECEPTOR_BCR	1.78586	-1.23618	1.6627	-1.07475	1.70416	1.42919	0.00121572	0.455315	0.00382644	0.551177	0.00701092	0.0446466
#REF!	#REF!	#REF!	#REF!	#REF!	#REF!	#REF!	#REF!	#REF!	#REF!	REACTOME_PLATELET_SENSITIZATION_BY_LDL	0.89886	-1.36066	0.868556	-1.04861	0.802312	0.71472	0.845391	0.461392	0.803621	0.647338	0.845181	0.942691
#REF!	#REF!	#REF!	#REF!	#REF!	#REF!	#REF!	#REF!	#REF!	#REF!	LI.M96 Hox cluster V	1.09389	1.33393	1.33424	-1.12053	0.921905	1.23395	0.74017	0.463382	0.231436	0.569736	0.740649	0.382127
#REF!	#REF!	#REF!	#REF!	#REF!	#REF!	#REF!	#REF!	#REF!	#REF!	REACTOME_ACYL_CHAIN_REMODELLING_OF_PC	0.609966	1.29456	1.20357	-1.2909	0.755076	1.39234	0.991238	0.463382	0.41648	0.316949	0.892723	0.190518
#REF!	#REF!	#REF!	#REF!	#REF!	#REF!	#REF!	#REF!	#REF!	#REF!	LI.M6 mitotic cell division	1.29668	1.28246	1.60535	-1.62301	2.13167	2.07599	0.44755	0.469933	0.024829	0.011663	1.3256e-05	6.38092e-07
#REF!	#REF!	#REF!	#REF!	#REF!	#REF!	#REF!	#REF!	#REF!	#REF!	REACTOME_HDL_MEDIATED_LIPID_TRANSPORT	1.22813	-1.34878	0.89187	-1.1293	1.59483	-1.35198	0.579634	0.469933	0.793023	0.563659	0.105385	0.246726
#REF!	#REF!	#REF!	#REF!	#REF!	#REF!	#REF!	#REF!	#REF!	#REF!	REACTOME_SIGNALING_BY_HIPPO	-0.763415	1.30256	0.45913	-0.932065	-1.3378	1.0023	0.902937	0.469933	1	0.743829	0.292859	0.595557
#REF!	#REF!	#REF!	#REF!	#REF!	#REF!	#REF!	#REF!	#REF!	#REF!	REACTOME_NETRIN1_SIGNALING	-1.32262	1.25527	-1.37401	-0.739888	-1.24555	-1.13419	0.377479	0.469933	0.197991	0.936103	0.350629	0.420022
#REF!	#REF!	#REF!	#REF!	#REF!	#REF!	#REF!	#REF!	#REF!	#REF!	REACTOME_CELL_CELL_JUNCTION_ORGANIZATION	-0.986303	1.23211	1.47334	-1.27554	-1.22355	-0.758549	0.781711	0.469933	0.0994518	0.306744	0.36066	0.961387
#REF!	#REF!	#REF!	#REF!	#REF!	#REF!	#REF!	#REF!	#REF!	#REF!	Angelova_Macrophages	1.42129	-1.3554	1.50231	-1.55012	1.09832	-1.17904	0.294956	0.469933	0.0764886	0.0137466	0.590063	0.404232
#REF!	#REF!	#REF!	#REF!	#REF!	#REF!	#REF!	#REF!	#REF!	#REF!	REACTOME_SIGNALING_BY_TGF_BETA_RECEPTOR_COMPLEX	-0.938183	-1.24025	1.38878	-1.18467	1.01917	-0.894185	0.833251	0.469933	0.147034	0.419405	0.63137	0.800513
#REF!	#REF!	#REF!	#REF!	#REF!	#REF!	#REF!	#REF!	#REF!	#REF!	REACTOME_TAK1_ACTIVATES_NFKB_BY_PHOSPHORYLATION_AND_ACTIVATION_OF_IKKS_COMPLEX	1.01119	-1.30277	1.28171	-1.31	0.565226	-1.42193	0.788133	0.469933	0.340839	0.2929	0.988347	0.156904
#REF!	#REF!	#REF!	#REF!	#REF!	#REF!	#REF!	#REF!	#REF!	#REF!	LI.M33 inflammatory response	1.48465	-1.32713	1.53039	-1.48967	0.638667	0.919107	0.125544	0.471476	0.0661998	0.0481387	0.948654	0.708262
#REF!	#REF!	#REF!	#REF!	#REF!	#REF!	#REF!	#REF!	#REF!	#REF!	REACTOME_DEPOSITION_OF_NEW_CENPA_CONTAINING_NUCLEOSOMES_AT_THE_CENTROMERE	0.945763	1.25924	0.880227	-0.881731	1.68276	1.97116	0.822216	0.475222	0.820667	0.810314	0.030138	3.75359e-05
#REF!	#REF!	#REF!	#REF!	#REF!	#REF!	#REF!	#REF!	#REF!	#REF!	Brian_IG	1.33532	-1.33984	1.47011	-1.41761	1.54897	-1.33981	0.348082	0.486233	0.0724468	0.168289	0.0433899	0.219202
#REF!	#REF!	#REF!	#REF!	#REF!	#REF!	#REF!	#REF!	#REF!	#REF!	LI.M14 T cell differentiation	-1.6239	1.31533	1.24273	-1.38897	-1.30404	-1.67589	0.0578304	0.486233	0.392654	0.160209	0.365151	0.00716524
#REF!	#REF!	#REF!	#REF!	#REF!	#REF!	#REF!	#REF!	#REF!	#REF!	REACTOME_ACTIVATION_OF_NF_KAPPAB_IN_B_CELLS	1.89678	-1.23995	1.67266	-1.07001	1.83847	1.52399	9.20348e-05	0.493552	0.00644843	0.570015	0.00573388	0.0368067
#REF!	#REF!	#REF!	#REF!	#REF!	#REF!	#REF!	#REF!	#REF!	#REF!	REACTOME_REGULATION_OF_SIGNALING_BY_CBL	-0.715506	-1.33392	1.44379	-1.53352	0.783158	-1.49063	0.933817	0.493552	0.147034	0.028321	0.870773	0.109954
#REF!	#REF!	#REF!	#REF!	#REF!	#REF!	#REF!	#REF!	#REF!	#REF!	REACTOME_REGULATION_OF_INSULIN_SECRETION_BY_ACETYLCHOLINE	-0.955497	1.31243	0.537926	-1.12535	-1.25951	0.80707	0.833251	0.493681	0.991216	0.569736	0.451473	0.821842
#REF!	#REF!	#REF!	#REF!	#REF!	#REF!	#REF!	#REF!	#REF!	#REF!	REACTOME_NOD1_2_SIGNALING_PATHWAY	0.808959	-1.26301	1.25433	-1.47924	-0.974598	-1.33767	0.886857	0.493681	0.351197	0.0744473	0.6828	0.186448
#REF!	#REF!	#REF!	#REF!	#REF!	#REF!	#REF!	#REF!	#REF!	#REF!	REACTOME_CASPASE_MEDIATED_CLEAVAGE_OF_CYTOSKELETAL_PROTEINS	-0.791515	-1.32345	1.04813	-1.15733	-1.11861	-0.819654	0.881992	0.498892	0.644999	0.548544	0.554442	0.80384
#REF!	#REF!	#REF!	#REF!	#REF!	#REF!	#REF!	#REF!	#REF!	#REF!	LI.M156.0 plasma cells & B cells, immunoglobulins	1.26235	-1.30579	1.55737	-1.46495	-0.659437	-1.47775	0.520375	0.498892	0.0428783	0.0987215	0.957304	0.105749
#REF!	#REF!	#REF!	#REF!	#REF!	#REF!	#REF!	#REF!	#REF!	#REF!	LI.M4.0 cell cycle and transcription	1.87458	-1.11854	2.15322	-1.98017	2.40117	2.48164	3.78333e-08	0.500053	7.09375e-09	5.675e-09	8.10714e-09	3.91379e-09
#REF!	#REF!	#REF!	#REF!	#REF!	#REF!	#REF!	#REF!	#REF!	#REF!	LI.S9 Memory B cell surface signature	-0.746095	1.26525	1.04757	-1.23489	-1.30213	-1.09576	0.943047	0.500053	0.587104	0.387964	0.281701	0.461423
#REF!	#REF!	#REF!	#REF!	#REF!	#REF!	#REF!	#REF!	#REF!	#REF!	REACTOME_FORMATION_OF_TRANSCRIPTION_COUPLED_NER_TC_NER_REPAIR_COMPLEX	-0.837715	-1.2651	-0.918428	0.99231	0.889068	1.24174	0.881459	0.500053	0.74719	0.674927	0.768363	0.299947
#REF!	#REF!	#REF!	#REF!	#REF!	#REF!	#REF!	#REF!	#REF!	#REF!	Angelova_pDC	-1.08597	1.26948	0.670928	-1.16056	-0.796399	1.21853	0.705961	0.500053	0.963049	0.52027	0.864213	0.382127
#REF!	#REF!	#REF!	#REF!	#REF!	#REF!	#REF!	#REF!	#REF!	#REF!	LI.M62.1 enriched for unknown TF motif CTCNANGTGNY	0.481892	1.28969	1.15113	-0.886718	0.723598	-1.34429	0.996621	0.500053	0.515631	0.800543	0.904217	0.26043
#REF!	#REF!	#REF!	#REF!	#REF!	#REF!	#REF!	#REF!	#REF!	#REF!	REACTOME_GENERATION_OF_SECOND_MESSENGER_MOLECULES	-1.74273	1.28019	1.74293	-1.6869	-1.32473	-1.73154	0.00578185	0.504364	0.00370158	0.000753021	0.306964	0.00687949
#REF!	#REF!	#REF!	#REF!	#REF!	#REF!	#REF!	#REF!	#REF!	#REF!	HALLMARK_UV_RESPONSE_UP	1.22081	-1.17758	1.4025	-1.02492	1.53203	1.16164	0.37992	0.508014	0.0558674	0.645677	0.0257394	0.28923
#REF!	#REF!	#REF!	#REF!	#REF!	#REF!	#REF!	#REF!	#REF!	#REF!	REACTOME_GROWTH_HORMONE_RECEPTOR_SIGNALING	-0.898694	-1.28317	1.30075	-1.14997	1.59276	-1.67401	0.845391	0.509048	0.316107	0.504724	0.126019	0.0174838
#REF!	#REF!	#REF!	#REF!	#REF!	#REF!	#REF!	#REF!	#REF!	#REF!	REACTOME_SYNTHESIS_OF_SUBSTRATES_IN_N_GLYCAN_BIOSYTHESIS	0.832679	-1.32756	-0.933137	0.868253	1.57223	-0.885588	0.875668	0.517733	0.72779	0.783006	0.116472	0.747875
#REF!	#REF!	#REF!	#REF!	#REF!	#REF!	#REF!	#REF!	#REF!	#REF!	LI.M71 enriched in antigen presentation (I)	0.847351	-1.33346	1.63309	-1.55796	1.04189	-1.35825	0.869189	0.517733	0.017642	0.0165332	0.635035	0.242073
#REF!	#REF!	#REF!	#REF!	#REF!	#REF!	#REF!	#REF!	#REF!	#REF!	REACTOME_ACTIVATION_OF_RAC	-1.13377	1.29061	-0.560989	-0.531892	-0.974317	1.27511	0.696068	0.519802	0.988798	1	0.698589	0.311721
#REF!	#REF!	#REF!	#REF!	#REF!	#REF!	#REF!	#REF!	#REF!	#REF!	REACTOME_METABOLISM_OF_STEROID_HORMONES_AND_VITAMINS_A_AND_D	1.5451	-1.25349	-0.939546	-1.22756	-1.15648	-0.966367	0.096558	0.520706	0.720998	0.389663	0.460633	0.659401
#REF!	#REF!	#REF!	#REF!	#REF!	#REF!	#REF!	#REF!	#REF!	#REF!	LI.M215 small GTPase mediated signal transduction	-0.927789	-1.34314	1.62297	-1.55561	-0.870306	-1.63731	0.838489	0.523447	0.0309583	0.0162521	0.794088	0.0131638
#REF!	#REF!	#REF!	#REF!	#REF!	#REF!	#REF!	#REF!	#REF!	#REF!	REACTOME_ASSOCIATION_OF_LICENSING_FACTORS_WITH_THE_PRE_REPLICATIVE_COMPLEX	1.22994	1.2828	0.99843	-1.11876	1.69391	1.70135	0.591784	0.525732	0.700314	0.572201	0.0474362	0.00322013
#REF!	#REF!	#REF!	#REF!	#REF!	#REF!	#REF!	#REF!	#REF!	#REF!	REACTOME_SYNTHESIS_OF_PIPS_AT_THE_GOLGI_MEMBRANE	-1.31484	-1.31203	-1.5541	1.44954	-1.27954	-1.08849	0.439979	0.525732	0.0753626	0.127643	0.358444	0.50013
#REF!	#REF!	#REF!	#REF!	#REF!	#REF!	#REF!	#REF!	#REF!	#REF!	Angelova_TFH	0.992624	-1.3071	1.46687	-1.53846	1.3003	-1.55793	0.822216	0.525732	0.0793479	0.00898957	0.363043	0.0441737
#REF!	#REF!	#REF!	#REF!	#REF!	#REF!	#REF!	#REF!	#REF!	#REF!	DC.M4.11 Plasma Cells	1.24288	-1.28769	0.924025	-1.10162	1.29291	-1.32812	0.502305	0.530622	0.772487	0.612144	0.36981	0.24818
#REF!	#REF!	#REF!	#REF!	#REF!	#REF!	#REF!	#REF!	#REF!	#REF!	REACTOME_TRANSPORT_OF_ORGANIC_ANIONS	-1.34806	1.27974	1.1168	0.538897	0.793988	0.785648	0.386141	0.530622	0.561589	0.987158	0.849037	0.8562
#REF!	#REF!	#REF!	#REF!	#REF!	#REF!	#REF!	#REF!	#REF!	#REF!	REACTOME_COLLAGEN_FORMATION	-0.940956	1.19695	1.16227	-1.51682	-1.70433	0.857384	0.831855	0.532489	0.41648	0.049638	0.0291925	0.82157
#REF!	#REF!	#REF!	#REF!	#REF!	#REF!	#REF!	#REF!	#REF!	#REF!	REACTOME_BILE_SALT_AND_ORGANIC_ANION_SLC_TRANSPORTERS	1.12032	1.27826	-1.07006	1.14753	-0.762639	1.22887	0.725418	0.532489	0.602056	0.524679	0.870773	0.387008
#REF!	#REF!	#REF!	#REF!	#REF!	#REF!	#REF!	#REF!	#REF!	#REF!	REACTOME_PHOSPHOLIPASE_C_MEDIATED_CASCADE	-1.50748	1.18901	-1.00568	-0.955463	-1.83051	-1.07131	0.0712313	0.533347	0.626322	0.721612	0.00151801	0.48007
#REF!	#REF!	#REF!	#REF!	#REF!	#REF!	#REF!	#REF!	#REF!	#REF!	REACTOME_METABOLISM_OF_MRNA	1.79612	-1.14217	1.34298	1.12174	1.60084	1.794	7.73988e-05	0.533347	0.118052	0.344106	0.00701092	9.84512e-06
#REF!	#REF!	#REF!	#REF!	#REF!	#REF!	#REF!	#REF!	#REF!	#REF!	REACTOME_GPCR_DOWNSTREAM_SIGNALING	-1.09875	1.08406	1.60609	-1.63381	-1.33549	-1.45553	0.406697	0.533347	2.79686e-05	1.71532e-08	0.0352851	0.00039844
#REF!	#REF!	#REF!	#REF!	#REF!	#REF!	#REF!	#REF!	#REF!	#REF!	REACTOME_PURINE_CATABOLISM	1.39165	1.27392	1.03079	-1.23158	1.46762	1.00936	0.220942	0.533347	0.667188	0.42164	0.238464	0.622797
#REF!	#REF!	#REF!	#REF!	#REF!	#REF!	#REF!	#REF!	#REF!	#REF!	REACTOME_RNA_POL_I_PROMOTER_OPENING	1.11901	1.22791	-1.04201	1.25842	1.41048	1.73037	0.678339	0.533347	0.588492	0.350018	0.254757	0.00647124
#REF!	#REF!	#REF!	#REF!	#REF!	#REF!	#REF!	#REF!	#REF!	#REF!	Abbas_2009_B_cells_activated	-1.15821	1.23292	0.466902	0.938901	-1.32829	1.08876	0.692013	0.533347	0.991216	0.781023	0.276301	0.585664
#REF!	#REF!	#REF!	#REF!	#REF!	#REF!	#REF!	#REF!	#REF!	#REF!	REACTOME_NEGATIVE_REGULATION_OF_FGFR_SIGNALING	0.922001	1.20771	-1.36026	1.04422	-1.29009	-0.626727	0.843163	0.533347	0.217433	0.585353	0.306964	0.995227
#REF!	#REF!	#REF!	#REF!	#REF!	#REF!	#REF!	#REF!	#REF!	#REF!	LI.M95.1 enriched in antigen presentation (III)	1.32038	-1.29649	1.67212	-1.6169	-1.24419	-1.38336	0.404245	0.533347	0.00286197	0.000300346	0.442504	0.203895
#REF!	#REF!	#REF!	#REF!	#REF!	#REF!	#REF!	#REF!	#REF!	#REF!	LI.M202 enriched in extracellular matrix & associated proteins	0.976671	1.27094	0.651395	-0.941201	-1.21585	0.795175	0.829829	0.533347	0.958118	0.740848	0.460476	0.851917
#REF!	#REF!	#REF!	#REF!	#REF!	#REF!	#REF!	#REF!	#REF!	#REF!	Angelova_Centralmemory_CD4	-0.996163	1.25205	1.34256	-1.50755	-0.995599	-1.35703	0.794445	0.533347	0.243844	0.054301	0.67136	0.219202
#REF!	#REF!	#REF!	#REF!	#REF!	#REF!	#REF!	#REF!	#REF!	#REF!	LI.M11.2 formyl peptide receptor mediated neutrophil response	1.42668	-1.30175	1.50915	-1.48102	-0.879549	-0.509765	0.131523	0.533347	0.0450227	0.0519739	0.774925	0.990516
#REF!	#REF!	#REF!	#REF!	#REF!	#REF!	#REF!	#REF!	#REF!	#REF!	LI.M210 extracellular matrix, collagen	1.14564	1.22854	1.45545	-1.51614	-1.67872	0.801652	0.645525	0.533887	0.089006	0.0639653	0.041596	0.898195
#REF!	#REF!	#REF!	#REF!	#REF!	#REF!	#REF!	#REF!	#REF!	#REF!	REACTOME_APOPTOSIS	1.47536	-1.15457	1.28702	-0.824692	1.52472	1.54308	0.0594062	0.53547	0.161515	0.902195	0.0319843	0.00412317
#REF!	#REF!	#REF!	#REF!	#REF!	#REF!	#REF!	#REF!	#REF!	#REF!	LI.M106.0 nuclear pore complex	-0.746267	-1.28909	0.993981	-1.04909	1.31195	1.85161	0.917201	0.535636	0.664688	0.644195	0.325228	0.000596563
#REF!	#REF!	#REF!	#REF!	#REF!	#REF!	#REF!	#REF!	#REF!	#REF!	REACTOME_LIPID_DIGESTION_MOBILIZATION_AND_TRANSPORT	1.60646	-1.21605	0.743808	-1.26895	1.20013	-0.904094	0.0409277	0.535636	0.944048	0.332789	0.411267	0.765029
#REF!	#REF!	#REF!	#REF!	#REF!	#REF!	#REF!	#REF!	#REF!	#REF!	REACTOME_EXTRINSIC_PATHWAY_FOR_APOPTOSIS	-0.669028	-1.30168	1.17983	-1.16034	0.833717	-1.64613	0.951575	0.535636	0.48196	0.543498	0.813469	0.0114234
#REF!	#REF!	#REF!	#REF!	#REF!	#REF!	#REF!	#REF!	#REF!	#REF!	LI.M7.4 T cell activation (III)	-1.74889	1.27845	0.757932	-1.05097	-1.82722	-1.51195	0.00691591	0.536231	0.893167	0.650824	0.00573388	0.0729323
#REF!	#REF!	#REF!	#REF!	#REF!	#REF!	#REF!	#REF!	#REF!	#REF!	LI.M162.1 cell junction	-0.493212	-1.28323	1.37152	-1.12824	1.56441	-1.51999	0.997831	0.536231	0.178398	0.562949	0.116639	0.0704289
#REF!	#REF!	#REF!	#REF!	#REF!	#REF!	#REF!	#REF!	#REF!	#REF!	HALLMARK_APICAL_JUNCTION	-0.863634	-1.13389	1.75424	-1.65056	-1.13768	-1.13763	0.951575	0.536231	0.000110369	8.10485e-05	0.368103	0.277636
#REF!	#REF!	#REF!	#REF!	#REF!	#REF!	#REF!	#REF!	#REF!	#REF!	REACTOME_PKB_MEDIATED_EVENTS	-0.771085	1.2191	0.641301	0.812438	-0.990486	1.63852	0.928994	0.536231	0.984287	0.862337	0.672108	0.0240755
#REF!	#REF!	#REF!	#REF!	#REF!	#REF!	#REF!	#REF!	#REF!	#REF!	LI.M240 chromosome Y linked	-0.46789	1.26168	-0.57615	-1.14168	0.774412	0.978588	0.997831	0.536231	0.971048	0.5496	0.864213	0.672396
#REF!	#REF!	#REF!	#REF!	#REF!	#REF!	#REF!	#REF!	#REF!	#REF!	REACTOME_DOWNREGULATION_OF_TGF_BETA_RECEPTOR_SIGNALING	0.817327	-1.25966	1.04064	-1.11634	0.728383	0.824236	0.875668	0.536231	0.608487	0.549754	0.916629	0.834036
#REF!	#REF!	#REF!	#REF!	#REF!	#REF!	#REF!	#REF!	#REF!	#REF!	REACTOME_SIGNAL_AMPLIFICATION	0.860473	1.21895	0.997402	-1.14938	-0.74297	-0.718338	0.860339	0.536231	0.667188	0.519602	0.934757	0.960868
#REF!	#REF!	#REF!	#REF!	#REF!	#REF!	#REF!	#REF!	#REF!	#REF!	LI.M42 platelet activation (III)	1.26248	-1.30312	1.57649	-1.5169	0.87631	-1.29927	0.520557	0.537281	0.0195286	0.0379326	0.782431	0.311721
#REF!	#REF!	#REF!	#REF!	#REF!	#REF!	#REF!	#REF!	#REF!	#REF!	LI.M37.3 cell division	0.696451	-1.28083	1.02327	-1.15402	1.57009	1.6657	0.9329	0.538897	0.680431	0.528387	0.109681	0.0131638
#REF!	#REF!	#REF!	#REF!	#REF!	#REF!	#REF!	#REF!	#REF!	#REF!	REACTOME_CYCLIN_A_B1_ASSOCIATED_EVENTS_DURING_G2_M_TRANSITION	0.894097	1.27401	1.31691	-1.31396	1.49821	1.70475	0.852623	0.538897	0.319553	0.294136	0.156595	0.00709223
#REF!	#REF!	#REF!	#REF!	#REF!	#REF!	#REF!	#REF!	#REF!	#REF!	LI.M88.2 enriched in hepatocyte nuclear factors (II)	0.647675	1.24417	0.792249	-1.03951	-0.678691	0.822798	0.951575	0.538897	0.862365	0.660833	0.928048	0.819714
#REF!	#REF!	#REF!	#REF!	#REF!	#REF!	#REF!	#REF!	#REF!	#REF!	HALLMARK_GLYCOLYSIS	1.16179	1.11104	-1.04461	-0.81753	1.46504	1.28776	0.4656	0.539672	0.532114	0.932196	0.0480022	0.0780686
#REF!	#REF!	#REF!	#REF!	#REF!	#REF!	#REF!	#REF!	#REF!	#REF!	Watkins_T_cells_CD8	-1.11486	1.2436	1.17986	-1.3108	-1.54935	1.28963	0.737167	0.539672	0.507626	0.308336	0.0610396	0.273724
#REF!	#REF!	#REF!	#REF!	#REF!	#REF!	#REF!	#REF!	#REF!	#REF!	REACTOME_RESOLUTION_OF_AP_SITES_VIA_THE_MULTIPLE_NUCLEOTIDE_PATCH_REPLACEMENT_PATHWAY	1.09239	-1.2801	1.30175	-1.27462	1.6211	1.4113	0.728293	0.539672	0.336526	0.371044	0.0899266	0.161033
#REF!	#REF!	#REF!	#REF!	#REF!	#REF!	#REF!	#REF!	#REF!	#REF!	REACTOME_ABORTIVE_ELONGATION_OF_HIV1_TRANSCRIPT_IN_THE_ABSENCE_OF_TAT	0.787264	-1.2506	0.661894	0.759903	1.34842	1.64518	0.899157	0.539672	0.963384	0.903416	0.299189	0.0209544
#REF!	#REF!	#REF!	#REF!	#REF!	#REF!	#REF!	#REF!	#REF!	#REF!	REACTOME_NEF_MEDIATED_DOWNREGULATION_OF_MHC_CLASS_I_COMPLEX_CELL_SURFACE_EXPRESSION	0.860298	-1.28547	0.998419	-1.00931	1.30671	-1.27332	0.867983	0.539672	0.702416	0.698968	0.36066	0.333493
#REF!	#REF!	#REF!	#REF!	#REF!	#REF!	#REF!	#REF!	#REF!	#REF!	Angelova_Immature_Bcells	-0.840138	-1.25304	1.69182	-1.58046	-0.878538	-1.75872	0.875668	0.539672	0.0123744	0.0192953	0.782431	0.00389987
#REF!	#REF!	#REF!	#REF!	#REF!	#REF!	#REF!	#REF!	#REF!	#REF!	Bindea_iDC	1.52718	-1.2383	1.07723	-1.42697	-0.742724	1.08299	0.0941768	0.539672	0.586505	0.135472	0.914476	0.48007
#REF!	#REF!	#REF!	#REF!	#REF!	#REF!	#REF!	#REF!	#REF!	#REF!	LI.M100 MAPK, RAS signaling	1.08557	-1.29335	1.50838	-1.50127	-0.642102	-0.791646	0.737167	0.539672	0.0577758	0.0540465	0.954383	0.836134
#REF!	#REF!	#REF!	#REF!	#REF!	#REF!	#REF!	#REF!	#REF!	#REF!	DC.M5.1 Inflammation	1.49055	-1.12093	1.49367	-1.65238	1.19754	0.855201	0.0139972	0.544495	0.0151859	5.64106e-05	0.281701	0.942691
#REF!	#REF!	#REF!	#REF!	#REF!	#REF!	#REF!	#REF!	#REF!	#REF!	Becht_Monocytic_lineage	1.31056	-1.29846	-0.861745	-0.977742	0.78382	-1.26372	0.439979	0.54585	0.818063	0.733452	0.854595	0.3604
#REF!	#REF!	#REF!	#REF!	#REF!	#REF!	#REF!	#REF!	#REF!	#REF!	REACTOME_SIGNALING_BY_FGFR_MUTANTS	-1.23584	1.16685	0.738954	-1.02087	-0.919668	-1.1054	0.500204	0.55015	0.946597	0.638326	0.766553	0.453206
#REF!	#REF!	#REF!	#REF!	#REF!	#REF!	#REF!	#REF!	#REF!	#REF!	LI.M237 golgi membrane (II)	0.854537	1.25944	-0.61287	-0.625587	-1.16281	0.544102	0.867983	0.550648	0.988527	0.975674	0.486444	0.990516
#REF!	#REF!	#REF!	#REF!	#REF!	#REF!	#REF!	#REF!	#REF!	#REF!	LI.M162.0 plasma membrane, cell junction	-0.723088	-1.25538	1.46072	-0.876026	1.67136	-1.58394	0.9329	0.554884	0.10286	0.806662	0.0427276	0.041374
#REF!	#REF!	#REF!	#REF!	#REF!	#REF!	#REF!	#REF!	#REF!	#REF!	Becht_T_cells	-1.47636	1.24956	1.60183	-1.55195	0.830659	-1.60548	0.218731	0.558739	0.0369225	0.0147558	0.8295	0.0266008
#REF!	#REF!	#REF!	#REF!	#REF!	#REF!	#REF!	#REF!	#REF!	#REF!	REACTOME_TGF_BETA_RECEPTOR_SIGNALING_ACTIVATES_SMADS	0.821769	-1.22773	0.977703	-1.08894	0.738395	-0.835468	0.875668	0.564647	0.667188	0.571319	0.902543	0.817268
#REF!	#REF!	#REF!	#REF!	#REF!	#REF!	#REF!	#REF!	#REF!	#REF!	REACTOME_INFLUENZA_LIFE_CYCLE	1.55935	-1.1429	0.801876	1.01332	1.79025	2.05132	0.0379073	0.566167	0.938189	0.586683	0.00151801	5.80709e-08
#REF!	#REF!	#REF!	#REF!	#REF!	#REF!	#REF!	#REF!	#REF!	#REF!	REACTOME_RNA_POL_II_TRANSCRIPTION_PRE_INITIATION_AND_PROMOTER_OPENING	1.05062	-1.19784	-0.739195	0.959637	1.19829	1.74829	0.737167	0.56994	0.960137	0.660559	0.416653	0.00412317
#REF!	#REF!	#REF!	#REF!	#REF!	#REF!	#REF!	#REF!	#REF!	#REF!	LI.M199 platelet activation & blood coagulation	0.533714	1.23468	-1.45269	1.5812	-1.22804	1.41953	0.996621	0.57351	0.124138	0.0457599	0.425027	0.169586
#REF!	#REF!	#REF!	#REF!	#REF!	#REF!	#REF!	#REF!	#REF!	#REF!	DC.M4.6 Inflammation	1.50836	-1.14659	1.79676	-1.59209	1.10683	-1.24433	0.0597536	0.57351	0.000374884	0.00790712	0.498124	0.164174
#REF!	#REF!	#REF!	#REF!	#REF!	#REF!	#REF!	#REF!	#REF!	#REF!	REACTOME_PROCESSING_OF_INTRONLESS_PRE_MRNAS	-1.44543	-1.26422	-0.600897	-0.63468	-0.859203	1.34643	0.303826	0.57351	0.988527	0.975202	0.792943	0.251834
#REF!	#REF!	#REF!	#REF!	#REF!	#REF!	#REF!	#REF!	#REF!	#REF!	LI.M150 innate antiviral response	1.18731	-1.26107	1.36246	-1.49324	1.58725	-1.28308	0.676901	0.574156	0.182183	0.0639653	0.0980125	0.34188
#REF!	#REF!	#REF!	#REF!	#REF!	#REF!	#REF!	#REF!	#REF!	#REF!	REACTOME_SIGNALING_BY_NOTCH1	-1.08061	-1.16173	0.924312	-1.00703	-1.26191	-1.13685	0.687629	0.574156	0.763125	0.650824	0.290437	0.374178
#REF!	#REF!	#REF!	#REF!	#REF!	#REF!	#REF!	#REF!	#REF!	#REF!	REACTOME_DOWNREGULATION_OF_SMAD2_3_SMAD4_TRANSCRIPTIONAL_ACTIVITY	-1.09348	-1.23871	1.04746	-1.33288	-1.21746	-1.26358	0.717993	0.574156	0.603188	0.282582	0.418347	0.31858
#REF!	#REF!	#REF!	#REF!	#REF!	#REF!	#REF!	#REF!	#REF!	#REF!	Becht_NK_cells	1.10346	-1.25607	1.24836	-1.32508	-1.14762	-1.16176	0.737167	0.574156	0.42546	0.296931	0.555004	0.487957
#REF!	#REF!	#REF!	#REF!	#REF!	#REF!	#REF!	#REF!	#REF!	#REF!	REACTOME_MRNA_CAPPING	0.758539	-1.21957	-0.88371	0.834881	1.0423	1.68472	0.925459	0.574156	0.800175	0.839347	0.627341	0.0126231
#REF!	#REF!	#REF!	#REF!	#REF!	#REF!	#REF!	#REF!	#REF!	#REF!	REACTOME_PYRIMIDINE_CATABOLISM	0.901334	1.22004	-0.790427	-0.7168	0.835041	-1.20889	0.852623	0.574156	0.85554	0.921251	0.8249	0.423488
#REF!	#REF!	#REF!	#REF!	#REF!	#REF!	#REF!	#REF!	#REF!	#REF!	REACTOME_TRAF6_MEDIATED_IRF7_ACTIVATION	-0.994659	-1.23674	1.64114	-1.52616	0.653042	-1.62402	0.785662	0.574156	0.0130672	0.0437172	0.961933	0.0290062
#REF!	#REF!	#REF!	#REF!	#REF!	#REF!	#REF!	#REF!	#REF!	#REF!	REACTOME_VIRAL_MESSENGER_RNA_SYNTHESIS	0.905322	-1.2509	0.624081	0.720104	1.43422	1.56634	0.848993	0.584822	0.967711	0.929692	0.232201	0.0577931
#REF!	#REF!	#REF!	#REF!	#REF!	#REF!	#REF!	#REF!	#REF!	#REF!	LI.M216 respiratory electron transport chain (mitochondrion)	1.53653	1.23228	-1.3958	1.49133	1.34781	1.45289	0.0381703	0.58854	0.22032	0.103483	0.299884	0.147089
#REF!	#REF!	#REF!	#REF!	#REF!	#REF!	#REF!	#REF!	#REF!	#REF!	HALLMARK_EPITHELIAL_MESENCHYMAL_TRANSITION	1.45357	1.09413	1.9216	-1.77746	-1.14425	-1.17912	0.039966	0.588809	1.58183e-07	1.28335e-07	0.357566	0.226735
#REF!	#REF!	#REF!	#REF!	#REF!	#REF!	#REF!	#REF!	#REF!	#REF!	HALLMARK_CHOLESTEROL_HOMEOSTASIS	0.830611	-1.13452	0.980492	1.03515	1.00061	0.912829	0.901632	0.588957	0.696375	0.585353	0.676453	0.762936
#REF!	#REF!	#REF!	#REF!	#REF!	#REF!	#REF!	#REF!	#REF!	#REF!	Bindea_T_cells	-1.53866	1.22165	1.23481	-1.39068	-1.50873	-1.51607	0.0450838	0.598405	0.443281	0.169987	0.145892	0.0453128
#REF!	#REF!	#REF!	#REF!	#REF!	#REF!	#REF!	#REF!	#REF!	#REF!	LI.M110 axon guidance	1.39722	-1.24576	1.53603	-1.46122	-1.14336	0.957136	0.251846	0.59848	0.0464665	0.0516153	0.547881	0.672396
#REF!	#REF!	#REF!	#REF!	#REF!	#REF!	#REF!	#REF!	#REF!	#REF!	LI.M17.1 Hox cluster II	0.97012	1.20659	1.49599	-1.04385	0.686743	-0.887494	0.833251	0.600856	0.0852907	0.658252	0.918316	0.739151
#REF!	#REF!	#REF!	#REF!	#REF!	#REF!	#REF!	#REF!	#REF!	#REF!	REACTOME_UNWINDING_OF_DNA	-0.66708	-1.24277	1.45483	-1.33469	1.7836	1.79967	0.951575	0.606239	0.129008	0.289322	0.0101979	0.000286907
#REF!	#REF!	#REF!	#REF!	#REF!	#REF!	#REF!	#REF!	#REF!	#REF!	REACTOME_RAP1_SIGNALLING	-0.807056	-1.24386	0.827621	-0.622485	-1.38546	-1.23586	0.882464	0.606239	0.827872	0.975674	0.279085	0.378331
#REF!	#REF!	#REF!	#REF!	#REF!	#REF!	#REF!	#REF!	#REF!	#REF!	LI.M47.3 enriched in B cells (IV)	-1.06294	-1.23931	1.34495	-1.43647	0.948349	-1.45718	0.739019	0.606239	0.219616	0.0698788	0.720551	0.107984
#REF!	#REF!	#REF!	#REF!	#REF!	#REF!	#REF!	#REF!	#REF!	#REF!	REACTOME_METABOLISM_OF_PROTEINS	1.76193	-1.07358	-1.1105	0.910045	1.87258	-0.980624	1.06816e-06	0.610417	0.301566	0.975674	1.64014e-07	0.655312
#REF!	#REF!	#REF!	#REF!	#REF!	#REF!	#REF!	#REF!	#REF!	#REF!	REACTOME_CHROMOSOME_MAINTENANCE	-0.923679	-1.11751	1.23072	-1.09148	1.79869	2.23819	0.856294	0.610417	0.281768	0.544948	0.00151801	3.91379e-09
#REF!	#REF!	#REF!	#REF!	#REF!	#REF!	#REF!	#REF!	#REF!	#REF!	REACTOME_ADENYLATE_CYCLASE_ACTIVATING_PATHWAY	-1.32364	1.21596	1.24715	-1.28252	-1.52489	1.15928	0.412948	0.610417	0.376915	0.349295	0.126019	0.45777
#REF!	#REF!	#REF!	#REF!	#REF!	#REF!	#REF!	#REF!	#REF!	#REF!	REACTOME_SRP_DEPENDENT_COTRANSLATIONAL_PROTEIN_TARGETING_TO_MEMBRANE	2.03224	1.11654	1.39736	-0.723245	1.90024	-0.916365	9.82429e-07	0.612648	0.109998	0.970346	0.000997989	0.767147
#REF!	#REF!	#REF!	#REF!	#REF!	#REF!	#REF!	#REF!	#REF!	#REF!	LI.M86.0 chemokines and inflammatory molecules in myeloid cells	0.894602	-1.20882	1.55687	-1.51809	1.56785	-1.59784	0.848993	0.612648	0.0444941	0.0491244	0.102048	0.0379171
#REF!	#REF!	#REF!	#REF!	#REF!	#REF!	#REF!	#REF!	#REF!	#REF!	REACTOME_RECRUITMENT_OF_MITOTIC_CENTROSOME_PROTEINS_AND_COMPLEXES	-0.992343	-1.15287	1.537	-1.35449	1.49196	1.80204	0.776409	0.612648	0.0464665	0.198228	0.107791	0.000508338
#REF!	#REF!	#REF!	#REF!	#REF!	#REF!	#REF!	#REF!	#REF!	#REF!	LI.M139 lysosomal/endosomal proteins	1.44551	-1.22058	1.40469	-1.38479	1.52628	-1.24192	0.148727	0.612648	0.13908	0.175158	0.146967	0.387673
#REF!	#REF!	#REF!	#REF!	#REF!	#REF!	#REF!	#REF!	#REF!	#REF!	LI.M3 regulation of signal transduction	1.17713	-1.15624	1.46783	-1.54971	-1.24062	-1.36473	0.588685	0.612648	0.108809	0.0250598	0.350629	0.135344
#REF!	#REF!	#REF!	#REF!	#REF!	#REF!	#REF!	#REF!	#REF!	#REF!	REACTOME_APC_CDC20_MEDIATED_DEGRADATION_OF_NEK2A	1.20825	-1.19424	0.941662	-1.4169	1.28866	1.57589	0.607428	0.612648	0.735271	0.1476	0.362993	0.0446466
#REF!	#REF!	#REF!	#REF!	#REF!	#REF!	#REF!	#REF!	#REF!	#REF!	LI.M47.4 enriched in B cells (V)	-1.1977	-1.21658	1.49047	-1.55525	1.29824	-1.61833	0.618135	0.612648	0.0724468	0.012457	0.383212	0.0106987
#REF!	#REF!	#REF!	#REF!	#REF!	#REF!	#REF!	#REF!	#REF!	#REF!	REACTOME_REGULATION_OF_PYRUVATE_DEHYDROGENASE_PDH_COMPLEX	-0.847176	1.22142	-1.63126	1.5797	-1.2388	1.4097	0.856852	0.612648	0.0229779	0.0515511	0.444062	0.177815
#REF!	#REF!	#REF!	#REF!	#REF!	#REF!	#REF!	#REF!	#REF!	#REF!	LI.M173 erythrocyte differentiation	1.26277	1.21017	0.985419	-1.03751	1.08164	1.64756	0.517777	0.612648	0.695906	0.672883	0.606511	0.0207683
#REF!	#REF!	#REF!	#REF!	#REF!	#REF!	#REF!	#REF!	#REF!	#REF!	REACTOME_CHYLOMICRON_MEDIATED_LIPID_TRANSPORT	1.21571	-1.22006	0.795537	-1.04899	1.04239	-1.11872	0.601725	0.612648	0.865969	0.647338	0.630103	0.485981
#REF!	#REF!	#REF!	#REF!	#REF!	#REF!	#REF!	#REF!	#REF!	#REF!	LI.M117 cell adhesion (GO)	-1.32757	-1.19748	1.67534	-1.63665	-1.02668	-1.70949	0.404996	0.612648	0.0117922	0.00450622	0.632083	0.0109523
#REF!	#REF!	#REF!	#REF!	#REF!	#REF!	#REF!	#REF!	#REF!	#REF!	LI.M175 cell development	-0.902189	1.21955	1.34567	-0.969642	-0.87089	-0.552546	0.843163	0.612648	0.21623	0.716183	0.792943	0.990516
#REF!	#REF!	#REF!	#REF!	#REF!	#REF!	#REF!	#REF!	#REF!	#REF!	LI.M168 enriched in dendritic cells	1.45424	1.20128	1.30017	-1.26158	0.768604	0.883579	0.196656	0.612648	0.338998	0.39317	0.870773	0.724711
#REF!	#REF!	#REF!	#REF!	#REF!	#REF!	#REF!	#REF!	#REF!	#REF!	REACTOME_ACYL_CHAIN_REMODELLING_OF_PS	-0.617616	1.19719	1.35583	-1.44096	-0.577882	0.77838	0.983756	0.612648	0.252669	0.0945594	0.975787	0.856985
#REF!	#REF!	#REF!	#REF!	#REF!	#REF!	#REF!	#REF!	#REF!	#REF!	Watkins_T_cells_CD4	-1.34629	1.14977	1.15895	-1.24617	1.43859	-1.75575	0.35975	0.6147	0.445281	0.373813	0.194358	0.00627564
#REF!	#REF!	#REF!	#REF!	#REF!	#REF!	#REF!	#REF!	#REF!	#REF!	LI.M234 transcription elongation, RNA polymerase II	1.48444	-1.22876	-1.26603	1.42212	1.56476	1.38278	0.173776	0.616685	0.403388	0.198228	0.123419	0.212167
#REF!	#REF!	#REF!	#REF!	#REF!	#REF!	#REF!	#REF!	#REF!	#REF!	Bindea_B_cells	-0.84351	-1.16971	1.48413	-1.52553	-1.38622	-1.45269	0.872935	0.616685	0.0996773	0.049638	0.245899	0.105941
#REF!	#REF!	#REF!	#REF!	#REF!	#REF!	#REF!	#REF!	#REF!	#REF!	LI.M40 complement and other receptors in DCs	1.42729	-1.22853	1.67471	-1.58251	1.36653	-1.06023	0.254431	0.616685	0.00262953	0.00377848	0.292859	0.565895
#REF!	#REF!	#REF!	#REF!	#REF!	#REF!	#REF!	#REF!	#REF!	#REF!	REACTOME_INHIBITION_OF_THE_PROTEOLYTIC_ACTIVITY_OF_APC_C_REQUIRED_FOR_THE_ONSET_OF_ANAPHASE_BY_MITOTIC_SPINDLE_CHECKPOINT_COMPONENTS	0.937416	-1.21032	0.846653	-1.41177	1.21524	1.52324	0.833251	0.616685	0.827872	0.1476	0.419904	0.101601
#REF!	#REF!	#REF!	#REF!	#REF!	#REF!	#REF!	#REF!	#REF!	#REF!	LI.M85 platelet activation and degranulation	1.05485	1.21453	1.5457	-1.46912	1.23277	0.720034	0.772982	0.616685	0.0391849	0.089148	0.440699	0.924769
#REF!	#REF!	#REF!	#REF!	#REF!	#REF!	#REF!	#REF!	#REF!	#REF!	REACTOME_DOWNSTREAM_SIGNAL_TRANSDUCTION	-1.26298	-1.10708	1.15138	-1.25252	-0.84181	-1.1433	0.37992	0.616685	0.410982	0.296449	0.870773	0.356089
#REF!	#REF!	#REF!	#REF!	#REF!	#REF!	#REF!	#REF!	#REF!	#REF!	REACTOME_PLC_BETA_MEDIATED_EVENTS	-1.31973	1.12456	0.845628	-1.34924	-1.67386	-0.752473	0.376642	0.617413	0.849489	0.213739	0.0159934	0.949694
#REF!	#REF!	#REF!	#REF!	#REF!	#REF!	#REF!	#REF!	#REF!	#REF!	LI.S7 CD4 T cell surface signature Th2-stimulated	-1.15857	1.19103	1.39735	-1.42394	-1.58946	-1.27806	0.680588	0.617413	0.13908	0.124384	0.114578	0.350116
#REF!	#REF!	#REF!	#REF!	#REF!	#REF!	#REF!	#REF!	#REF!	#REF!	LI.M17.0 Hox cluster I	0.951672	1.16945	0.854389	-1.02375	-1.4299	-0.812579	0.831855	0.617413	0.820667	0.674927	0.244182	0.821842
#REF!	#REF!	#REF!	#REF!	#REF!	#REF!	#REF!	#REF!	#REF!	#REF!	REACTOME_ENDOGENOUS_STEROLS	1.04367	-1.22865	-1.17405	1.13167	-1.37292	-1.20729	0.776409	0.617413	0.481074	0.556477	0.280826	0.423585
#REF!	#REF!	#REF!	#REF!	#REF!	#REF!	#REF!	#REF!	#REF!	#REF!	LI.M75 antiviral IFN signature	1.04279	-1.18333	1.7273	-1.61364	1.2418	-1.27647	0.75489	0.617413	0.00537228	0.00790712	0.395044	0.308484
#REF!	#REF!	#REF!	#REF!	#REF!	#REF!	#REF!	#REF!	#REF!	#REF!	LI.M167 enriched in cell cycle	0.755873	-1.2249	0.700943	-0.68708	1.24959	1.0353	0.91213	0.617413	0.938189	0.938004	0.416653	0.570101
#REF!	#REF!	#REF!	#REF!	#REF!	#REF!	#REF!	#REF!	#REF!	#REF!	LI.M250 spliceosome	1.52473	-1.19335	0.673013	-0.595245	1.08406	1.53157	0.0594062	0.617413	0.944048	0.976374	0.602237	0.0469418
#REF!	#REF!	#REF!	#REF!	#REF!	#REF!	#REF!	#REF!	#REF!	#REF!	Newman_T_cells_follicular_helper	-1.40183	1.19884	1.03737	-0.935527	1.04214	-0.877276	0.238992	0.617413	0.663999	0.76179	0.648925	0.77003
#REF!	#REF!	#REF!	#REF!	#REF!	#REF!	#REF!	#REF!	#REF!	#REF!	LI.M18 T cell differentiation via ITK and PKC	-1.52905	1.18867	1.08797	-1.07863	-0.90836	-1.60519	0.127545	0.617413	0.59383	0.633238	0.757392	0.0304093
#REF!	#REF!	#REF!	#REF!	#REF!	#REF!	#REF!	#REF!	#REF!	#REF!	REACTOME_G_ALPHA_Q_SIGNALLING_EVENTS	-1.01445	1.08549	1.24953	-1.39823	-0.94039	-1.06565	0.737167	0.617413	0.208874	0.0556113	0.76876	0.412484
#REF!	#REF!	#REF!	#REF!	#REF!	#REF!	#REF!	#REF!	#REF!	#REF!	REACTOME_ACTIVATED_TAK1_MEDIATES_P38_MAPK_ACTIVATION	0.808082	-1.20243	0.790556	-1.01106	-0.781833	-0.99548	0.881992	0.617413	0.8844	0.675849	0.870773	0.62502
#REF!	#REF!	#REF!	#REF!	#REF!	#REF!	#REF!	#REF!	#REF!	#REF!	Angelova_iDC	1.27317	-1.18306	1.31207	-1.38641	0.675104	0.668496	0.502305	0.617413	0.307458	0.183365	0.954748	0.965067
#REF!	#REF!	#REF!	#REF!	#REF!	#REF!	#REF!	#REF!	#REF!	#REF!	LI.M147 intracellular transport	-0.963746	1.17976	-0.510491	-0.644123	0.612376	1.29047	0.819336	0.617413	0.992208	0.968779	0.968743	0.310466
#REF!	#REF!	#REF!	#REF!	#REF!	#REF!	#REF!	#REF!	#REF!	#REF!	HALLMARK_TGF_BETA_SIGNALING	-1.02961	1.12415	1.58846	-1.26239	0.99451	-1.36694	0.728293	0.618102	0.031611	0.323387	0.646576	0.148047
#REF!	#REF!	#REF!	#REF!	#REF!	#REF!	#REF!	#REF!	#REF!	#REF!	LI.M88.1 enriched in hepatocyte nuclear factors (I)	0.920577	1.18288	1.35356	-1.38396	0.847372	0.821074	0.848454	0.618102	0.210788	0.152925	0.814911	0.82157
#REF!	#REF!	#REF!	#REF!	#REF!	#REF!	#REF!	#REF!	#REF!	#REF!	LI.M106.1 nuclear pore complex (mitosis)	-0.726622	-1.21714	-0.720177	-0.662438	1.02079	1.64972	0.92196	0.620331	0.914315	0.952836	0.671466	0.0209405
#REF!	#REF!	#REF!	#REF!	#REF!	#REF!	#REF!	#REF!	#REF!	#REF!	REACTOME_G1_S_SPECIFIC_TRANSCRIPTION	-0.646379	1.163	1.15901	-1.27033	1.73948	1.87343	0.973403	0.620897	0.459874	0.373813	0.0385859	0.000324977
#REF!	#REF!	#REF!	#REF!	#REF!	#REF!	#REF!	#REF!	#REF!	#REF!	REACTOME_G1_PHASE	1.29035	1.1443	1.08464	-0.851591	1.62538	1.76318	0.448248	0.620897	0.541803	0.836138	0.0566473	0.00467492
#REF!	#REF!	#REF!	#REF!	#REF!	#REF!	#REF!	#REF!	#REF!	#REF!	REACTOME_CDC6_ASSOCIATION_WITH_THE_ORC_ORIGIN_COMPLEX	1.16416	1.17982	1.01632	-1.05059	1.67178	1.67693	0.680588	0.620897	0.685742	0.651346	0.067844	0.0122621
#REF!	#REF!	#REF!	#REF!	#REF!	#REF!	#REF!	#REF!	#REF!	#REF!	REACTOME_INTERACTION_BETWEEN_L1_AND_ANKYRINS	1.0471	-1.17452	0.732888	0.875305	1.47133	-0.691651	0.74728	0.620897	0.927754	0.787995	0.20434	0.952969
#REF!	#REF!	#REF!	#REF!	#REF!	#REF!	#REF!	#REF!	#REF!	#REF!	REACTOME_LIGAND_GATED_ION_CHANNEL_TRANSPORT	-1.74046	1.17154	-1.16696	0.707688	-1.28987	-0.942784	0.0109763	0.620897	0.467143	0.942271	0.359784	0.675326
#REF!	#REF!	#REF!	#REF!	#REF!	#REF!	#REF!	#REF!	#REF!	#REF!	LI.M35.1 signaling in T cells (II)	0.659558	-1.20388	1.47083	-1.44974	1.22372	-1.48355	0.951575	0.620897	0.077246	0.0597047	0.457342	0.0923925
#REF!	#REF!	#REF!	#REF!	#REF!	#REF!	#REF!	#REF!	#REF!	#REF!	Bindea_NK56_bright	-1.32164	-1.22059	1.27953	-1.14718	1.18578	-1.38516	0.412948	0.620897	0.365315	0.565326	0.512899	0.144861
#REF!	#REF!	#REF!	#REF!	#REF!	#REF!	#REF!	#REF!	#REF!	#REF!	REACTOME_FRS2_MEDIATED_CASCADE	0.851401	1.1345	-1.03084	-0.870449	-1.03991	0.73809	0.869568	0.620897	0.589601	0.809048	0.620426	0.949563
#REF!	#REF!	#REF!	#REF!	#REF!	#REF!	#REF!	#REF!	#REF!	#REF!	REACTOME_SIGNALING_BY_NOTCH	-1.25302	-1.09029	0.944487	-0.971204	-0.995797	-1.12895	0.369425	0.620897	0.747224	0.706574	0.669143	0.382127
#REF!	#REF!	#REF!	#REF!	#REF!	#REF!	#REF!	#REF!	#REF!	#REF!	REACTOME_GAB1_SIGNALOSOME	0.808105	-1.13783	-0.86387	1.24864	0.948811	-1.11512	0.89425	0.620897	0.820667	0.319647	0.739801	0.444358
#REF!	#REF!	#REF!	#REF!	#REF!	#REF!	#REF!	#REF!	#REF!	#REF!	REACTOME_TRANSCRIPTIONAL_REGULATION_OF_WHITE_ADIPOCYTE_DIFFERENTIATION	0.92939	-1.11178	1.32688	-0.827502	0.982133	1.05862	0.845391	0.623177	0.175374	0.87362	0.686521	0.493264
#REF!	#REF!	#REF!	#REF!	#REF!	#REF!	#REF!	#REF!	#REF!	#REF!	LI.M129 inositol phosphate metabolism	-0.818618	1.17226	-1.20241	0.585904	0.609918	-0.702508	0.875668	0.623177	0.448566	0.987158	0.965337	0.925138
#REF!	#REF!	#REF!	#REF!	#REF!	#REF!	#REF!	#REF!	#REF!	#REF!	REACTOME_GLUCAGON_SIGNALING_IN_METABOLIC_REGULATION	-1.19734	1.15025	1.26806	-1.20322	-1.27322	0.772337	0.546458	0.623938	0.322431	0.421519	0.321418	0.93577
#REF!	#REF!	#REF!	#REF!	#REF!	#REF!	#REF!	#REF!	#REF!	#REF!	REACTOME_PURINE_RIBONUCLEOSIDE_MONOPHOSPHATE_BIOSYNTHESIS	-1.5294	-1.20066	-1.18866	1.48205	0.812031	1.45829	0.127545	0.626979	0.480515	0.125854	0.832789	0.168417
#REF!	#REF!	#REF!	#REF!	#REF!	#REF!	#REF!	#REF!	#REF!	#REF!	REACTOME_N_GLYCAN_TRIMMING_IN_THE_ER_AND_CALNEXIN_CALRETICULIN_CYCLE	-1.30698	-1.19726	-1.39523	0.504701	1.57067	-1.34577	0.486931	0.627135	0.210788	1	0.116472	0.249284
#REF!	#REF!	#REF!	#REF!	#REF!	#REF!	#REF!	#REF!	#REF!	#REF!	REACTOME_ACTIVATION_OF_CHAPERONE_GENES_BY_XBP1S	-0.804144	-1.13991	-0.679327	-0.504917	1.84426	-1.07238	0.925459	0.630137	0.991216	1	0.00789339	0.498559
#REF!	#REF!	#REF!	#REF!	#REF!	#REF!	#REF!	#REF!	#REF!	#REF!	Angelova_Dendritic_cells	1.57875	-1.15448	1.78226	-1.67461	1.6177	-1.25523	0.0578304	0.630137	0.000723685	0.00275599	0.0722233	0.281858
#REF!	#REF!	#REF!	#REF!	#REF!	#REF!	#REF!	#REF!	#REF!	#REF!	LI.M103 cell cycle (III)	0.814859	1.10654	1.6897	-1.59944	2.09862	2.18626	0.900307	0.634632	0.00932595	0.00943965	4.28926e-06	3.91379e-09
#REF!	#REF!	#REF!	#REF!	#REF!	#REF!	#REF!	#REF!	#REF!	#REF!	Angelova_Monocytes	1.57742	-1.14907	1.26068	-1.39502	-1.31053	1.09842	0.0727567	0.634632	0.357843	0.175158	0.346741	0.487201
#REF!	#REF!	#REF!	#REF!	#REF!	#REF!	#REF!	#REF!	#REF!	#REF!	Abbas_2009_Dendritic_cells_activated	1.26849	-1.20018	1.38914	-1.46066	1.04761	-1.65404	0.51721	0.634632	0.154666	0.0955512	0.63137	0.0102723
#REF!	#REF!	#REF!	#REF!	#REF!	#REF!	#REF!	#REF!	#REF!	#REF!	LI.M12 CD28 costimulation	-1.49269	1.17765	1.2662	-1.43654	-1.20197	-1.39319	0.103839	0.635145	0.342177	0.0698788	0.476941	0.164174
#REF!	#REF!	#REF!	#REF!	#REF!	#REF!	#REF!	#REF!	#REF!	#REF!	REACTOME_ACTIVATED_NOTCH1_TRANSMITS_SIGNAL_TO_THE_NUCLEUS	1.00638	-1.14296	0.69551	-1.23499	-0.911833	-0.940685	0.7837	0.635145	0.960983	0.391686	0.759474	0.704555
#REF!	#REF!	#REF!	#REF!	#REF!	#REF!	#REF!	#REF!	#REF!	#REF!	REACTOME_CELL_CYCLE_CHECKPOINTS	1.59188	-1.08292	1.57792	-0.96435	2.18261	2.17874	0.0136478	0.635647	0.021914	0.725122	4.95138e-08	3.91379e-09
#REF!	#REF!	#REF!	#REF!	#REF!	#REF!	#REF!	#REF!	#REF!	#REF!	REACTOME_PYRUVATE_METABOLISM_AND_CITRIC_ACID_TCA_CYCLE	-0.881903	1.11137	-2.06872	2.07774	-1.09306	1.77449	0.856852	0.635647	8.8553e-07	1.27514e-05	0.537885	0.00294746
#REF!	#REF!	#REF!	#REF!	#REF!	#REF!	#REF!	#REF!	#REF!	#REF!	LI.M29 proinflammatory cytokines and chemokines	1.36051	-1.16649	1.52606	-1.47418	1.70163	-1.20471	0.332528	0.636528	0.0502895	0.0928175	0.028842	0.423585
#REF!	#REF!	#REF!	#REF!	#REF!	#REF!	#REF!	#REF!	#REF!	#REF!	REACTOME_CLASS_B_2_SECRETIN_FAMILY_RECEPTORS	1.12293	1.09444	1.07748	-0.991018	-1.50785	-0.9372	0.618135	0.636528	0.523037	0.678828	0.0697577	0.731644
#REF!	#REF!	#REF!	#REF!	#REF!	#REF!	#REF!	#REF!	#REF!	#REF!	REACTOME_GABA_A_RECEPTOR_ACTIVATION	-1.48644	1.17204	-1.48758	1.04012	-1.17426	-0.840386	0.110961	0.636528	0.0652733	0.629062	0.502252	0.800834
#REF!	#REF!	#REF!	#REF!	#REF!	#REF!	#REF!	#REF!	#REF!	#REF!	REACTOME_SIGNALLING_TO_ERKS	1.00964	-1.12822	1.19524	-1.34397	1.07467	0.822847	0.776409	0.636528	0.395608	0.232571	0.56599	0.870796
#REF!	#REF!	#REF!	#REF!	#REF!	#REF!	#REF!	#REF!	#REF!	#REF!	REACTOME_PHOSPHORYLATION_OF_CD3_AND_TCR_ZETA_CHAINS	-1.58695	-1.18605	1.56486	-1.48417	0.69351	-1.6484	0.0338147	0.636528	0.0309583	0.0345738	0.915677	0.00979924
#REF!	#REF!	#REF!	#REF!	#REF!	#REF!	#REF!	#REF!	#REF!	#REF!	REACTOME_SYNTHESIS_OF_DNA	1.78928	-1.08824	1.65614	-0.92253	2.32229	2.20548	0.000974467	0.640949	0.00796589	0.766788	8.10714e-09	3.91379e-09
#REF!	#REF!	#REF!	#REF!	#REF!	#REF!	#REF!	#REF!	#REF!	#REF!	HALLMARK_UNFOLDED_PROTEIN_RESPONSE	0.944925	-1.07639	1.15208	1.03208	1.83044	0.883856	0.836146	0.640949	0.356249	0.565326	0.000997989	0.82384
#REF!	#REF!	#REF!	#REF!	#REF!	#REF!	#REF!	#REF!	#REF!	#REF!	REACTOME_INTRINSIC_PATHWAY	1.10414	-1.14901	0.668231	-1.07743	1.86641	0.766571	0.717993	0.640949	0.963049	0.604167	0.00637064	0.898195
#REF!	#REF!	#REF!	#REF!	#REF!	#REF!	#REF!	#REF!	#REF!	#REF!	HALLMARK_OXIDATIVE_PHOSPHORYLATION	1.8508	-1.0772	-2.39881	2.50183	1.51244	2.04192	1.84229e-05	0.640949	7.09375e-09	5.675e-09	0.0284321	3.91379e-09
#REF!	#REF!	#REF!	#REF!	#REF!	#REF!	#REF!	#REF!	#REF!	#REF!	Abbas_2005_T_cells	-1.5247	1.10482	1.64479	-1.61579	1.6007	1.14192	0.106903	0.640949	0.0191419	0.0122558	0.0773979	0.423488
#REF!	#REF!	#REF!	#REF!	#REF!	#REF!	#REF!	#REF!	#REF!	#REF!	REACTOME_ANTIGEN_PRESENTATION_FOLDING_ASSEMBLY_AND_PEPTIDE_LOADING_OF_CLASS_I_MHC	-0.936694	-1.1568	1.46765	-1.50338	1.6215	-1.55024	0.837075	0.640949	0.128516	0.0441897	0.0802939	0.0387189
#REF!	#REF!	#REF!	#REF!	#REF!	#REF!	#REF!	#REF!	#REF!	#REF!	REACTOME_CALNEXIN_CALRETICULIN_CYCLE	-1.09188	-1.17009	-1.35368	0.338493	1.58485	-1.3419	0.737167	0.640949	0.302153	1	0.131003	0.26043
#REF!	#REF!	#REF!	#REF!	#REF!	#REF!	#REF!	#REF!	#REF!	#REF!	HALLMARK_WNT_BETA_CATENIN_SIGNALING	-1.15599	-1.12843	0.992542	-1.1213	-1.50687	-0.970095	0.604099	0.640949	0.657484	0.508884	0.134622	0.63535
#REF!	#REF!	#REF!	#REF!	#REF!	#REF!	#REF!	#REF!	#REF!	#REF!	LI.M226 proteasome	1.66466	1.15566	-0.623902	1.48294	1.5458	1.65855	0.00463776	0.640949	0.965715	0.118981	0.147603	0.00881053
#REF!	#REF!	#REF!	#REF!	#REF!	#REF!	#REF!	#REF!	#REF!	#REF!	REACTOME_INCRETIN_SYNTHESIS_SECRETION_AND_INACTIVATION	1.44236	1.14954	0.670365	-1.21406	1.37343	-1.06533	0.254431	0.640949	0.95705	0.417428	0.281701	0.526942
#REF!	#REF!	#REF!	#REF!	#REF!	#REF!	#REF!	#REF!	#REF!	#REF!	REACTOME_MICRORNA_MIRNA_BIOGENESIS	-0.926533	-1.16225	-0.876919	0.760523	1.30981	1.54179	0.837221	0.640949	0.805196	0.903416	0.325228	0.0918735
#REF!	#REF!	#REF!	#REF!	#REF!	#REF!	#REF!	#REF!	#REF!	#REF!	REACTOME_SIGNAL_REGULATORY_PROTEIN_SIRP_FAMILY_INTERACTIONS	1.35049	-1.15836	1.28505	-1.39713	1.31839	-1.42613	0.369425	0.640949	0.330317	0.154724	0.362993	0.139529
#REF!	#REF!	#REF!	#REF!	#REF!	#REF!	#REF!	#REF!	#REF!	#REF!	REACTOME_RESPONSE_TO_ELEVATED_PLATELET_CYTOSOLIC_CA2_	1.03594	1.09136	1.30658	-1.33506	1.16336	0.754686	0.738007	0.640949	0.191286	0.198559	0.425603	0.975138
#REF!	#REF!	#REF!	#REF!	#REF!	#REF!	#REF!	#REF!	#REF!	#REF!	REACTOME_DSCAM_INTERACTIONS	0.88845	-1.1703	1.05782	-0.958058	-1.24651	0.936205	0.853189	0.640949	0.638234	0.73313	0.442504	0.688745
#REF!	#REF!	#REF!	#REF!	#REF!	#REF!	#REF!	#REF!	#REF!	#REF!	REACTOME_PEROXISOMAL_LIPID_METABOLISM	-0.856329	-1.13951	-1.60255	1.57753	-1.1524	-0.956433	0.867983	0.640949	0.0602885	0.0604272	0.496051	0.672582
#REF!	#REF!	#REF!	#REF!	#REF!	#REF!	#REF!	#REF!	#REF!	#REF!	REACTOME_TRAFFICKING_OF_GLUR2_CONTAINING_AMPA_RECEPTORS	-0.882457	-1.16184	0.667025	-1.20044	-1.07965	1.07819	0.853189	0.640949	0.95487	0.469684	0.598644	0.539168
#REF!	#REF!	#REF!	#REF!	#REF!	#REF!	#REF!	#REF!	#REF!	#REF!	REACTOME_CONVERSION_FROM_APC_C_CDC20_TO_APC_C_CDH1_IN_LATE_ANAPHASE	0.925553	-1.15397	0.653039	-1.18702	1.0476	1.32701	0.838489	0.640949	0.95705	0.498819	0.627341	0.270065
#REF!	#REF!	#REF!	#REF!	#REF!	#REF!	#REF!	#REF!	#REF!	#REF!	LI.M130 enriched in G-protein coupled receptors	-0.678866	-1.17793	1.47848	-1.41694	-1.00448	-1.22309	0.951575	0.640949	0.0704701	0.0890038	0.679388	0.414088
#REF!	#REF!	#REF!	#REF!	#REF!	#REF!	#REF!	#REF!	#REF!	#REF!	REACTOME_PLATELET_AGGREGATION_PLUG_FORMATION	0.868516	-1.1151	1.51533	-1.38913	-0.971831	-1.4531	0.865995	0.640949	0.0580419	0.173375	0.698032	0.0914212
#REF!	#REF!	#REF!	#REF!	#REF!	#REF!	#REF!	#REF!	#REF!	#REF!	REACTOME_CHONDROITIN_SULFATE_DERMATAN_SULFATE_METABOLISM	-0.820444	-1.12561	0.750696	0.795957	-0.945036	-1.22705	0.915992	0.640949	0.953521	0.966773	0.731474	0.29433
#REF!	#REF!	#REF!	#REF!	#REF!	#REF!	#REF!	#REF!	#REF!	#REF!	LI.M232 enriched for TF motif TNCATNTCCYR	0.860607	-1.17162	-0.958282	0.992386	0.883679	1.10555	0.866473	0.640949	0.711103	0.679161	0.765026	0.520222
#REF!	#REF!	#REF!	#REF!	#REF!	#REF!	#REF!	#REF!	#REF!	#REF!	REACTOME_REGULATORY_RNA_PATHWAYS	-1.06637	-1.14824	-0.904776	0.745249	0.890768	1.4422	0.737289	0.640949	0.774593	0.916143	0.76876	0.160673
#REF!	#REF!	#REF!	#REF!	#REF!	#REF!	#REF!	#REF!	#REF!	#REF!	REACTOME_BMAL1_CLOCK_NPAS2_ACTIVATES_CIRCADIAN_EXPRESSION	-1.49121	1.10941	1.03827	-0.716458	0.87784	-1.62762	0.19809	0.640949	0.610979	0.950974	0.782431	0.0245277
#REF!	#REF!	#REF!	#REF!	#REF!	#REF!	#REF!	#REF!	#REF!	#REF!	Abbas_2005_NK_cells	-0.589217	1.17417	-1.00561	0.690538	-0.828017	-1.03764	0.968845	0.640949	0.713105	0.916143	0.828477	0.622797
#REF!	#REF!	#REF!	#REF!	#REF!	#REF!	#REF!	#REF!	#REF!	#REF!	REACTOME_PLATELET_ADHESION_TO_EXPOSED_COLLAGEN	1.13172	-1.17656	1.50413	-1.53415	0.758474	-0.962471	0.705961	0.640949	0.0599274	0.028606	0.870773	0.668199
#REF!	#REF!	#REF!	#REF!	#REF!	#REF!	#REF!	#REF!	#REF!	#REF!	REACTOME_COMMON_PATHWAY	1.42393	1.15586	-1.17086	-1.03046	0.699291	-1.09402	0.254431	0.640949	0.505399	0.674927	0.915363	0.526942
#REF!	#REF!	#REF!	#REF!	#REF!	#REF!	#REF!	#REF!	#REF!	#REF!	REACTOME_INTEGRIN_ALPHAIIB_BETA3_SIGNALING	0.871904	-1.12315	1.49967	-1.41451	0.722286	-1.59841	0.856852	0.640949	0.0940678	0.152925	0.93089	0.0544148
#REF!	#REF!	#REF!	#REF!	#REF!	#REF!	#REF!	#REF!	#REF!	#REF!	REACTOME_MRNA_3_END_PROCESSING	-1.42082	-1.14102	0.692092	0.452195	-0.720655	1.64452	0.295342	0.640949	0.965715	1	0.948654	0.0224639
#REF!	#REF!	#REF!	#REF!	#REF!	#REF!	#REF!	#REF!	#REF!	#REF!	REACTOME_SIGNALING_BY_NOTCH2	1.11003	-1.16945	-1.13585	-0.492257	-0.848004	-1.01945	0.728293	0.64282	0.518949	1	0.81197	0.610306
#REF!	#REF!	#REF!	#REF!	#REF!	#REF!	#REF!	#REF!	#REF!	#REF!	REACTOME_DIABETES_PATHWAYS	-0.859861	-1.06412	0.957311	-0.771798	1.67325	-0.950028	0.927812	0.646796	0.7215	0.948335	0.00615858	0.711466
#REF!	#REF!	#REF!	#REF!	#REF!	#REF!	#REF!	#REF!	#REF!	#REF!	REACTOME_SYNTHESIS_SECRETION_AND_INACTIVATION_OF_GLP1	1.40175	1.12893	0.737968	-1.21902	1.44398	-1.1078	0.349847	0.646796	0.914315	0.451438	0.220034	0.500472
#REF!	#REF!	#REF!	#REF!	#REF!	#REF!	#REF!	#REF!	#REF!	#REF!	Bindea_NK_cells	-1.07498	1.13596	0.893349	-1.27253	-1.31605	0.636011	0.734963	0.646796	0.797449	0.344106	0.319866	0.9826
#REF!	#REF!	#REF!	#REF!	#REF!	#REF!	#REF!	#REF!	#REF!	#REF!	Bindea_T_cells_effector_memory	-1.08503	-1.16467	1.32377	-1.3451	-1.10934	-1.15424	0.737167	0.646796	0.259105	0.264555	0.567624	0.472528
#REF!	#REF!	#REF!	#REF!	#REF!	#REF!	#REF!	#REF!	#REF!	#REF!	REACTOME_NEF_MEDIATES_DOWN_MODULATION_OF_CELL_SURFACE_RECEPTORS_BY_RECRUITING_THEM_TO_CLATHRIN_ADAPTERS	-0.964929	-1.13335	1.29783	-1.39461	0.96813	-1.12077	0.820543	0.646796	0.325859	0.173375	0.694265	0.456828
#REF!	#REF!	#REF!	#REF!	#REF!	#REF!	#REF!	#REF!	#REF!	#REF!	REACTOME_NOTCH1_INTRACELLULAR_DOMAIN_REGULATES_TRANSCRIPTION	-1.1639	-1.11373	0.981328	-0.751868	-1.38639	-1.05984	0.582118	0.647776	0.675116	0.935844	0.21619	0.496879
#REF!	#REF!	#REF!	#REF!	#REF!	#REF!	#REF!	#REF!	#REF!	#REF!	REACTOME_ANTIGEN_ACTIVATES_B_CELL_RECEPTOR_LEADING_TO_GENERATION_OF_SECOND_MESSENGERS	-1.32377	-1.11652	1.42123	-1.5755	-0.857875	-1.64765	0.379073	0.647776	0.147034	0.0237862	0.814911	0.0209508
#REF!	#REF!	#REF!	#REF!	#REF!	#REF!	#REF!	#REF!	#REF!	#REF!	REACTOME_GAMMA_CARBOXYLATION_TRANSPORT_AND_AMINO_TERMINAL_CLEAVAGE_OF_PROTEINS	1.07907	1.15634	0.624409	-0.913491	0.523109	-0.981272	0.74017	0.647776	0.971048	0.782716	0.977885	0.666117
#REF!	#REF!	#REF!	#REF!	#REF!	#REF!	#REF!	#REF!	#REF!	#REF!	REACTOME_ERKS_ARE_INACTIVATED	-0.97817	-1.15452	1.19883	-1.01806	0.820614	-0.707575	0.813949	0.649193	0.430007	0.681772	0.829408	0.908188
#REF!	#REF!	#REF!	#REF!	#REF!	#REF!	#REF!	#REF!	#REF!	#REF!	LI.M204.1 chaperonin mediated protein folding (II)	1.36234	1.14504	-0.452991	1.24484	1.25621	1.50956	0.327729	0.656917	0.991216	0.440543	0.416653	0.06643
#REF!	#REF!	#REF!	#REF!	#REF!	#REF!	#REF!	#REF!	#REF!	#REF!	LI.M224 transmembrane and ion transporters (II)	1.03807	1.13702	-0.699975	1.02785	-1.18355	1.05425	0.788133	0.656917	0.927754	0.650824	0.497556	0.550351
#REF!	#REF!	#REF!	#REF!	#REF!	#REF!	#REF!	#REF!	#REF!	#REF!	REACTOME_COPI_MEDIATED_TRANSPORT	-1.01573	-1.14471	-1.26231	1.17366	1.52476	-1.03173	0.788133	0.660468	0.398497	0.515051	0.181252	0.601498
#REF!	#REF!	#REF!	#REF!	#REF!	#REF!	#REF!	#REF!	#REF!	#REF!	REACTOME_LOSS_OF_NLP_FROM_MITOTIC_CENTROSOMES	-0.811109	-1.09252	1.53439	-1.34585	1.47437	1.77314	0.928994	0.662086	0.0421887	0.201114	0.139209	0.000808072
#REF!	#REF!	#REF!	#REF!	#REF!	#REF!	#REF!	#REF!	#REF!	#REF!	ImSig_Neutrophils	1.42226	-1.09878	1.71164	-1.62655	-1.23036	1.14406	0.248781	0.662086	0.00980358	0.0123338	0.359784	0.412484
#REF!	#REF!	#REF!	#REF!	#REF!	#REF!	#REF!	#REF!	#REF!	#REF!	REACTOME_KINESINS	-0.72006	1.11866	1.32668	-1.23558	1.04877	1.5198	0.943047	0.662086	0.272523	0.38739	0.603411	0.0780686
#REF!	#REF!	#REF!	#REF!	#REF!	#REF!	#REF!	#REF!	#REF!	#REF!	REACTOME_NUCLEOTIDE_BINDING_DOMAIN_LEUCINE_RICH_REPEAT_CONTAINING_RECEPTOR_NLR_SIGNALING_PATHWAYS	1.15278	-1.09007	1.56431	-1.62171	0.995486	-1.41883	0.618347	0.662086	0.0457002	0.0102975	0.673007	0.110229
#REF!	#REF!	#REF!	#REF!	#REF!	#REF!	#REF!	#REF!	#REF!	#REF!	REACTOME_SIGNALING_BY_SCF_KIT	-1.05402	-1.06261	1.51745	-1.51896	0.963474	-1.20848	0.701445	0.662086	0.0428783	0.028606	0.714336	0.250918
#REF!	#REF!	#REF!	#REF!	#REF!	#REF!	#REF!	#REF!	#REF!	#REF!	REACTOME_IMMUNOREGULATORY_INTERACTIONS_BETWEEN_A_LYMPHOID_AND_A_NON_LYMPHOID_CELL	0.897182	-1.08549	1.87981	-1.80659	0.929867	-1.58577	0.852623	0.662086	9.58912e-05	2.17684e-05	0.739801	0.0297183
#REF!	#REF!	#REF!	#REF!	#REF!	#REF!	#REF!	#REF!	#REF!	#REF!	REACTOME_CITRIC_ACID_CYCLE_TCA_CYCLE	0.780761	-1.11391	-1.92059	1.86832	0.833697	1.57069	0.899157	0.662086	3.9417e-05	0.000242988	0.815538	0.0484889
#REF!	#REF!	#REF!	#REF!	#REF!	#REF!	#REF!	#REF!	#REF!	#REF!	HALLMARK_KRAS_SIGNALING_UP	0.9027	1.0516	1.89875	-1.76987	1.39183	-1.55369	0.875668	0.665201	4.61004e-07	1.48338e-07	0.0802697	0.0010585
#REF!	#REF!	#REF!	#REF!	#REF!	#REF!	#REF!	#REF!	#REF!	#REF!	LI.M67 activated dendritic cells	1.0307	-1.13772	1.44213	-1.45608	1.57216	-1.30749	0.789312	0.67459	0.13908	0.0848477	0.145467	0.310619
#REF!	#REF!	#REF!	#REF!	#REF!	#REF!	#REF!	#REF!	#REF!	#REF!	LI.M9 B cell development	1.25664	-1.14275	1.46722	-1.45812	-1.37763	1.05039	0.521988	0.677518	0.0793479	0.0550453	0.2887	0.566124
#REF!	#REF!	#REF!	#REF!	#REF!	#REF!	#REF!	#REF!	#REF!	#REF!	REACTOME_TRIGLYCERIDE_BIOSYNTHESIS	0.899655	-1.09252	-1.03259	0.821241	-1.1309	1.33174	0.852623	0.678128	0.589601	0.89542	0.515202	0.187675
#REF!	#REF!	#REF!	#REF!	#REF!	#REF!	#REF!	#REF!	#REF!	#REF!	REACTOME_PI_METABOLISM	-1.36786	-1.09196	-0.883689	-1.10055	-0.721424	-1.09557	0.348082	0.678472	0.807346	0.550697	0.959028	0.458023
#REF!	#REF!	#REF!	#REF!	#REF!	#REF!	#REF!	#REF!	#REF!	#REF!	REACTOME_INTEGRIN_CELL_SURFACE_INTERACTIONS	1.14838	-1.06103	1.56052	-1.67089	-1.0679	-1.45283	0.593738	0.685111	0.0229779	0.00232769	0.557065	0.0415878
#REF!	#REF!	#REF!	#REF!	#REF!	#REF!	#REF!	#REF!	#REF!	#REF!	HALLMARK_XENOBIOTIC_METABOLISM	1.38015	-1.04674	-1.28844	1.24642	1.19048	1.16802	0.0941768	0.685764	0.0764886	0.090692	0.304024	0.243876
#REF!	#REF!	#REF!	#REF!	#REF!	#REF!	#REF!	#REF!	#REF!	#REF!	REACTOME_PHOSPHORYLATION_OF_THE_APC_C	0.935986	-1.11738	1.06793	-1.39986	1.21765	1.46083	0.836146	0.685764	0.598185	0.147489	0.434518	0.173623
#REF!	#REF!	#REF!	#REF!	#REF!	#REF!	#REF!	#REF!	#REF!	#REF!	LI.M41.4 ATF targets network	1.20416	1.12481	0.698602	-1.27404	-1.08055	1.17072	0.641583	0.685764	0.927754	0.356516	0.613532	0.445972
#REF!	#REF!	#REF!	#REF!	#REF!	#REF!	#REF!	#REF!	#REF!	#REF!	REACTOME_OXYGEN_DEPENDENT_PROLINE_HYDROXYLATION_OF_HYPOXIA_INDUCIBLE_FACTOR_ALPHA	0.908642	1.11051	-0.884226	0.802044	-0.723978	-1.28047	0.845391	0.685764	0.790622	0.862414	0.902543	0.325058
#REF!	#REF!	#REF!	#REF!	#REF!	#REF!	#REF!	#REF!	#REF!	#REF!	LI.M4.14 Rho GTPase cycle	1.14688	1.12313	1.44319	-1.33425	1.53397	1.61312	0.687629	0.688485	0.118052	0.277637	0.135885	0.0152399
#REF!	#REF!	#REF!	#REF!	#REF!	#REF!	#REF!	#REF!	#REF!	#REF!	REACTOME_TRAF3_DEPENDENT_IRF_ACTIVATION_PATHWAY	-0.872083	-1.12151	1.45363	-1.42488	0.672869	-1.48586	0.850176	0.692444	0.138934	0.141386	0.93529	0.0957013
#REF!	#REF!	#REF!	#REF!	#REF!	#REF!	#REF!	#REF!	#REF!	#REF!	LI.M4.8 cell division - E2F transcription network	-1.32726	-1.07507	1.48327	-1.40757	1.90239	1.92814	0.412948	0.694021	0.129008	0.15357	0.0030546	3.59924e-05
#REF!	#REF!	#REF!	#REF!	#REF!	#REF!	#REF!	#REF!	#REF!	#REF!	REACTOME_TRANSMISSION_ACROSS_CHEMICAL_SYNAPSES	0.931569	-1.0393	-0.891707	-0.836132	-1.53535	-0.864167	0.853532	0.694021	0.902097	0.904224	0.0101547	0.938715
#REF!	#REF!	#REF!	#REF!	#REF!	#REF!	#REF!	#REF!	#REF!	#REF!	REACTOME_METABOLISM_OF_PORPHYRINS	1.47328	1.09601	-0.798473	1.50712	1.73845	1.70932	0.122373	0.694021	0.884076	0.0916888	0.0306179	0.00767084
#REF!	#REF!	#REF!	#REF!	#REF!	#REF!	#REF!	#REF!	#REF!	#REF!	REACTOME_REGULATION_OF_INSULIN_LIKE_GROWTH_FACTOR_IGF_ACTIVITY_BY_INSULIN_LIKE_GROWTH_FACTOR_BINDING_PROTEINS_IGFBPS	0.690765	1.0944	0.968301	-1.16932	-1.64634	1.31192	0.951575	0.694021	0.7215	0.51995	0.0663507	0.303773
#REF!	#REF!	#REF!	#REF!	#REF!	#REF!	#REF!	#REF!	#REF!	#REF!	REACTOME_OPSINS	-1.471	1.13385	0.912694	-0.734038	-1.53832	-0.955282	0.11996	0.694021	0.770584	0.903416	0.1306	0.681014
#REF!	#REF!	#REF!	#REF!	#REF!	#REF!	#REF!	#REF!	#REF!	#REF!	HALLMARK_MITOTIC_SPINDLE	-1.2483	-1.04145	1.32646	-1.40482	1.27451	1.56896	0.172902	0.694021	0.10918	0.0312149	0.217702	0.00133252
#REF!	#REF!	#REF!	#REF!	#REF!	#REF!	#REF!	#REF!	#REF!	#REF!	LI.M82 signal transduction, plasma membrane	1.4147	-1.11313	1.05505	-1.37195	-1.45231	-0.952646	0.279421	0.694021	0.60457	0.196962	0.223954	0.672396
#REF!	#REF!	#REF!	#REF!	#REF!	#REF!	#REF!	#REF!	#REF!	#REF!	REACTOME_TRAFFICKING_AND_PROCESSING_OF_ENDOSOMAL_TLR	1.47034	-1.11339	1.63475	-1.57748	1.51257	-1.61852	0.152341	0.694021	0.0113413	0.00548206	0.224057	0.0246057
#REF!	#REF!	#REF!	#REF!	#REF!	#REF!	#REF!	#REF!	#REF!	#REF!	REACTOME_ADVANCED_GLYCOSYLATION_ENDPRODUCT_RECEPTOR_SIGNALING	1.13134	-1.12256	1.32321	-1.26999	1.44231	0.830641	0.718127	0.694021	0.246093	0.373126	0.244245	0.797142
#REF!	#REF!	#REF!	#REF!	#REF!	#REF!	#REF!	#REF!	#REF!	#REF!	REACTOME_APC_C_CDC20_MEDIATED_DEGRADATION_OF_CYCLIN_B	1.19525	-1.09977	1.02363	-1.4664	1.33833	1.47767	0.618323	0.694021	0.633394	0.0777445	0.296074	0.139908
#REF!	#REF!	#REF!	#REF!	#REF!	#REF!	#REF!	#REF!	#REF!	#REF!	LI.M61.0 enriched in NK cells (II)	-1.10477	-1.1187	1.25512	-1.4323	-1.30846	-1.45282	0.718579	0.694021	0.357843	0.0766642	0.375191	0.109413
#REF!	#REF!	#REF!	#REF!	#REF!	#REF!	#REF!	#REF!	#REF!	#REF!	REACTOME_SPHINGOLIPID_DE_NOVO_BIOSYNTHESIS	0.939766	-1.08512	0.662826	-1.01981	1.23158	-1.14622	0.831855	0.694021	0.978467	0.656271	0.380901	0.427602
#REF!	#REF!	#REF!	#REF!	#REF!	#REF!	#REF!	#REF!	#REF!	#REF!	REACTOME_SEMA4D_INDUCED_CELL_MIGRATION_AND_GROWTH_CONE_COLLAPSE	0.793503	-1.08593	1.55222	-1.54399	-1.11144	-0.858025	0.89425	0.694021	0.0558674	0.0389	0.519847	0.800834
#REF!	#REF!	#REF!	#REF!	#REF!	#REF!	#REF!	#REF!	#REF!	#REF!	REACTOME_A_TETRASACCHARIDE_LINKER_SEQUENCE_IS_REQUIRED_FOR_GAG_SYNTHESIS	0.731885	-1.08837	0.917266	-0.73068	-1.10909	-0.841834	0.9329	0.694021	0.733965	0.933032	0.547248	0.821392
#REF!	#REF!	#REF!	#REF!	#REF!	#REF!	#REF!	#REF!	#REF!	#REF!	LI.M123 enriched in B cell differentiation	-1.02534	-1.1194	1.1569	-0.970111	0.947879	-1.26999	0.788133	0.694021	0.511261	0.721612	0.720551	0.367036
#REF!	#REF!	#REF!	#REF!	#REF!	#REF!	#REF!	#REF!	#REF!	#REF!	REACTOME_SIGNALING_BY_PDGF	-1.17413	-1.04261	1.17016	-1.43557	-0.952887	-1.1993	0.464593	0.694021	0.331436	0.0532256	0.735067	0.22837
#REF!	#REF!	#REF!	#REF!	#REF!	#REF!	#REF!	#REF!	#REF!	#REF!	REACTOME_GAP_JUNCTION_DEGRADATION	0.761781	1.11606	-1.1187	1.08927	-0.675616	1.3732	0.900307	0.694021	0.541701	0.580299	0.929111	0.244146
#REF!	#REF!	#REF!	#REF!	#REF!	#REF!	#REF!	#REF!	#REF!	#REF!	REACTOME_CELL_CELL_COMMUNICATION	-0.881878	-1.02601	1.53376	-1.45851	-1.44443	-1.25923	0.875864	0.695559	0.0329825	0.0445209	0.0745726	0.164071
#REF!	#REF!	#REF!	#REF!	#REF!	#REF!	#REF!	#REF!	#REF!	#REF!	REACTOME_MEIOTIC_RECOMBINATION	0.81592	1.05978	0.793512	-0.688957	1.65054	1.87662	0.899157	0.697337	0.909926	0.975202	0.0601399	0.000175851
#REF!	#REF!	#REF!	#REF!	#REF!	#REF!	#REF!	#REF!	#REF!	#REF!	Angelova_Effectormemory_CD8	1.32811	-1.07548	1.78379	-1.71817	1.56336	-1.85194	0.404245	0.697337	0.0013306	0.000838498	0.132527	0.000925942
#REF!	#REF!	#REF!	#REF!	#REF!	#REF!	#REF!	#REF!	#REF!	#REF!	REACTOME_ACTIVATION_OF_ATR_IN_RESPONSE_TO_REPLICATION_STRESS	-0.903224	-1.07384	1.25887	-1.3451	2.07793	2.10342	0.849384	0.700384	0.322431	0.229609	3.6034e-05	3.44663e-07
#REF!	#REF!	#REF!	#REF!	#REF!	#REF!	#REF!	#REF!	#REF!	#REF!	Abbas_2005_Dendritic_Cells	-0.810565	-1.0744	1.30627	-1.39262	0.762603	-1.5409	0.900307	0.700384	0.283056	0.169977	0.891058	0.0650853
#REF!	#REF!	#REF!	#REF!	#REF!	#REF!	#REF!	#REF!	#REF!	#REF!	REACTOME_INSULIN_SYNTHESIS_AND_PROCESSING	-1.12057	-1.06427	-0.933132	0.820694	-0.822199	-1.01491	0.688793	0.70081	0.735943	0.850774	0.836703	0.601498
#REF!	#REF!	#REF!	#REF!	#REF!	#REF!	#REF!	#REF!	#REF!	#REF!	REACTOME_SIGNALING_BY_CONSTITUTIVELY_ACTIVE_EGFR	-0.898292	1.07473	-1.13893	0.962923	-0.648067	1.0375	0.85147	0.70081	0.501244	0.696323	0.957304	0.55774
#REF!	#REF!	#REF!	#REF!	#REF!	#REF!	#REF!	#REF!	#REF!	#REF!	DC.M5.7 Inflammation	0.984359	-1.02846	1.22155	-1.28939	0.758225	-1.53346	0.788133	0.70081	0.281768	0.183365	0.964062	0.00806644
#REF!	#REF!	#REF!	#REF!	#REF!	#REF!	#REF!	#REF!	#REF!	#REF!	REACTOME_ACETYLCHOLINE_NEUROTRANSMITTER_RELEASE_CYCLE	-1.35194	-1.10867	1.00295	-0.467771	-0.753393	-1.35416	0.401378	0.701716	0.693116	1	0.870773	0.246967
#REF!	#REF!	#REF!	#REF!	#REF!	#REF!	#REF!	#REF!	#REF!	#REF!	REACTOME_RESPIRATORY_ELECTRON_TRANSPORT_ATP_SYNTHESIS_BY_CHEMIOSMOTIC_COUPLING_AND_HEAT_PRODUCTION_BY_UNCOUPLING_PROTEINS_	2.03316	1.04459	-2.04452	2.19153	1.92894	1.93342	1.15017e-06	0.702889	2.16016e-06	1.1989e-06	0.000997989	4.38943e-05
#REF!	#REF!	#REF!	#REF!	#REF!	#REF!	#REF!	#REF!	#REF!	#REF!	Watkins_Neutrophils	1.30535	-1.0177	1.7192	-1.57493	1.01515	-1.14569	0.041629	0.702889	3.30702e-08	2.93176e-07	0.62829	0.154039
#REF!	#REF!	#REF!	#REF!	#REF!	#REF!	#REF!	#REF!	#REF!	#REF!	REACTOME_SIGNALING_BY_NOTCH4	1.05693	-1.10471	-1.12791	-0.505747	-0.8135	-0.932093	0.776409	0.702889	0.539452	1	0.829408	0.687247
#REF!	#REF!	#REF!	#REF!	#REF!	#REF!	#REF!	#REF!	#REF!	#REF!	REACTOME_MITOTIC_G1_G1_S_PHASES	1.62353	1.04236	1.54469	-0.937323	2.26275	2.26598	0.0103351	0.704846	0.0260176	0.778507	8.10714e-09	3.91379e-09
#REF!	#REF!	#REF!	#REF!	#REF!	#REF!	#REF!	#REF!	#REF!	#REF!	REACTOME_PECAM1_INTERACTIONS	-1.17196	-1.10371	1.35984	-1.27696	-0.669315	-1.47782	0.651081	0.704846	0.199616	0.363004	0.93529	0.0992832
#REF!	#REF!	#REF!	#REF!	#REF!	#REF!	#REF!	#REF!	#REF!	#REF!	LI.M23 RA, WNT, CSF receptors network (monocyte)	1.28558	-1.10034	1.3819	-1.27381	1.3006	-1.47492	0.470637	0.707451	0.173685	0.363004	0.362829	0.126277
#REF!	#REF!	#REF!	#REF!	#REF!	#REF!	#REF!	#REF!	#REF!	#REF!	LI.M4.2 PLK1 signaling events	1.33815	1.06178	1.76335	-1.69826	2.13872	2.13308	0.388061	0.709375	0.00299899	0.000990314	1.97307e-06	7.24118e-08
#REF!	#REF!	#REF!	#REF!	#REF!	#REF!	#REF!	#REF!	#REF!	#REF!	REACTOME_RECRUITMENT_OF_NUMA_TO_MITOTIC_CENTROSOMES	-1.30263	-1.09868	1.20641	-1.24709	1.44098	1.38822	0.464593	0.709375	0.432824	0.389663	0.244245	0.205921
#REF!	#REF!	#REF!	#REF!	#REF!	#REF!	#REF!	#REF!	#REF!	#REF!	REACTOME_UNFOLDED_PROTEIN_RESPONSE	-1.03002	-1.03931	0.869365	0.995622	2.00095	-0.961098	0.737167	0.714499	0.851342	0.645677	0.000112075	0.675326
#REF!	#REF!	#REF!	#REF!	#REF!	#REF!	#REF!	#REF!	#REF!	#REF!	Bindea_Dendritic_cells	1.18453	-1.12263	0.641977	-0.971683	-1.42527	-0.518122	0.676901	0.714499	0.938189	0.732996	0.223354	0.985347
#REF!	#REF!	#REF!	#REF!	#REF!	#REF!	#REF!	#REF!	#REF!	#REF!	LI.M11.1 blood coagulation	1.33509	-1.0562	1.56036	-1.4764	1.16029	-0.696457	0.425022	0.71679	0.0662573	0.0795083	0.494738	0.948508
#REF!	#REF!	#REF!	#REF!	#REF!	#REF!	#REF!	#REF!	#REF!	#REF!	REACTOME_NFKB_ACTIVATION_THROUGH_FADD_RIP1_PATHWAY_MEDIATED_BY_CASPASE_8_AND10	-0.502754	-1.09425	0.887943	-1.29641	0.765989	-1.42337	0.997831	0.71679	0.800175	0.339698	0.870773	0.148194
#REF!	#REF!	#REF!	#REF!	#REF!	#REF!	#REF!	#REF!	#REF!	#REF!	ImSig_NK_cells	0.75181	-1.11062	1.2524	-1.3976	-1.15595	-1.33917	0.905826	0.720022	0.429299	0.171393	0.539436	0.219643
#REF!	#REF!	#REF!	#REF!	#REF!	#REF!	#REF!	#REF!	#REF!	#REF!	REACTOME_PLATELET_HOMEOSTASIS	-0.848012	-1.03718	-0.900038	-0.899007	-0.958728	-0.995913	0.89624	0.720022	0.795444	0.799696	0.713156	0.623329
#REF!	#REF!	#REF!	#REF!	#REF!	#REF!	#REF!	#REF!	#REF!	#REF!	LI.M187 metabolism in mitochondria, peroxisome	-0.795796	1.09132	-1.44023	1.51039	0.638791	1.32337	0.886857	0.720022	0.150692	0.089148	0.948654	0.288214
#REF!	#REF!	#REF!	#REF!	#REF!	#REF!	#REF!	#REF!	#REF!	#REF!	Newman_Monocytes	1.3193	-1.08692	1.45467	-1.46991	-1.48807	1.3071	0.412948	0.727994	0.0866948	0.0469718	0.146201	0.310619
#REF!	#REF!	#REF!	#REF!	#REF!	#REF!	#REF!	#REF!	#REF!	#REF!	REACTOME_PROTEIN_FOLDING	1.21851	1.04226	1.40821	-1.24839	1.3709	1.38256	0.516766	0.727994	0.124138	0.344106	0.229481	0.126884
#REF!	#REF!	#REF!	#REF!	#REF!	#REF!	#REF!	#REF!	#REF!	#REF!	REACTOME_O_LINKED_GLYCOSYLATION_OF_MUCINS	-0.911071	-1.04047	-0.917247	-0.988388	1.24716	-1.64073	0.845391	0.732068	0.757901	0.678828	0.36981	0.0149881
#REF!	#REF!	#REF!	#REF!	#REF!	#REF!	#REF!	#REF!	#REF!	#REF!	LI.M74 transcriptional targets of glucocorticoid receptor	-1.23448	-1.08152	1.41595	-1.43431	-1.15932	-1.55172	0.601725	0.732068	0.177221	0.108957	0.524127	0.0587852
#REF!	#REF!	#REF!	#REF!	#REF!	#REF!	#REF!	#REF!	#REF!	#REF!	REACTOME_SYNTHESIS_OF_BILE_ACIDS_AND_BILE_SALTS	1.13997	-1.05935	-1.18645	1.11985	-1.30257	-0.473263	0.678339	0.734324	0.439624	0.556477	0.319866	0.999754
#REF!	#REF!	#REF!	#REF!	#REF!	#REF!	#REF!	#REF!	#REF!	#REF!	REACTOME_AUTODEGRADATION_OF_CDH1_BY_CDH1_APC_C	1.80786	-1.04579	1.3361	1.13795	1.84509	1.75065	0.00246043	0.735648	0.197148	0.411612	0.0030546	0.00123166
#REF!	#REF!	#REF!	#REF!	#REF!	#REF!	#REF!	#REF!	#REF!	#REF!	REACTOME_CLASS_I_MHC_MEDIATED_ANTIGEN_PROCESSING_PRESENTATION	1.54165	-1.02052	1.46058	-1.32694	1.55557	1.42593	0.00463954	0.735648	0.0229779	0.0970826	0.00943107	0.00746254
#REF!	#REF!	#REF!	#REF!	#REF!	#REF!	#REF!	#REF!	#REF!	#REF!	LI.M181 nucleotide metabolism	-1.48553	-1.07894	0.654542	0.769559	1.45819	1.59636	0.110961	0.735648	0.95705	0.889617	0.238623	0.0432941
#REF!	#REF!	#REF!	#REF!	#REF!	#REF!	#REF!	#REF!	#REF!	#REF!	REACTOME_MITOTIC_G2_G2_M_PHASES	-0.935018	-1.02092	1.54873	-1.42177	1.59413	1.96396	0.837236	0.736552	0.0273978	0.119907	0.0352851	1.15666e-05
#REF!	#REF!	#REF!	#REF!	#REF!	#REF!	#REF!	#REF!	#REF!	#REF!	LI.M25 TLR8-BAFF network	1.28601	-1.07426	1.24174	-1.34919	1.30575	-0.889825	0.455372	0.742696	0.376915	0.254366	0.357566	0.736783
#REF!	#REF!	#REF!	#REF!	#REF!	#REF!	#REF!	#REF!	#REF!	#REF!	REACTOME_GABA_SYNTHESIS_RELEASE_REUPTAKE_AND_DEGRADATION	-1.31242	1.0621	-1.21332	1.28369	-1.01136	-1.03872	0.439979	0.742696	0.406784	0.350018	0.672108	0.572251
#REF!	#REF!	#REF!	#REF!	#REF!	#REF!	#REF!	#REF!	#REF!	#REF!	REACTOME_SLC_MEDIATED_TRANSMEMBRANE_TRANSPORT	-0.970135	-1.01848	-1.45466	1.23152	0.91656	1.22444	0.831855	0.742696	0.010336	0.0955512	0.81955	0.144861
#REF!	#REF!	#REF!	#REF!	#REF!	#REF!	#REF!	#REF!	#REF!	#REF!	REACTOME_ACTIVATED_AMPK_STIMULATES_FATTY_ACID_OXIDATION_IN_MUSCLE	1.07915	-1.04785	-1.17737	1.46488	-0.806905	1.2854	0.736012	0.744158	0.452633	0.122598	0.84917	0.308462
#REF!	#REF!	#REF!	#REF!	#REF!	#REF!	#REF!	#REF!	#REF!	#REF!	HALLMARK_KRAS_SIGNALING_DN	1.02871	-1.01342	-1.2029	1.08622	-1.37062	-1.1253	0.737167	0.752345	0.202264	0.385117	0.0924703	0.301221
#REF!	#REF!	#REF!	#REF!	#REF!	#REF!	#REF!	#REF!	#REF!	#REF!	LI.M7.3 T cell activation (II)	-1.65608	1.03523	1.81186	-1.74482	0.931458	-1.94009	0.0381703	0.752345	0.000231706	0.000378747	0.733302	0.000130514
#REF!	#REF!	#REF!	#REF!	#REF!	#REF!	#REF!	#REF!	#REF!	#REF!	LI.M142 transmembrane and ion transporters (I)	1.12927	1.07218	-1.43433	1.10638	-0.896315	1.11561	0.717993	0.752345	0.175374	0.571319	0.765026	0.500472
#REF!	#REF!	#REF!	#REF!	#REF!	#REF!	#REF!	#REF!	#REF!	#REF!	REACTOME_CELL_CYCLE	1.2461	-1.0091	1.62348	-1.21418	2.26144	2.49091	0.169144	0.753885	8.82688e-05	0.17099	8.10714e-09	3.91379e-09
#REF!	#REF!	#REF!	#REF!	#REF!	#REF!	#REF!	#REF!	#REF!	#REF!	REACTOME_ACTIVATION_OF_GENES_BY_ATF4	-0.89805	-1.03291	1.21458	1.05534	1.6645	1.14657	0.849285	0.753885	0.404265	0.589347	0.0571465	0.443222
#REF!	#REF!	#REF!	#REF!	#REF!	#REF!	#REF!	#REF!	#REF!	#REF!	LI.M109 receptors, cell migration	-1.41464	-1.0507	1.51647	-1.44868	-1.48451	-1.55155	0.346099	0.753885	0.0804367	0.089148	0.190334	0.0379171
#REF!	#REF!	#REF!	#REF!	#REF!	#REF!	#REF!	#REF!	#REF!	#REF!	HALLMARK_APOPTOSIS	1.22101	1.01158	1.84163	-1.5622	1.13324	0.94214	0.380053	0.753885	1.92201e-05	0.00232769	0.418347	0.716582
#REF!	#REF!	#REF!	#REF!	#REF!	#REF!	#REF!	#REF!	#REF!	#REF!	REACTOME_STEROID_HORMONES	1.12369	-1.03771	0.800158	-1.13342	-0.863188	-1.09898	0.692013	0.753885	0.879141	0.52027	0.814911	0.481809
#REF!	#REF!	#REF!	#REF!	#REF!	#REF!	#REF!	#REF!	#REF!	#REF!	REACTOME_NUCLEOTIDE_LIKE_PURINERGIC_RECEPTORS	1.2783	-1.04884	1.33252	-1.45809	-0.767027	-1.15799	0.471003	0.753885	0.295084	0.0844802	0.883245	0.460095
#REF!	#REF!	#REF!	#REF!	#REF!	#REF!	#REF!	#REF!	#REF!	#REF!	REACTOME_PLATELET_CALCIUM_HOMEOSTASIS	-1.42622	-1.0543	-1.13484	0.730379	-0.721197	-1.06471	0.327729	0.753885	0.501244	0.930111	0.918316	0.537982
#REF!	#REF!	#REF!	#REF!	#REF!	#REF!	#REF!	#REF!	#REF!	#REF!	REACTOME_RESOLUTION_OF_AP_SITES_VIA_THE_SINGLE_NUCLEOTIDE_REPLACEMENT_PATHWAY	1.02318	-1.05367	0.986665	-1.04352	0.562959	-0.697573	0.789312	0.753885	0.710743	0.656876	0.977063	0.924769
#REF!	#REF!	#REF!	#REF!	#REF!	#REF!	#REF!	#REF!	#REF!	#REF!	REACTOME_GAP_JUNCTION_TRAFFICKING	0.992744	1.05196	-0.701661	0.955236	-0.83695	0.850801	0.788133	0.756388	0.960711	0.690734	0.830933	0.784074
#REF!	#REF!	#REF!	#REF!	#REF!	#REF!	#REF!	#REF!	#REF!	#REF!	LI.S1 NK cell surface signature	1.0031	-1.0373	0.921897	-1.42147	-1.30733	-1.27187	0.776409	0.757588	0.748322	0.15102	0.288613	0.266264
#REF!	#REF!	#REF!	#REF!	#REF!	#REF!	#REF!	#REF!	#REF!	#REF!	REACTOME_PLATELET_ACTIVATION_SIGNALING_AND_AGGREGATION	0.891206	-1.01023	1.61608	-1.65466	0.893429	-1.19701	0.89425	0.757717	0.0027474	7.94048e-05	0.84836	0.200227
#REF!	#REF!	#REF!	#REF!	#REF!	#REF!	#REF!	#REF!	#REF!	#REF!	REACTOME_BASIGIN_INTERACTIONS	0.95794	-1.03678	1.02439	-1.25986	-1.3397	1.13834	0.816888	0.757742	0.624466	0.365316	0.312516	0.453206
#REF!	#REF!	#REF!	#REF!	#REF!	#REF!	#REF!	#REF!	#REF!	#REF!	LI.M57 immuregulation - monocytes, T and B cells	-0.80903	1.06354	1.35834	-1.32222	1.33057	-1.54852	0.875668	0.757742	0.208423	0.30378	0.335625	0.0600484
#REF!	#REF!	#REF!	#REF!	#REF!	#REF!	#REF!	#REF!	#REF!	#REF!	REACTOME_THROMBIN_SIGNALLING_THROUGH_PROTEINASE_ACTIVATED_RECEPTORS_PARS	0.939482	1.02979	1.38409	-1.28883	0.783706	0.873416	0.831855	0.757742	0.182015	0.317927	0.870773	0.783764
#REF!	#REF!	#REF!	#REF!	#REF!	#REF!	#REF!	#REF!	#REF!	#REF!	REACTOME_DNA_REPLICATION	1.659	-1.00327	1.70063	-1.21231	2.36074	2.43636	0.00132293	0.76562	0.000386416	0.290144	8.10714e-09	3.91379e-09
#REF!	#REF!	#REF!	#REF!	#REF!	#REF!	#REF!	#REF!	#REF!	#REF!	REACTOME_G0_AND_EARLY_G1	-0.825831	1.04376	1.12427	-1.04039	1.77062	1.9052	0.875668	0.76562	0.519332	0.633238	0.0161257	0.000102241
#REF!	#REF!	#REF!	#REF!	#REF!	#REF!	#REF!	#REF!	#REF!	#REF!	Bindea_Neutrophils	1.32877	-1.01706	1.07857	-1.2506	1.56167	-1.14703	0.439979	0.76562	0.55509	0.368734	0.124452	0.445516
#REF!	#REF!	#REF!	#REF!	#REF!	#REF!	#REF!	#REF!	#REF!	#REF!	HALLMARK_ADIPOGENESIS	1.50924	1.00361	-1.79443	1.58865	1.05023	1.74341	0.0215444	0.76562	5.37882e-05	0.00223044	0.557065	1.48833e-05
#REF!	#REF!	#REF!	#REF!	#REF!	#REF!	#REF!	#REF!	#REF!	#REF!	REACTOME_RETROGRADE_NEUROTROPHIN_SIGNALLING	0.746551	-1.03399	1.24127	-1.13297	0.960822	1.45593	0.915992	0.76562	0.40653	0.562949	0.713156	0.139908
#REF!	#REF!	#REF!	#REF!	#REF!	#REF!	#REF!	#REF!	#REF!	#REF!	REACTOME_CIRCADIAN_CLOCK	-1.075	1.02059	1.00062	-0.648245	0.900751	-1.17893	0.687629	0.76562	0.646891	0.988512	0.773407	0.362691
#REF!	#REF!	#REF!	#REF!	#REF!	#REF!	#REF!	#REF!	#REF!	#REF!	REACTOME_REGULATION_OF_INSULIN_SECRETION	-0.921467	1.0071	0.916541	-1.2189	0.907071	-1.2718	0.849384	0.7717	0.771996	0.349182	0.774715	0.156921
#REF!	#REF!	#REF!	#REF!	#REF!	#REF!	#REF!	#REF!	#REF!	#REF!	REACTOME_THROMBOXANE_SIGNALLING_THROUGH_TP_RECEPTOR	0.843368	1.03457	1.05264	-0.953516	0.764444	-0.942628	0.866473	0.7717	0.590567	0.733265	0.89538	0.697142
#REF!	#REF!	#REF!	#REF!	#REF!	#REF!	#REF!	#REF!	#REF!	#REF!	REACTOME_CROSS_PRESENTATION_OF_SOLUBLE_EXOGENOUS_ANTIGENS_ENDOSOMES	1.86145	-1.00564	1.66626	-0.962478	1.84571	1.71109	0.000459392	0.771723	0.0173259	0.714982	0.00365687	0.00547112
#REF!	#REF!	#REF!	#REF!	#REF!	#REF!	#REF!	#REF!	#REF!	#REF!	REACTOME_THE_NLRP3_INFLAMMASOME	1.2135	1.04363	1.58781	-1.44145	1.57897	-1.24784	0.611696	0.771723	0.0287158	0.102225	0.143601	0.382127
#REF!	#REF!	#REF!	#REF!	#REF!	#REF!	#REF!	#REF!	#REF!	#REF!	LI.M112.1 complement activation (II)	1.26647	1.06753	1.43312	-1.43093	1.42891	-1.1485	0.532937	0.771723	0.10918	0.109327	0.252551	0.48723
#REF!	#REF!	#REF!	#REF!	#REF!	#REF!	#REF!	#REF!	#REF!	#REF!	REACTOME_G_ALPHA_I_SIGNALLING_EVENTS	0.933354	0.999095	1.73693	-1.63291	-0.97618	-1.32841	0.851618	0.771723	0.000366534	0.000242988	0.716051	0.0361954
#REF!	#REF!	#REF!	#REF!	#REF!	#REF!	#REF!	#REF!	#REF!	#REF!	DC.M4.3 Protein Synthesis	1.34354	-1.02497	-1.13216	1.50335	0.905288	0.761027	0.411378	0.771723	0.459849	0.089148	0.754664	0.934851
#REF!	#REF!	#REF!	#REF!	#REF!	#REF!	#REF!	#REF!	#REF!	#REF!	REACTOME_REVERSIBLE_HYDRATION_OF_CARBON_DIOXIDE	0.909786	1.04166	-1.50179	1.18112	-0.753251	0.790995	0.852623	0.771723	0.0847516	0.508884	0.883569	0.855636
#REF!	#REF!	#REF!	#REF!	#REF!	#REF!	#REF!	#REF!	#REF!	#REF!	REACTOME_P2Y_RECEPTORS	1.05101	-1.02894	1.3413	-1.44936	-0.442612	-1.18171	0.782944	0.771723	0.220666	0.0922216	0.998884	0.453057
#REF!	#REF!	#REF!	#REF!	#REF!	#REF!	#REF!	#REF!	#REF!	#REF!	REACTOME_PTM_GAMMA_CARBOXYLATION_HYPUSINE_FORMATION_AND_ARYLSULFATASE_ACTIVATION	1.00304	1.03743	-0.874513	-0.761278	-0.478973	-0.751139	0.794858	0.771723	0.811651	0.903766	0.998884	0.921117
#REF!	#REF!	#REF!	#REF!	#REF!	#REF!	#REF!	#REF!	#REF!	#REF!	REACTOME_TRANS_GOLGI_NETWORK_VESICLE_BUDDING	1.38195	-1.01447	-1.14214	0.8453	1.44511	-1.00565	0.293464	0.773718	0.432364	0.89542	0.179952	0.569759
#REF!	#REF!	#REF!	#REF!	#REF!	#REF!	#REF!	#REF!	#REF!	#REF!	REACTOME_UNBLOCKING_OF_NMDA_RECEPTOR_GLUTAMATE_BINDING_AND_ACTIVATION	-1.7207	1.02924	-1.27507	1.26299	-1.49829	-0.869407	0.0133964	0.773718	0.355126	0.386505	0.195341	0.762023
#REF!	#REF!	#REF!	#REF!	#REF!	#REF!	#REF!	#REF!	#REF!	#REF!	REACTOME_ROLE_OF_DCC_IN_REGULATING_APOPTOSIS	-0.932926	1.05364	0.695511	-0.698785	-1.03576	0.972585	0.845391	0.773718	0.936977	0.936103	0.646576	0.659401
#REF!	#REF!	#REF!	#REF!	#REF!	#REF!	#REF!	#REF!	#REF!	#REF!	REACTOME_GLYCEROPHOSPHOLIPID_BIOSYNTHESIS	1.02861	-1.0045	0.962505	-0.974353	-0.737276	1.30851	0.752698	0.773718	0.702416	0.706355	0.965337	0.172787
#REF!	#REF!	#REF!	#REF!	#REF!	#REF!	#REF!	#REF!	#REF!	#REF!	REACTOME_ACETYLCHOLINE_BINDING_AND_DOWNSTREAM_EVENTS	-1.10581	-1.03766	-0.960819	-0.481614	-1.5241	-1.26504	0.719946	0.773833	0.700314	1	0.160434	0.347202
#REF!	#REF!	#REF!	#REF!	#REF!	#REF!	#REF!	#REF!	#REF!	#REF!	REACTOME_CHOLESTEROL_BIOSYNTHESIS	-1.21074	-0.999024	-1.71607	1.67894	-1.3891	1.56318	0.601333	0.773833	0.0152548	0.0165332	0.25935	0.0509237
#REF!	#REF!	#REF!	#REF!	#REF!	#REF!	#REF!	#REF!	#REF!	#REF!	REACTOME_G_BETA_GAMMA_SIGNALLING_THROUGH_PI3KGAMMA	1.2969	-1.01624	1.6526	-1.53284	1.11253	-1.40495	0.471234	0.773833	0.017627	0.0437172	0.557065	0.168896
#REF!	#REF!	#REF!	#REF!	#REF!	#REF!	#REF!	#REF!	#REF!	#REF!	REACTOME_SIGNAL_ATTENUATION	0.896849	1.02934	0.840876	-0.693798	0.702199	0.836175	0.852623	0.773833	0.840404	0.929389	0.920058	0.796743
#REF!	#REF!	#REF!	#REF!	#REF!	#REF!	#REF!	#REF!	#REF!	#REF!	ImSig_Plasma_cells	1.25802	-1.09471	1.32433	-1.22345	1.23931	-1.31494	0.471234	0.774982	0.213401	0.414603	0.415181	0.24067
#REF!	#REF!	#REF!	#REF!	#REF!	#REF!	#REF!	#REF!	#REF!	#REF!	REACTOME_PYRIMIDINE_METABOLISM	-1.06112	1.02361	-1.13889	0.820349	1.1101	1.48156	0.738007	0.774982	0.471236	0.862414	0.554442	0.107976
#REF!	#REF!	#REF!	#REF!	#REF!	#REF!	#REF!	#REF!	#REF!	#REF!	Bindea_Macrophages	1.11489	1.01515	1.26593	-1.45722	-0.976462	0.848011	0.687629	0.774982	0.329338	0.0964732	0.692015	0.82384
#REF!	#REF!	#REF!	#REF!	#REF!	#REF!	#REF!	#REF!	#REF!	#REF!	Newman_B_cells_naive	0.987028	1.06063	1.01444	-1.20612	1.00677	0.665853	0.837221	0.774982	0.709863	0.467519	0.711226	0.924769
#REF!	#REF!	#REF!	#REF!	#REF!	#REF!	#REF!	#REF!	#REF!	#REF!	REACTOME_ACTIVATION_OF_THE_AP1_FAMILY_OF_TRANSCRIPTION_FACTORS	-0.869195	-1.0077	0.869449	0.931817	0.940735	-0.65917	0.856852	0.774982	0.807346	0.715388	0.72938	0.947688
#REF!	#REF!	#REF!	#REF!	#REF!	#REF!	#REF!	#REF!	#REF!	#REF!	REACTOME_APC_C_CDC20_MEDIATED_DEGRADATION_OF_MITOTIC_PROTEINS	1.84887	-1.00752	1.4126	-0.860259	1.95679	1.85971	0.000726346	0.776001	0.106627	0.839347	0.000510807	0.0002891
#REF!	#REF!	#REF!	#REF!	#REF!	#REF!	#REF!	#REF!	#REF!	#REF!	REACTOME_CELL_SURFACE_INTERACTIONS_AT_THE_VASCULAR_WALL	0.984036	-0.992053	1.49312	-1.63611	-1.40877	0.847895	0.801797	0.77629	0.0558674	0.00242234	0.187263	0.873507
#REF!	#REF!	#REF!	#REF!	#REF!	#REF!	#REF!	#REF!	#REF!	#REF!	HALLMARK_E2F_TARGETS	-1.06697	-0.985654	1.70234	-1.63587	2.43136	2.60484	0.624372	0.779182	0.000456077	0.000153972	8.10714e-09	3.91379e-09
#REF!	#REF!	#REF!	#REF!	#REF!	#REF!	#REF!	#REF!	#REF!	#REF!	HALLMARK_G2M_CHECKPOINT	0.805019	0.999092	1.50556	-1.46294	2.1766	2.43148	0.983756	0.779182	0.0175502	0.0137449	8.10714e-09	3.91379e-09
#REF!	#REF!	#REF!	#REF!	#REF!	#REF!	#REF!	#REF!	#REF!	#REF!	REACTOME_RESPIRATORY_ELECTRON_TRANSPORT	2.02075	1.00199	-2.0711	2.24529	1.93663	1.92145	1.06816e-06	0.779182	1.44761e-06	4.24156e-08	0.00100909	5.66306e-05
#REF!	#REF!	#REF!	#REF!	#REF!	#REF!	#REF!	#REF!	#REF!	#REF!	REACTOME_DESTABILIZATION_OF_MRNA_BY_AUF1_HNRNP_D0	1.81214	0.991365	1.5005	1.21016	1.93375	1.76391	0.00294047	0.779182	0.0704701	0.317927	0.0018896	0.00218215
#REF!	#REF!	#REF!	#REF!	#REF!	#REF!	#REF!	#REF!	#REF!	#REF!	LI.M8 E2F transcription factor network	1.18994	1.01072	1.50499	-1.36767	1.86293	1.91148	0.631212	0.779182	0.074123	0.196653	0.0032632	5.28397e-05
#REF!	#REF!	#REF!	#REF!	#REF!	#REF!	#REF!	#REF!	#REF!	#REF!	HALLMARK_MYOGENESIS	0.974459	-0.990728	1.10559	-0.995762	-1.57174	0.929602	0.818126	0.779182	0.444531	0.690082	0.0126978	0.77465
#REF!	#REF!	#REF!	#REF!	#REF!	#REF!	#REF!	#REF!	#REF!	#REF!	REACTOME_METABOLISM_OF_AMINO_ACIDS_AND_DERIVATIVES	1.55615	0.990066	-1.95933	1.919	1.44495	1.76396	0.00708244	0.779182	8.28417e-07	2.21995e-06	0.0456287	1.48833e-05
#REF!	#REF!	#REF!	#REF!	#REF!	#REF!	#REF!	#REF!	#REF!	#REF!	Abbas_2005_Monocytes	1.32508	-0.98262	1.48984	-1.60145	1.55545	-0.98692	0.37118	0.779182	0.0808675	0.00883928	0.060025	0.628355
#REF!	#REF!	#REF!	#REF!	#REF!	#REF!	#REF!	#REF!	#REF!	#REF!	REACTOME_SYNTHESIS_OF_BILE_ACIDS_AND_BILE_SALTS_VIA_24_HYDROXYCHOLESTEROL	1.11424	-1.00739	-1.43754	1.3639	-1.55878	-0.706698	0.725418	0.779182	0.153102	0.292959	0.109681	0.908016
#REF!	#REF!	#REF!	#REF!	#REF!	#REF!	#REF!	#REF!	#REF!	#REF!	REACTOME_CELL_JUNCTION_ORGANIZATION	-0.994583	1.001	1.70983	-1.4401	-1.46354	-1.05503	0.785662	0.779182	0.00391289	0.0643989	0.116472	0.496879
#REF!	#REF!	#REF!	#REF!	#REF!	#REF!	#REF!	#REF!	#REF!	#REF!	HALLMARK_ESTROGEN_RESPONSE_EARLY	-1.14064	0.991333	1.17325	-1.09209	-1.27758	-0.972245	0.463462	0.779182	0.298418	0.518153	0.160434	0.685563
#REF!	#REF!	#REF!	#REF!	#REF!	#REF!	#REF!	#REF!	#REF!	#REF!	Angelova_Treg	1.10533	-0.989593	1.66122	-1.614	1.50399	-1.50212	0.705961	0.779182	0.0167022	0.0123338	0.184253	0.0780686
#REF!	#REF!	#REF!	#REF!	#REF!	#REF!	#REF!	#REF!	#REF!	#REF!	LI.M245 translation initiation factor 3 complex	1.3731	-0.991803	0.914993	1.11261	1.48667	1.1548	0.349847	0.779182	0.770584	0.563659	0.192168	0.461423
#REF!	#REF!	#REF!	#REF!	#REF!	#REF!	#REF!	#REF!	#REF!	#REF!	LI.M135.1 enriched in plasma membrane proteins (II)	0.823901	1.00161	-1.58478	1.35938	-1.48392	1.09454	0.875668	0.779182	0.0287158	0.290708	0.192433	0.526942
#REF!	#REF!	#REF!	#REF!	#REF!	#REF!	#REF!	#REF!	#REF!	#REF!	LI.M154.0 amino acid metabolism and transport	1.18045	1.00826	-1.69992	1.69009	-1.44488	1.47977	0.645525	0.779182	0.0273978	0.0192953	0.204086	0.101601
#REF!	#REF!	#REF!	#REF!	#REF!	#REF!	#REF!	#REF!	#REF!	#REF!	LI.M238 respiratory electron transport chain (mitochondrion)	1.61064	0.999033	-1.44901	1.54661	1.43187	1.42339	0.039966	0.779182	0.106978	0.0698356	0.239181	0.173623
#REF!	#REF!	#REF!	#REF!	#REF!	#REF!	#REF!	#REF!	#REF!	#REF!	REACTOME_SIGNALING_BY_FGFR	-1.05981	0.984702	0.974538	-1.10261	-1.24205	-0.803158	0.687629	0.779182	0.690715	0.528387	0.276301	0.95738
#REF!	#REF!	#REF!	#REF!	#REF!	#REF!	#REF!	#REF!	#REF!	#REF!	REACTOME_PREFOLDIN_MEDIATED_TRANSFER_OF_SUBSTRATE_TO_CCT_TRIC	1.4409	0.99615	1.57229	-1.23315	1.38158	1.48722	0.310836	0.779182	0.0508923	0.391701	0.28038	0.113031
[truncated: 479 more rows]

## Sheet: Table S4 Spleen
Ingenuity Canonical Pathways	-log(p-value)	z-score	Molecules
[truncated: 635 more rows]

[truncated: 2 more sheets: Table S5 Kidney, Table S6 Mouse vs SLE tissues]
